# Supplementary material for: Allele-Specific Hormone Dynamics in Highly Transgressive F2 Biomass Segregants in Sugarcane (Saccharum spp.)
Source: Plants (Basel). 2024 Aug 13;13(16):2247. doi: 10.3390/plants13162247 (PMC11358940; doi:10.3390/plants13162247)
Supplement: Supplementary file 1 [file plants-13-02247-s001.zip]

Archive with 2 entries (2 files):
- Supplementary_File1.pdf
- Supplementary_File2.xlsx
