# Supplementary material for: Allele-Specific Hormone Dynamics in Highly Transgressive F2 Biomass Segregants in Sugarcane (Saccharum spp.)
Source: Plants (Basel). 2024 Aug 13;13(16):2247. doi: 10.3390/plants13162247 (PMC11358940; doi:10.3390/plants13162247)
Supplement: Supplementary file 1 [file plants-13-02247-s001.zip › Supplementary_File2.xlsx]

## Sheet: Table S-3
Table S-3 List of the differentially enriched genes along with their log2FC and FPKM values.													9183	9178	9169	9148	9053	9019	9010	9009	9006	9001	9246	9197	9190	9163	9074	9069	9065
													SRR5223344	SRR5223345	SRR5223346	SRR5223348	SRR5223356	SRR5223357	SRR5223358	SRR5223359	SRR5223360	SRR5223361	SRR5223341	SRR5223342	SRR5223343	SRR5223347	SRR5223353	SRR5223354	SRR5223355
Soffic	Function	GO	KO	Arabidopsis	Rice	baseMean	log2FoldChange	lfcSE	stat	pvalue	padj		High_Biomass1	High_Biomass2	High_Biomass3	High_Biomass4	High_Biomass5	High_Biomass6	High_Biomass7	High_Biomass8	High_Biomass9	High_Biomass10	Low_Biomass1	Low_Biomass2	Low_Biomass3	Low_Biomass4	Low_Biomass5	Low_Biomass6	Low_Biomass7
Soffic.07G0019640-3C	-	-	-	-	-	157.373	24.6098	2.69022	-9.14789	5.80554e-20	2.22563e-16	Soffic.07G0019640-3C	9.11363	88.437	0	0	128.256	0	0	0	127.326	0	0	0	0	0	0	0	0
Soffic.06G0020880-3C	-	-	-	AT5G64550.1	LOC_Os04g54830	28.7657	22.7831	2.9093	-7.83112	4.83544e-15	7.33768e-12	Soffic.06G0020880-3C	9.20245	0	0	10.338	7.89364	0	0	0	0	0	0	0	0	0	0	0	0
Soffic.03G0001310-2C	-	-	-	-	-	65.2665	9.53332	1.41019	-6.7603	1.37704e-11	9.37406e-09	Soffic.03G0001310-2C	5.54459	4.9306	2.29775	14.9204	0	0	3.24064	3.27342	2.26229	2.34978	0	0	0	0	0	0	0
Soffic.03G0008280-2C	-	-	-	-	-	53.5696	9.25148	1.16942	-7.91117	2.54982e-15	4.42205e-12	Soffic.03G0008280-2C	10.2379	56.9988	7.3714	80.4942	243.277	8.27678	20.7836	6.85217	63.3915	24.2177	0	0	0	0	0	0	0
Soffic.08G0012580-2C	-	-	-	-	LOC_Os12g38140	44.5763	8.56836	1.50157	-5.70627	1.15479e-08	3.89415e-06	Soffic.08G0012580-2C	1.89224	17.4923	0	10.0202	6.4235	0	18.8748	72.2496	0.588358	0.846703	0	0	0	0	0	0.082265	0
Soffic.02G0007630-3D	-	-	-	-	-	25.9579	8.20191	1.65517	-4.95533	7.22062e-07	0.000119805	Soffic.02G0007630-3D	0	2.94989	0	1.62441	0.1795	0.390202	3.44429	6.11018	0	0.424457	0	0	0	0	0	0	0
Soffic.01G0014900-1A	-	-	-	-	LOC_Os03g46920	18.1434	7.68533	2.4775	-3.10205	0.00192188	0.0388747	Soffic.01G0014900-1A	0	3.23774	0	0	0	0	1.6238	12.57	0	0.337313	0	0	0	0	0	0	0
Soffic.08G0012790-3E	-	-	-	-	LOC_Os12g37910.2	17.0815	7.60262	1.3333	-5.70211	1.18335e-08	3.95384e-06	Soffic.08G0012790-3E	2.44882	5.82612	1.0679	3.56189	7.05202	3.4139	0	1.01433	4.73103	0	0	0	0	0	0	0	0
Soffic.06G0012740-1A	-	-	-	AT5G16250.1	LOC_Os04g41900	15.1482	7.42387	2.17554	-3.41243	0.000643861	0.0185442	Soffic.06G0012740-1A	0	5.99514	0	2.6766	0	0	6.07873	30.5019	0	0.12744	0	0	0	0	0	0	0
Soffic.01G0048980-1A	-	-	-	-	-	12.9736	7.20509	1.21957	-5.90789	3.46522e-09	1.41799e-06	Soffic.01G0048980-1A	0	1.38914	4.06942	2.93863	1.29607	0	1.23496	1.21753	1.84029	3.03842	0	0	0	0	0	0	0
Soffic.03G0037140-1A	-	GO:0005575,GO:0005622,GO:0005623,GO:0005737,GO:0006950,GO:0006979,GO:0008150,GO:0009507,GO:0009534,GO:0009535,GO:0009536,GO:0009579,GO:0016020,GO:0031976,GO:0031984,GO:0034357,GO:0042651,GO:0043226,GO:0043227,GO:0043229,GO:0043231,GO:0044422,GO:0044424,GO:0044434,GO:0044435,GO:0044436,GO:0044444,GO:0044446,GO:0044464,GO:0050896,GO:0055035	-	AT5G43750.1	LOC_Os01g70400	12.5937	7.15864	1.8179	-3.93786	8.2213e-05	0.00436944	Soffic.03G0037140-1A	3.5936	3.91354	23.8883	14.2501	2.22806	0	0	0	0	0.486791	0	0	0	0	0	0	0
Soffic.02G0014760-1P	-	GO:0005575,GO:0005622,GO:0005623,GO:0005737,GO:0006091,GO:0008150,GO:0008152,GO:0009507,GO:0009536,GO:0009767,GO:0009773,GO:0009987,GO:0010598,GO:0015979,GO:0016020,GO:0019684,GO:0022900,GO:0032991,GO:0043226,GO:0043227,GO:0043229,GO:0043231,GO:0044237,GO:0044424,GO:0044425,GO:0044444,GO:0044464,GO:0055114,GO:0098796	-	-	LOC_Os09g13600.2	9.36064	6.73199	1.22299	-5.50455	3.70108e-08	1.00591e-05	Soffic.02G0014760-1P	3.55389	4.23396	14.9797	4.58049	3.55642	3.47926	0	0	3.16371	2.03786	0	0	0	0	0	0	0
Soffic.06G0025390-2B	-	-	-	-	LOC_Os04g57650	8.90219	6.65974	1.46405	-4.54885	5.39402e-06	0.000572733	Soffic.06G0025390-2B	0	0.589612	1.37076	6.69693	2.32198	0	6.26657	0	2.09333	2.67001	0	0	0	0	0	0	0
Soffic.06G0020570-1T	-	-	-	-	-	8.67423	6.61744	1.46516	-4.51654	6.2859e-06	0.000637687	Soffic.06G0020570-1T	0	2.77982	0	5.33206	0	3.05221	5.51335	5.09076	3.14608	0.811219	0	0	0	0	0	0	0
Soffic.08G0011000-3E	-	-	-	-	LOC_Os04g07130	8.48846	6.59696	1.27143	-5.18862	2.11855e-07	4.48585e-05	Soffic.08G0011000-3E	0.311421	5.43001	0	4.98431	4.16247	3.97877	1.20262	0	1.61308	0.97284	0	0	0	0	0	0	0
Soffic.03G0034950-2B	-	-	-	-	LOC_Os01g68830	8.50988	6.59516	2.33541	-2.82399	0.00474301	0.0700053	Soffic.03G0034950-2B	0	2.58887	0	2.76731	2.31191	0	3.68525	0	0	0	0	0	0	0	0	0	0
Soffic.03G0002320-3C	-	-	-	-	-	8.05697	6.5159	1.42601	-4.56932	4.89304e-06	0.000533539	Soffic.03G0002320-3C	3.2685	1.80262	3.63297	3.22898	0	0	1.18691	0	4.49118	1.60926	0	0	0	0	0	0	0
Soffic.06G0015050-6F	-	-	-	-	LOC_Os04g45610	7.98394	6.4867	1.1192	-5.79581	6.79909e-09	2.48864e-06	Soffic.06G0015050-6F	3.65348	0.735171	3.05551	1.58977	0	2.0151	2.61594	1.99862	0.443194	0.797187	0	0	0	0	0	0	0
Soffic.08G0013020-3D	-	-	-	-	LOC_Os12g38140	63.2214	6.46421	1.43653	-4.49988	6.79927e-06	0.000676574	Soffic.08G0013020-3D	3.76264	11.351	0	2.42031	9.57539	0.122764	12.846	126.76	0.443985	0.629527	0	0.243958	0	0	0	0.938556	0
Soffic.04G0027490-2B	-	-	K21952	-	-	7.6499	6.43639	1.77979	-3.61638	0.000298754	0.0109793	Soffic.04G0027490-2B	0	0.236654	5.01641	5.45545	0	0	0	2.33331	0.919904	0.604074	0	0	0	0	0	0	0
Soffic.02G0019770-3C	-	-	-	-	LOC_Os02g21640	7.5717	6.41902	1.5425	-4.16144	3.16248e-05	0.0021448	Soffic.02G0019770-3C	6.97891	2.97443	0	7.89857	0.984344	0	15.626	7.15381	1.33251	0	0	0	0	0	0	0	0
Soffic.08G0014790-1E	-	-	-	-	-	7.29784	6.37232	2.00744	-3.17434	0.00150175	0.0328924	Soffic.08G0014790-1E	1.46038	4.10255	8.44395	3.58853	0	0	0	0	1.90558	0	0	0	0	0	0	0	0
Soffic.02G0033480-1A	-	-	-	AT3G32930.1	LOC_Os07g41710.2	7.23214	6.36545	1.71352	-3.71483	0.000203337	0.00833773	Soffic.02G0033480-1A	1.63712	0	3.29139	0	8.55598	0.950947	0	0	2.74044	1.24171	0	0	0	0	0	0	0
Soffic.09G0012230-4D	-	-	-	-	-	7.13832	6.33663	2.0695	-3.06191	0.00219926	0.0424013	Soffic.09G0012230-4D	3.20867	0.206888	0	0.957865	0	0	3.15206	1.05337	0	0	0	0	0	0	0	0	0
Soffic.06G0001870-3D	-	-	-	-	LOC_Os04g08390	9.27333	6.28898	1.30594	-4.81566	1.46714e-06	0.000211613	Soffic.06G0001870-3D	1.62529	5.18602	0	5.92409	0	3.64326	5.59741	9.00256	0.397167	0.444981	0	0.190696	0	0	0	0	0
Soffic.06G0005850-1A	-	-	-	-	LOC_Os09g07160	6.80201	6.27601	1.984	-3.16332	0.00155981	0.0337163	Soffic.06G0005850-1A	0	0	0	0	6.51427	0	2.05611	0.999607	1.99132	1.55295	0	0	0	0	0	0	0
Soffic.04G0028840-3C	-	-	-	AT4G24610.2	LOC_Os02g52280	6.78864	6.26469	2.41433	-2.5948	0.00946471	0.107133	Soffic.04G0028840-3C	0.645785	0.910161	0	0	0	0.087654	0	2.43393	0	0	0	0	0	0	0	0	0
Soffic.05G0013130-2P	-	-	-	-	LOC_Os11g29900	6.59752	6.24309	1.19166	-5.239	1.61446e-07	3.59116e-05	Soffic.05G0013130-2P	1.1334	1.21579	1.67704	0.428781	3.68011	1.39392	0	0	1.61805	1.77992	0	0	0	0	0	0	0
Soffic.03G0003110-5F	-	-	-	-	LOC_Os01g09770	11.9211	6.24053	1.37986	-4.52259	6.10881e-06	0.000626703	Soffic.03G0003110-5F	6.45434	0	0.753357	0	0.63182	0.616032	2.8134	1.60266	1.80056	0.098644	0.092545	0	0	0	0	0	0
Soffic.05G0001310-3H	-	-	-	-	-	28.7257	6.23291	1.55507	-4.00813	6.12007e-05	0.00352674	Soffic.05G0001310-3H	1.24438	1.82493	0.984068	0	0	1.583	0	1.96371	0.283849	3.71525	0	0.085813	0	0	0	0	0
Soffic.10G0001330-1A	-	-	-	-	LOC_Os06g02110	6.31987	6.16179	2.36326	-2.60733	0.00912516	0.104821	Soffic.10G0001330-1A	0	0	0	1.03183	2.30996	0	1.38458	5.34309	0	0	0	0	0	0	0	0	0
Soffic.02G0014160-3G	-	-	-	-	-	6.25835	6.15894	1.1969	-5.14574	2.66472e-07	5.3766e-05	Soffic.02G0014160-3G	0	3.98352	1.1495	1.26222	2.58642	3.9011	5.42706	0	6.7679	1.57543	0	0	0	0	0	0	0
Soffic.01G0018660-3D	-	-	-	-	LOC_Os03g38520	8.40031	6.15327	2.48413	-2.47703	0.0132479	0.131413	Soffic.01G0018660-3D	10.6918	0	10.5001	0	11.7231	0	0	0	0	0	0	0	0.163564	0	0	0	0
Soffic.06G0005910-1A	-	-	-	-	LOC_Os09g07160	6.20034	6.14289	2.3278	-2.63892	0.00831706	0.0990203	Soffic.06G0005910-1A	0	0	0	0	7.6057	0	1.56532	0	1.19019	1.57831	0	0	0	0	0	0	0
Soffic.02G0030290-2C	-	-	-	-	-	6.16895	6.14104	1.37674	-4.46056	8.17446e-06	0.000786552	Soffic.02G0030290-2C	0	0.528323	0	0.465787	2.15698	1.26351	1.15834	0	1.28323	1.30188	0	0	0	0	0	0	0
Soffic.06G0005920-1A	-	-	-	-	LOC_Os09g07160	6.02987	6.1031	2.32917	-2.62028	0.00878567	0.10239	Soffic.06G0005920-1A	0	0	0	0	8.28852	0	1.3725	0	1.16585	1.94696	0	0	0	0	0	0	0
Soffic.06G0017780-1H	-	-	-	-	-	13.7514	6.03081	1.6323	-3.69466	0.00022018	0.00879742	Soffic.06G0017780-1H	0	0.636195	0	0.770984	0	0.150753	1.12205	5.43711	0.048717	0.379026	0	0	0	0	0	0	0.072909
Soffic.03G0001120-2C	-	-	-	-	-	76.6277	6.02369	0.920847	-6.54147	6.09166e-11	3.63712e-08	Soffic.03G0001120-2C	134.859	5.68966	86.736	3.8171	2.78154	0	8.36697	50.7387	31.7303	48.1666	0.151424	0.138003	0.713352	0.656457	0.3383	0.55062	0.673231
Soffic.03G0006070-3C	-	-	-	-	-	5.71215	6.00003	1.37858	-4.35232	1.34705e-05	0.00115034	Soffic.03G0006070-3C	0.404472	0.502016	0.700612	1.05987	0	0	2.49286	6.95629	1.05349	0.235336	0	0	0	0	0	0	0
Soffic.02G0031940-1B	-	-	-	-	-	5.54268	5.97692	2.76604	-2.16083	0.0307088	0.214437	Soffic.02G0031940-1B	0	2.24631	0	0	1.21525	0	0	1.8241	0	0	0	0	0	0	0	0	0
Soffic.08G0010170-2F	-	-	-	-	-	5.50714	5.96644	2.03158	-2.93685	0.00331565	0.0552765	Soffic.08G0010170-2F	0	0	0.552914	0.785263	2.86945	0.349961	0	1.79832	0	0	0	0	0	0	0	0	0
Soffic.01G0012100-6H	-	-	-	-	LOC_Os03g46920	5.44834	5.95126	1.77631	-3.35034	0.000807126	0.0217292	Soffic.01G0012100-6H	0	1.62388	0	0.458779	0	0.66198	1.92019	27.1376	0.451458	0	0	0	0	0	0	0	0
Soffic.03G0004780-8H	-	-	-	-	-	5.46961	5.93898	1.27112	-4.67223	2.97948e-06	0.000370345	Soffic.03G0004780-8H	1.98604	1.02814	0.829293	1.34651	0.461376	1.86011	2.20813	2.73704	0	0	0	0	0	0	0	0	0
Soffic.01G0025980-1B	-	-	-	-	-	12.3931	5.88173	1.24881	-4.70987	2.47875e-06	0.000320693	Soffic.01G0025980-1B	0	1.39436	1.07591	1.25296	0	0.752821	0.689714	1.61912	0.407798	0.559819	0	0	0	0	0	0.075958	0
Soffic.06G0001950-1A	-	-	-	-	-	5.17754	5.8731	1.96979	-2.98159	0.00286759	0.0501492	Soffic.06G0001950-1A	0	0.677293	0	1.12521	0	0	0.802523	1.01879	0	0.138776	0	0	0	0	0	0	0
Soffic.01G0027610-3H	-	-	-	-	LOC_Os10g41940	5.06543	5.84585	1.47086	-3.97445	7.05425e-05	0.00387792	Soffic.01G0027610-3H	0	0	4.02934	1.44273	3.67105	0.748439	0	1.4644	0.758428	0.466328	0	0	0	0	0	0	0
Soffic.01G0020870-2B	-	-	-	-	LOC_Os07g07520	4.93317	5.82151	1.42181	-4.09443	4.232e-05	0.00265597	Soffic.01G0020870-2B	0	4.13368	0	1.23332	6.60472	1.37573	3.55297	0	0.835297	1.54674	0	0	0	0	0	0	0
Soffic.08G0013160-2G	-	-	-	-	-	4.72573	5.73866	2.01532	-2.84752	0.00440617	0.0666129	Soffic.08G0013160-2G	0.646605	2.91708	0	1.45932	0	0	2.4688	6.67701	0	0	0	0	0	0	0	0	0
Soffic.02G0023820-4G	-	-	-	-	LOC_Os09g35980.2	4.68314	5.73851	2.31568	-2.47811	0.0132081	0.13125	Soffic.02G0023820-4G	0	0	0	1.4103	0	0	1.45765	0	5.74381	5.76221	0	0	0	0	0	0	0
Soffic.06G0014690-1E	-	-	-	-	-	4.7112	5.73519	1.73797	-3.29994	0.000967067	0.0245351	Soffic.06G0014690-1E	5.53665	0	2.69399	1.05578	0	3.60592	0	0	0.328428	0.777106	0	0	0	0	0	0	0
Soffic.03G0001700-1C	-	-	-	-	-	4.6393	5.72932	1.42512	-4.02025	5.81376e-05	0.00338234	Soffic.03G0001700-1C	0.139232	1.21365	0.898427	1.13942	0	0	0.228223	0	1.52281	1.20406	0	0	0	0	0	0	0
Soffic.01G0036370-2B	-	-	-	-	-	4.59295	5.70361	1.68008	-3.39484	0.000686676	0.0194146	Soffic.01G0036370-2B	0	1.23438	3.17337	0.882688	0	3.79958	1.48224	0	4.33417	0	0	0	0	0	0	0	0
Soffic.02G0026010-6F	-	-	-	-	LOC_Os09g38450	4.42301	5.64372	2.34471	-2.407	0.0160844	0.14759	Soffic.02G0026010-6F	0	0.922266	0	0	0	0	1.40749	4.29634	0	0.248044	0	0	0	0	0	0	0
Soffic.08G0001550-1G	-	-	-	-	-	4.38587	5.63638	1.67142	-3.37221	0.000745685	0.0205505	Soffic.08G0001550-1G	0	8.14591	0	0	0	2.18415	7.11334	5.67295	1.55161	1.43365	0	0	0	0	0	0	0
Soffic.10G0015850-6G	-	-	-	AT2G45320.1	LOC_Os06g37430.2	4.31765	5.61892	1.92484	-2.91917	0.00350969	0.0572547	Soffic.10G0015850-6G	0	2.62488	0	0	0	0	0.754333	1.43315	1.28622	0.672688	0	0	0	0	0	0	0
Soffic.05G0005420-3C	-	-	-	-	-	4.25739	5.59022	1.99299	-2.80494	0.00503261	0.0726601	Soffic.05G0005420-3C	0	0.895014	0	0.194984	0	0	0.287547	1.85198	0.78592	0	0	0	0	0	0	0	0
Soffic.06G0021150-5G	-	-	-	-	-	4.22334	5.58704	2.27472	-2.45614	0.0140437	0.1361	Soffic.06G0021150-5G	0	4.65653	0	4.17538	0	0	3.04718	0	0	3.17555	0	0	0	0	0	0	0
Soffic.02G0010640-1A	-	-	-	AT4G00585.1	LOC_Os09g38740	4.21973	5.5839	2.35419	-2.3719	0.0176969	0.156473	Soffic.02G0010640-1A	4.57468	0	0	0	1.60503	0	0	1.12029	10.6304	0	0	0	0	0	0	0	0
Soffic.03G0039170-1D	-	-	-	-	LOC_Os01g72560	4.17501	5.57304	1.6033	-3.47597	0.000509012	0.0157435	Soffic.03G0039170-1D	0	6.17872	0	3.87579	1.39637	2.97619	2.88058	0	0	2.04399	0	0	0	0	0	0	0
Soffic.03G0004490-3C	-	-	-	-	-	4.1547	5.56244	1.62209	-3.42918	0.000605397	0.0178312	Soffic.03G0004490-3C	0.987504	1.05805	0	0	0	0	0.424796	1.0357	0.450055	1.29334	0	0	0	0	0	0	0
Soffic.01G0010490-5E	-	-	K20719	-	LOC_Os03g53580	4.11588	5.54076	2.81214	-1.9703	0.0488038	0.278158	Soffic.01G0010490-5E	0	1.13138	0	0	0	0	0.824556	5.68534	0	0	0	0	0	0	0	0	0
Soffic.06G0017920-1A	-	-	K18635	-	LOC_Os04g48870	4.00446	5.50661	1.92024	-2.86767	0.0041351	0.0639756	Soffic.06G0017920-1A	0	1.30689	4.91697	0	0	3.06189	3.10273	0	0	2.40822	0	0	0	0	0	0	0
Soffic.03G0013390-5E	-	-	-	-	-	3.93074	5.48454	2.27495	-2.41084	0.015916	0.146804	Soffic.03G0013390-5E	0	0	0	2.09245	1.41529	0	1.01017	0	0	2.10071	0	0	0	0	0	0	0
Soffic.01G0001230-1B	-	-	-	-	LOC_Os03g02210	3.9443	5.48076	1.01584	-5.39531	6.84035e-08	1.73604e-05	Soffic.01G0001230-1B	0.750642	1.15897	1.209	1.07785	0.895748	2.24527	0.544027	0	0.61468	0.277331	0	0	0	0	0	0	0
Soffic.06G0020660-1D	-	-	-	-	-	7.04105	5.4779	1.26108	-4.3438	1.40038e-05	0.00117657	Soffic.06G0020660-1D	0.403381	4.41751	0.542847	0	1.16116	0.407992	0.845157	1.96619	0	0.972314	0	0	0.186165	0	0	0	0
Soffic.03G0024720-4P	-	-	-	-	-	3.85909	5.45934	2.26059	-2.41501	0.0157349	0.145825	Soffic.03G0024720-4P	0	0.731032	0	0	0	1.7773	0	0	1.54846	1.32254	0	0	0	0	0	0	0
Soffic.01G0045390-1B	-	-	-	-	LOC_Os03g10260	3.82877	5.44054	2.78494	-1.95356	0.0507534	0.283755	Soffic.01G0045390-1B	0	2.65765	0	4.44045	0	0	7.04797	0	0	0	0	0	0	0	0	0	0
Soffic.01G0024690-1A	-	-	-	-	-	3.79595	5.42306	2.32669	-2.3308	0.0197638	0.166521	Soffic.01G0024690-1A	0	0.62294	0	0	0.833981	0	0.935465	3.83834	0	0	0	0	0	0	0	0	0
Soffic.05G0001990-1C	-	-	-	-	-	3.72979	5.40472	2.31706	-2.33257	0.0196707	0.166178	Soffic.05G0001990-1C	0	5.10341	0	6.88586	0	0	0	1.93844	3.37852	0	0	0	0	0	0	0	0
Soffic.06G0014360-2B	-	-	-	-	LOC_Os04g52880	174.845	5.39592	1.2675	-4.25714	2.07063e-05	0.00153587	Soffic.06G0014360-2B	17.412	141.916	9.60037	61.2122	42.2031	32.4084	103.93	35.7829	11.7996	14.0713	0	0	0	0	0	7.75237	0
Soffic.08G0013340-3E	-	-	-	-	-	3.64753	5.37287	1.95157	-2.7531	0.00590339	0.0800889	Soffic.08G0013340-3E	3.08166	4.19728	0.689763	3.93304	0	0	0	0	2.46915	0	0	0	0	0	0	0	0
Soffic.02G0031290-2B	-	-	-	-	LOC_Os07g37820	3.64754	5.36409	2.84672	-1.88431	0.0595236	0.308547	Soffic.02G0031290-2B	0.71832	0	0	0	0	0	1.09764	6.21938	0	0	0	0	0	3.0609	0	0	0
Soffic.06G0021090-4D	-	GO:0000775,GO:0000776,GO:0005575,GO:0005622,GO:0005623,GO:0005634,GO:0005694,GO:0008150,GO:0009653,GO:0009888,GO:0009933,GO:0032502,GO:0032991,GO:0043226,GO:0043227,GO:0043228,GO:0043229,GO:0043231,GO:0043232,GO:0044422,GO:0044424,GO:0044427,GO:0044446,GO:0044464,GO:0048507,GO:0048518,GO:0048522,GO:0048532,GO:0048856,GO:0050789,GO:0050794,GO:0051302,GO:0051781,GO:0051983,GO:0065007,GO:0098687	-	-	-	3.62836	5.36371	1.62675	-3.29719	0.000976569	0.0246859	Soffic.06G0021090-4D	2.06488	2.20844	1.88481	0	0	2.2399	0.641878	0	0	0.725559	0	0	0	0	0	0	0
Soffic.02G0032910-3C	-	-	-	-	-	3.59244	5.34952	2.77836	-1.92542	0.0541766	0.293832	Soffic.02G0032910-3C	2.86888	0	0	0	1.81933	0	1.64255	0	0	0	0	0	0	0	0	0	0
Soffic.02G0018990-4D	-	-	-	-	LOC_Os02g21640	3.59757	5.34856	2.33877	-2.28691	0.0222009	0.178124	Soffic.02G0018990-4D	0	0	0	6.55432	1.81012	2.27353	9.36395	0	0	0	0	0	0	0	0	0	0
Soffic.03G0025500-2B	-	-	-	-	-	42.9472	5.31616	1.05427	-5.04252	4.59439e-07	8.16222e-05	Soffic.03G0025500-2B	1.02259	11.6534	0.357937	12.8968	30.8407	3.74967	1.62883	23.1315	3.43848	0.573919	0	0.590053	0.19809	0	0	0.587654	0
Soffic.02G0022910-6H	-	-	-	-	-	3.50563	5.31034	1.4586	-3.64071	0.000271884	0.010261	Soffic.02G0022910-6H	0	0	4.29412	1.52563	0.150478	0	2.53843	1.86602	2.00455	2.37044	0	0	0	0	0	0	0
Soffic.01G0016830-2P	-	-	-	-	-	4.59284	5.2916	1.20943	-4.37529	1.21273e-05	0.00106555	Soffic.01G0016830-2P	10.7358	7.39322	0	0	10.0075	0.305736	1.51169	2.74458	5.85971	3.66138	0	0	0	0	0	0	0.040987
Soffic.02G0023230-1P	-	-	-	-	-	3.44166	5.29067	1.9688	-2.68725	0.00720423	0.0906459	Soffic.02G0023230-1P	0.118044	1.21148	0	0.566465	0	1.76603	0	0	1.24218	0	0	0	0	0	0	0	0
Soffic.06G0000590-3C	-	-	-	-	LOC_Os04g01500	60.99	5.27167	0.772028	-6.82834	8.59011e-12	6.0163e-09	Soffic.06G0000590-3C	13.7781	37.9897	1.6972	26.3005	16.845	12.6298	46.059	9.4686	13.5374	5.32345	0	2.21989	0.242073	0.110024	0.20574	0.119729	0.137882
Soffic.02G0026980-1A	-	-	-	-	LOC_Os09g38450	3.31808	5.22412	2.37885	-2.19607	0.0280869	0.20397	Soffic.02G0026980-1A	0.42664	0.428047	0	0	0	0	0.514452	4.05796	0	0	0	0	0	0	0	0	0
Soffic.06G0013330-6F	-	-	-	-	LOC_Os04g43164	3.2311	5.21307	1.55643	-3.34938	0.000809912	0.0217687	Soffic.06G0013330-6F	0.809187	0.605698	0.78225	0	1.28505	0	0	0	1.62892	0.91034	0	0	0	0	0	0	0
Soffic.10G0009060-4D	-	-	-	-	-	4.3947	5.21107	1.34304	-3.88004	0.000104439	0.00516794	Soffic.10G0009060-4D	0	0.73673	0.845464	0	1.74986	2.98434	1.1185	0.968308	0.631988	0	0	0	0	0	0	0	0.085747
Soffic.08G0011670-5F	-	-	-	-	LOC_Os12g38140	40.9559	5.19207	1.42942	-3.6323	0.00028091	0.0105091	Soffic.08G0011670-5F	8.06907	20.9681	0	8.14912	1.18116	0.577329	1.02146	67.0543	0.207596	0.358862	0	0.242167	1.65663	0	0	0	0
Soffic.03G0035040-2D	-	-	-	AT5G36710.1	LOC_Os01g67110	3.2457	5.19122	2.06615	-2.51251	0.0119876	0.123642	Soffic.03G0035040-2D	0	2.88029	0	0.183639	0	0	4.2591	12.9141	0.416629	0	0	0	0	0	0	0	0
Soffic.06G0017410-6F	-	-	K18635	-	LOC_Os04g48870	3.22738	5.1901	1.64007	-3.16456	0.00155319	0.0336404	Soffic.06G0017410-6F	2.05231	1.68571	5.3357	0	0	1.73003	1.88332	0	0	0.716704	0	0	0	0	0	0	0
Soffic.01G0014200-4E	-	-	-	-	LOC_Os09g14530	3.22699	5.18662	1.97407	-2.62737	0.00860479	0.10114	Soffic.01G0014200-4E	0	0.357388	0.411245	0	0	1.39226	0.320009	0.66966	0	0	0	0	0	0	0	0	0
Soffic.10G0015680-1G	-	-	-	-	-	3.2917	5.18505	0.94994	-5.45829	4.80732e-08	1.27796e-05	Soffic.10G0015680-1G	2.63361	2.03532	1.80714	2.09637	1.09862	3.72311	0.866081	2.24732	0.599688	1.1005	0	0	0	0	0	0	0
Soffic.03G0035030-1A	-	-	-	AT5G36710.1	LOC_Os01g67110	3.17092	5.16082	2.36636	-2.18091	0.0291898	0.208304	Soffic.03G0035030-1A	0	3.19783	0	1.26209	0	0	1.31279	10.6994	0	0	0	0	0	0	0	0	0
Soffic.05G0001280-4H	-	-	-	-	-	3.11936	5.15041	1.66745	-3.08879	0.00200976	0.0400845	Soffic.05G0001280-4H	0.137876	0.50703	0.273942	0.143551	0	0.155902	0	0	0.096489	0	0	0	0	0	0	0	0
Soffic.08G0012360-6H	-	-	-	-	-	5.66443	5.14215	1.49131	-3.44807	0.000564599	0.0169797	Soffic.08G0012360-6H	0.476413	2.14721	0	0.445162	1.01304	0.195733	1.52015	16.8221	0.076504	0	0	0	0	0	0	0.283531	0
Soffic.01G0023390-2C	-	-	-	-	-	3.12003	5.12744	1.75935	-2.9144	0.00356373	0.0578513	Soffic.01G0023390-2C	0	0.09677	0.059844	0.39316	0	0.412219	0	1.32166	0	0.125309	0	0	0	0	0	0	0
Soffic.05G0019610-1A	-	-	-	-	-	3.06511	5.12251	2.27971	-2.247	0.0246402	0.188918	Soffic.05G0019610-1A	2.51971	0.967716	0	0	0	0	0	0	0.707571	0.471748	0	0	0	0	0	0	0
Soffic.06G0007240-3F	-	-	-	-	-	7.37033	5.11577	1.18028	-4.33438	1.46175e-05	0.0012058	Soffic.06G0007240-3F	0.446532	0.963209	0	0.126473	0.053417	0.320265	1.65265	1.37881	0.769296	0.385124	0	0	0	0	0.120175	0	0
Soffic.06G0011020-5E	-	-	-	-	LOC_Os04g35390	4.08072	5.10097	1.20723	-4.22534	2.38585e-05	0.00172746	Soffic.06G0011020-5E	0	3.09478	0	1.25958	1.8544	1.19509	2.66052	2.90982	2.75961	0.033236	0	0.183545	0	0	0	0	0
Soffic.06G0007130-2E	-	-	-	-	-	20.5156	5.09652	0.912271	-5.58663	2.31513e-08	6.79967e-06	Soffic.06G0007130-2E	0.857051	2.90499	0.279093	0.842181	0.225886	1.18129	5.09245	1.74973	2.02268	0.855693	0	0	0	0	0.150019	0.130708	0
Soffic.01G0046000-4F	-	-	-	-	LOC_Os03g04710	15.8854	5.0639	2.6688	-1.89744	0.0577694	0.303663	Soffic.01G0046000-4F	0	0	8.0583	11.9439	0	0	7.69707	0	0	0	0	0.547174	0	0	0	0	0
Soffic.01G0003280-1A	-	-	-	-	-	2.95287	5.05936	1.95077	-2.59352	0.00949978	0.107346	Soffic.01G0003280-1A	0	0	0	0.939982	0	0.269746	0.229507	0.344569	0	0.302481	0	0	0	0	0	0	0
Soffic.05G0001160-1A	-	-	-	-	-	2.91653	5.04947	1.94042	-2.60226	0.00926124	0.105707	Soffic.05G0001160-1A	0	2.55716	0	1.4674	0	0	5.26505	0	1.29505	0.384152	0	0	0	0	0	0	0
Soffic.04G0007750-1B	-	-	-	-	LOC_Os02g45880	2.89661	5.046	1.29077	-3.9093	9.25639e-05	0.00476822	Soffic.04G0007750-1B	0.456203	1.46184	3.65032	0	2.23024	0.647513	1.06536	0	0.431943	0.097941	0	0	0	0	0	0	0
Soffic.04G0000610-2C	-	-	-	AT3G45050.2	-	2.88745	5.04112	1.62969	-3.09331	0.00197939	0.0396547	Soffic.04G0000610-2C	0	0.298181	0	1.07978	1.51593	0.432859	0.948304	0	0.981946	0	0	0	0	0	0	0	0
Soffic.06G0000610-1P	-	-	-	-	LOC_Os04g01500	57.5922	5.02825	0.763662	-6.5844	4.56737e-11	2.84344e-08	Soffic.06G0000610-1P	27.5055	31.9129	1.66919	29.0505	10.5032	12.7281	38.3432	11.0734	13.7436	2.95992	0	0.804192	0	1.08412	0.114583	1.4621	0
Soffic.02G0005570-3G	-	-	-	-	-	2.84351	5.00882	1.67043	-2.99852	0.00271293	0.0485879	Soffic.02G0005570-3G	0	0.761311	0	5.84174	0	0.674173	0	2.47206	1.00596	2.46641	0	0	0	0	0	0	0
Soffic.03G0001000-8H	-	-	-	-	LOC_Os01g11210	2.83359	5.00696	1.95686	-2.55868	0.0105072	0.114263	Soffic.03G0001000-8H	0	3.21572	0	0	0.262745	0	1.72808	2.08121	0.584588	0	0	0	0	0	0	0	0
Soffic.03G0016220-5F	-	-	K10352	-	LOC_Os01g36970	2.83104	5.00556	1.62793	-3.0748	0.00210643	0.0412114	Soffic.03G0016220-5F	0.530503	0.200124	0.253538	0.409025	0	0	0	0.430605	0	0.770177	0	0	0	0	0	0	0
Soffic.05G0019240-1P	-	-	-	-	-	2.82659	4.99823	2.38859	-2.09255	0.0363896	0.236003	Soffic.05G0019240-1P	1.22898	0	8.7175	1.35282	0	0	0.692798	0	0	0	0	0	0	0	0	0	0
Soffic.01G0028560-3F	-	-	-	-	-	2.74823	4.96107	1.66622	-2.97744	0.00290668	0.050663	Soffic.01G0028560-3F	0	0.536073	0	1.32452	1.17785	0	5.32964	0	0.535925	0.477772	0	0	0	0	0	0	0
Soffic.03G0006580-2C	-	-	-	-	-	2.73405	4.95945	1.22112	-4.06139	4.87823e-05	0.00295366	Soffic.03G0006580-2C	5.65774	2.44586	0	4.83666	0.870167	1.15833	0.129573	0	2.60599	2.68975	0	0	0	0	0	0	0
Soffic.01G0008010-3C	-	GO:0000003,GO:0000280,GO:0003006,GO:0006355,GO:0006996,GO:0007049,GO:0007135,GO:0007140,GO:0007142,GO:0007275,GO:0007276,GO:0008150,GO:0009555,GO:0009556,GO:0009889,GO:0009987,GO:0010468,GO:0010556,GO:0016043,GO:0019219,GO:0019222,GO:0019953,GO:0022402,GO:0022412,GO:0022414,GO:0031323,GO:0031326,GO:0032501,GO:0032502,GO:0032504,GO:0034293,GO:0043934,GO:0044703,GO:0048229,GO:0048232,GO:0048236,GO:…	-	-	-	2.73627	4.9456	2.35036	-2.10419	0.0353618	0.232571	Soffic.01G0008010-3C	0	0.530151	0	0.559142	0.34519	0	0	3.73864	0	0	0	0	0	0	0	0	0
Soffic.01G0044450-4F	-	-	-	-	-	14.9204	4.94306	1.00177	-4.93432	8.04322e-07	0.00013093	Soffic.01G0044450-4F	1.70608	15.0442	0.548048	16.2591	0.929436	4.20544	27.0077	25.2168	1.19017	1.70806	0	0.628837	0	0.041919	0	0.392944	0.343495
Soffic.03G0013140-5H	-	-	-	-	LOC_Os01g22380	2.69624	4.92526	2.42447	-2.03148	0.0422063	0.256916	Soffic.03G0013140-5H	0	4.01022	0	0.859224	0	0	0.505977	13.7493	0	0	0	0	0	0	0	0	4.35096
Soffic.05G0001150-6F	-	-	-	-	-	2.66974	4.91987	1.91222	-2.57286	0.0100861	0.111127	Soffic.05G0001150-6F	0	1.92486	0	2.53758	0.925853	1.74599	2.8513	0	0	0	0	0	0	0	0	0	0
Soffic.06G0009410-1A	-	-	-	-	LOC_Os04g36820	2.68588	4.91935	1.88845	-2.60496	0.00918847	0.105233	Soffic.06G0009410-1A	0.408788	0.410258	0	4.12119	0.057688	0	11.1699	0.306267	0	0	0	0	0	0	0	0	0
Soffic.02G0024720-5P	-	-	-	-	LOC_Os09g14530	2.62581	4.9041	2.26252	-2.16753	0.0301941	0.212576	Soffic.02G0024720-5P	0	0.876741	0	0.589235	0	0	0.412734	0	0	0.481251	0	0	0	0	0	0	0
Soffic.03G0025010-2G	-	-	-	-	-	4.7613	4.90397	2.11286	-2.32101	0.0202864	0.168812	Soffic.03G0025010-2G	0	15.1708	0	1.64273	0	0	6.86203	89.2905	0	2.88875	0	0.57171	0	0	0	0	0
Soffic.05G0016830-7H	-	-	-	-	-	3.53559	4.89131	1.30572	-3.74605	0.000179641	0.00764304	Soffic.05G0016830-7H	0.642184	0.805465	0	2.19817	0.999536	0	4.30022	0	1.36942	1.10376	0	0.148365	0	0	0	0	0
Soffic.10G0001240-1C	-	-	-	-	-	2.60677	4.88078	1.93246	-2.52568	0.0115474	0.120898	Soffic.10G0001240-1C	0	5.03512	3.8133	0	0	0	2.10569	6.04556	0	0.757158	0	0	0	0	0	0	0
Soffic.06G0002020-1A	-	-	-	-	LOC_Os04g08390	2.63734	4.86921	1.20635	-4.03632	5.42961e-05	0.00321205	Soffic.06G0002020-1A	0.263721	0.333139	0.126255	1.13855	0	0.106756	0.353495	0.479385	0.030229	0.049785	0	0	0	0	0	0	0
Soffic.04G0024320-1P	-	-	-	-	LOC_Os02g45460	2.55198	4.85265	1.33728	-3.62874	0.000284803	0.0106206	Soffic.04G0024320-1P	1.28424	0	1.08219	0.507973	0.541035	1.15494	0	0	0.622118	0.535619	0	0	0	0	0	0	1.40752
Soffic.07G0014370-2E	-	-	-	-	LOC_Os08g40120	2.54207	4.84453	1.93721	-2.50078	0.0123921	0.125872	Soffic.07G0014370-2E	0.973701	0	3.4649	1.16238	0	0	1.48066	0	0	0.856094	0	0	0	0	0	0	0
Soffic.02G0002210-7P	-	-	-	-	-	3.38476	4.8406	1.19199	-4.06094	4.88762e-05	0.00295444	Soffic.02G0002210-7P	1.88228	0.68095	0.141606	2.64731	6.87818	0.377982	0	1.49345	5.32206	0.232224	0	0	0.048478	0	0	0	0
Soffic.05G0018680-4E	-	-	-	-	-	4.5299	4.82356	1.0568	-4.56432	5.01119e-06	0.000539498	Soffic.05G0018680-4E	0.651897	2.85573	0.098335	1.25123	1.82269	0.306146	4.84516	0.786038	0.499287	0.590622	0	0.2514	0	0	0	0	0
Soffic.06G0010310-2B	-	-	-	-	-	5.91591	4.80793	1.36677	-3.51774	0.000435237	0.0141833	Soffic.06G0010310-2B	0.615473	2.28392	1.21081	1.47702	0	1.80541	0	0	1.97953	1.26468	0	0	0	0	0	0.168931	0
Soffic.04G0019310-2B	-	-	-	-	-	12.745	4.8022	1.53258	-3.13342	0.00172785	0.0360764	Soffic.04G0019310-2B	0	0	8.03537	22.7105	0.445409	1.70494	26.3629	1.03849	1.18169	0.33099	1.28593	0	0	0	0	0	0
Soffic.10G0014260-1P	-	-	-	-	-	8.32595	4.78236	1.19816	-3.99143	6.56764e-05	0.00369906	Soffic.10G0014260-1P	3.98905	4.52818	0	0	1.91171	0.851145	0.877933	5.55849	1.25553	0.621684	0	0	0.297048	0	0	0	0.030426
Soffic.03G0035810-3C	-	-	-	-	LOC_Os01g69290	8.17173	4.7797	1.2221	-3.91104	9.18985e-05	0.00476088	Soffic.03G0035810-3C	0.086625	1.79299	0	0.872771	0.538293	0.71551	1.29518	9.75118	0.617248	0.309336	0.035816	0.222313	0	0	0	0	0
Soffic.06G0000430-2B	-	-	-	-	LOC_Os04g01500	59.6385	4.77905	0.846166	-5.64788	1.62434e-08	5.05621e-06	Soffic.06G0000430-2B	19.372	26.0107	1.0182	31.6221	18.6504	14.4332	36.3987	9.12921	9.88386	4.81175	0	3.18928	0.065508	0	0.053221	0.757407	0.077571
Soffic.10G0015580-7G	-	-	-	-	LOC_Os06g36940	9.08592	4.77638	1.25969	-3.79171	0.000149612	0.00669794	Soffic.10G0015580-7G	0.96754	3.23029	0	0.676089	0	2.83478	4.04871	2.24777	1.71945	1.14772	0.304882	0	0	0	0	0	0
Soffic.02G0020820-4D	-	-	-	-	-	2.44916	4.77445	1.56568	-3.04943	0.00229275	0.0434743	Soffic.02G0020820-4D	0.831907	0.337615	3.20112	9.55091	0	4.74512	1.05971	1.28773	0	0	0	0	0	0	0	0	0
Soffic.03G0030250-2B	-	-	-	AT5G02220.1	LOC_Os01g62584	3.27081	4.76464	1.91256	-2.49123	0.0127302	0.128021	Soffic.03G0030250-2B	0	1.34133	0	0.659774	0	1.52447	6.48528	19.0513	0	0	0	0	0	0	0	0	0.106599
Soffic.01G0007780-1A	-	-	-	AT3G12870.1	LOC_Os03g56700	2.41506	4.76183	1.9564	-2.43398	0.014934	0.141141	Soffic.01G0007780-1A	0	1.1465	0	0	0.652626	1.38446	0.973763	5.28147	0	0	0	0	0	0	0	0	0
Soffic.02G0035720-2B	-	-	-	-	-	2.38496	4.75431	2.31266	-2.05577	0.0398046	0.248634	Soffic.02G0035720-2B	2.14551	1.1962	3.28292	1.184	0	0	0	0	0	0	0	0	0	0	0	0	0
Soffic.10G0015680-2B	-	-	-	-	-	2.43387	4.75095	1.36208	-3.488	0.000486651	0.0152592	Soffic.10G0015680-2B	2.66429	1.649	0	4.20281	0	1.75887	0.872127	5.42811	0.1859	0.179257	0	0	0	0	0	0	0
Soffic.02G0000480-1D	-	-	-	-	-	2.3678	4.7291	1.21315	-3.8982	9.69106e-05	0.00491223	Soffic.02G0000480-1D	1.94955	2.94311	0	1.29287	0	2.44851	1.81165	4.85508	3.71596	0.708315	0	0	0	0	0	0	0
Soffic.09G0005310-3E	-	-	-	-	LOC_Os05g08930	2.33462	4.72788	2.28824	-2.06616	0.0388136	0.245241	Soffic.09G0005310-3E	1.15909	0	0	0.808785	0	0	0.639214	0	0	1.05115	0	0	0	0	0	0	0
Soffic.08G0013400-1A	-	-	-	-	LOC_Os12g38140	112.755	4.72636	1.29113	-3.66065	0.00025158	0.00967519	Soffic.08G0013400-1A	20.0585	56.0627	0	18.1166	24.5057	0.944521	4.14874	168.991	3.43969	0.894129	0.189432	0.345685	0.634561	0	0	6.15702	0
Soffic.05G0013200-3C	-	-	-	-	LOC_Os11g28940	4.21595	4.72527	1.34422	-3.51525	0.000439344	0.01428	Soffic.05G0013200-3C	1.26295	3.19086	0	2.96669	2.13918	0	3.1731	1.72111	0	0.548485	0	0	0	0	0	0.331292	0
Soffic.02G0030830-1C	-	-	-	-	-	14.1527	4.69779	1.59966	-2.93675	0.00331674	0.0552765	Soffic.02G0030830-1C	0	0.135444	0.338367	0.159093	3.04727	0.635014	0	1.31436	1.06701	0	0	0	0	0.152636	0	0	0
Soffic.06G0000370-1A	-	-	-	-	LOC_Os04g01500	17.7846	4.69235	0.817167	-5.74221	9.34465e-09	3.22585e-06	Soffic.06G0000370-1A	4.61317	15.0107	0.484143	7.4467	11.8765	2.62456	9.39953	4.19306	4.5499	1.24343	0	0.586365	0	0	0.110964	0.6247	0.159492
Soffic.05G0001740-1B	-	-	-	-	-	5.54697	4.69098	1.41263	-3.32073	0.000897816	0.0233641	Soffic.05G0001740-1B	3.56875	3.79929	0	10.2417	1.45792	0.471812	6.16684	0.606699	0	0.65974	0	1.60389	0	0	0	0	0
Soffic.06G0012350-3C	-	-	-	-	LOC_Os04g43230	2.25904	4.6706	1.91692	-2.43651	0.0148296	0.140417	Soffic.06G0012350-3C	0	0.579211	0	0	0.279166	0	0.703358	1.59034	0.393469	0	0	0	0	0	0	0	0
Soffic.03G0035420-2B	-	-	-	-	-	16.4359	4.66319	1.07163	-4.35149	1.35215e-05	0.00115192	Soffic.03G0035420-2B	0.061693	2.66088	0.311422	0.742932	0.770967	1.21714	2.90134	13.7103	0.713261	0.01861	0.026318	0.158327	0.049604	0	0	0	0.263082
Soffic.04G0030460-11P	-	-	K09553	-	-	2.21497	4.65896	1.94538	-2.39488	0.0166259	0.150571	Soffic.04G0030460-11P	0.295224	0.964208	0.395633	0	0	3.34396	0	0	0	1.81699	0	0	0	0	0	0	0
Soffic.08G0013910-1A	-	-	-	-	-	2.18409	4.64291	1.87544	-2.47564	0.0132997	0.131616	Soffic.08G0013910-1A	0	0	1.92324	1.58263	2.75926	0	0	0	1.24159	0.781747	0	0	0	0	0	0	0
Soffic.02G0020070-1A	-	-	-	-	-	4.08643	4.64084	1.04735	-4.43102	9.37881e-06	0.000880149	Soffic.02G0020070-1A	2.73957	0.874598	0.198966	0.426385	0.409013	0.834471	0.398996	1.80859	0.202039	0.123965	0	0	0	0	0	0.047228	0.082476
Soffic.01G0035590-1A	-	-	-	-	-	2.1781	4.6285	1.91294	-2.41957	0.0155389	0.144868	Soffic.01G0035590-1A	0.678823	0	0.862653	2.09637	0	0	0	0	1.87431	0.816861	0	0	0	0	0	0	0
Soffic.06G0001990-1A	-	-	-	-	-	5.18846	4.60391	1.42672	-3.22691	0.00125135	0.029037	Soffic.06G0001990-1A	0.238019	2.26343	0	0.665286	0.097135	0.12529	2.30189	1.10051	0.036181	0	0	0	0	0	0	0.12551	0
Soffic.01G0033030-5F	-	-	-	-	LOC_Os03g21630	9.59794	4.58099	0.920587	-4.97617	6.48561e-07	0.000111416	Soffic.01G0033030-5F	0.677817	2.04014	1.54118	1.55193	1.93629	1.82012	0.6912	2.24113	0.449186	0.199634	0	0	0	0	0	0.332735	0
Soffic.03G0031840-2C	-	-	-	-	LOC_Os01g64440	3.83322	4.56754	1.27379	-3.58578	0.000336074	0.0119409	Soffic.03G0031840-2C	1.5595	0.484737	5.82342	0	3.31025	5.54548	1.53952	0	0.697078	0.314984	0	0	0.425253	0	0	0	0
Soffic.02G0033470-1B	-	-	-	-	-	6.40651	4.56405	1.17311	-3.89056	0.000100012	0.0050136	Soffic.02G0033470-1B	0	6.34667	0	3.45513	5.73939	5.83613	5.63851	4.66405	1.42159	5.03408	0	0	0	0	0	0	0.968754
Soffic.06G0005990-2C	-	GO:0000003,GO:0000902,GO:0000904,GO:0003006,GO:0005575,GO:0005622,GO:0005623,GO:0005634,GO:0005737,GO:0005829,GO:0006355,GO:0007275,GO:0008150,GO:0009653,GO:0009790,GO:0009791,GO:0009793,GO:0009888,GO:0009889,GO:0009908,GO:0009965,GO:0009987,GO:0010016,GO:0010026,GO:0010090,GO:0010091,GO:0010154,GO:0010468,GO:0010556,GO:0016043,GO:0019219,GO:0019222,GO:0022414,GO:0030154,GO:0031323,GO:0031326,GO:…	-	-	LOC_Os01g68380	4.9915	4.5435	1.45947	-3.11312	0.0018512	0.0378251	Soffic.06G0005990-2C	0	0.486974	0	0.461175	0.06493	2.1658	0.090969	0	1.04143	0.540509	0	0.147006	0	0	0	0	0
Soffic.03G0032710-1A	-	-	-	-	LOC_Os02g44132.2	19.2574	4.54137	1.5662	-2.8996	0.00373634	0.05963	Soffic.03G0032710-1A	0	8.05464	0	4.59828	4.08921	4.35386	0	0	9.83367	7.43816	0	0.729059	0	0.3179	0	0	0
Soffic.05G0021250-2P	-	-	-	-	-	9.11638	4.53751	1.38573	-3.27446	0.00105864	0.0260312	Soffic.05G0021250-2P	24.1253	0.492116	0.355286	3.92148	21.5331	0.150753	0	0.138465	0.407724	0.21043	0.884033	0	0	0	0	14.541	0
Soffic.05G0003190-1C	-	-	-	-	-	2.0561	4.52922	1.97093	-2.29802	0.0215607	0.175118	Soffic.05G0003190-1C	2.26406	0	0	0	0.199615	1.97754	0	1.68965	0.712888	0	0	0	0	0	0	0	0
Soffic.02G0026570-3C	-	-	-	-	LOC_Os09g38400	40.4546	4.52594	0.9803	-4.61689	3.8953e-06	0.000450365	Soffic.02G0026570-3C	0	4.13567	14.2247	14.2318	16.0868	16.3571	4.10792	31.1454	8.1557	8.83614	0	1.08066	0.715612	0	0	1.42113	0
Soffic.03G0018890-1G	-	-	-	-	-	3.69517	4.52332	0.995383	-4.5443	5.51171e-06	0.000582681	Soffic.03G0018890-1G	1.17593	2.77438	2.11039	1.9584	1.36671	0.400153	4.97926	1.19795	0.074431	1.84194	0	0.0199	0	0	0	0.031317	0
Soffic.03G0014610-3C	-	-	-	-	-	16.2069	4.51366	1.86145	-2.42481	0.0153165	0.143472	Soffic.03G0014610-3C	7.75926	0	1.99414	7.50165	0	5.47303	5.67732	0	0	0.097665	0	0	0.816674	0	0	0	0
Soffic.01G0054960-1A	-	-	-	-	-	13.5278	4.49738	1.10091	-4.08516	4.40473e-05	0.00273985	Soffic.01G0054960-1A	1.0762	8.6492	3.14503	0.495645	10.5391	3.0538	0	0.722359	2.04265	2.24173	0	0.687333	0	0.169459	0	0	0
Soffic.04G0030080-5H	-	-	-	-	-	2.75212	4.49618	0.988854	-4.54686	5.44524e-06	0.000577331	Soffic.04G0030080-5H	0.982149	0.66859	0.074665	2.41466	1.83598	1.26921	0.581795	1.64823	0.50518	0.334072	0	0.050388	0	0	0	0	0
Soffic.10G0004880-1A	-	-	-	-	-	2.6301	4.47979	2.36275	-1.896	0.0579594	0.304171	Soffic.10G0004880-1A	0	0.988671	0	0	1.93766	0	0	0	0	1.90918	0	0	0	12.0216	0	0	0
Soffic.03G0027310-1A	-	-	-	-	LOC_Os01g57050	3.58764	4.47367	1.26785	-3.52854	0.000417861	0.0138411	Soffic.03G0027310-1A	0	1.67836	2.83771	6.25359	2.97932	0	13.6165	2.18062	1.68745	0.728356	0	0	0	0	0.636978	0	0
Soffic.10G0006420-1A	-	-	-	-	-	4.7158	4.45276	1.54882	-2.87493	0.00404113	0.0629595	Soffic.10G0006420-1A	2.43217	0.821052	0	0	0	5.76709	0	0.980608	0.270183	0.408463	0	0.103375	0	4.93494	0	0	0
Soffic.08G0013580-1C	-	-	-	-	-	4.70962	4.44993	1.672	-2.66145	0.00778055	0.0951843	Soffic.08G0013580-1C	0	0.900466	0	1.6618	0.398967	0	3.87183	4.53726	0	0.207363	0	0	0	0	0.288874	0	0
Soffic.05G0005280-2B	-	-	-	-	-	13.4566	4.42924	1.63309	-2.71218	0.00668426	0.0866973	Soffic.05G0005280-2B	0	2.17226	0	0.743239	0	0.117786	0.376866	1.09449	1.92477	0	0	0	0.110155	0.066459	0	0	0
Soffic.06G0002200-6H	-	-	-	-	-	14.3376	4.42033	1.3691	-3.22864	0.00124379	0.0288984	Soffic.06G0002200-6H	1.88782	1.75442	0	2.83255	1.10365	0	1.70503	3.6032	0.575643	0	0	0	0	0.228312	0	0.164174	0
Soffic.09G0005630-1B	-	-	-	-	-	2.55313	4.41462	1.76335	-2.50354	0.0122958	0.125393	Soffic.09G0005630-1B	0	1.51001	11.1015	0	2.17654	2.69097	2.41763	0	0	0	0	0	0	0	0.070318	0	0
Soffic.10G0021070-5H	-	-	-	-	LOC_Os06g02370	20.8513	4.41341	1.61535	-2.73218	0.00629167	0.0833689	Soffic.10G0021070-5H	0	3.17371	0	2.3562	1.96345	1.54462	0	13.6941	1.04935	2.03457	0	0	0.806897	0	0	0	0
Soffic.03G0019810-1C	-	-	-	-	-	4.54404	4.40457	0.949926	-4.63675	3.53926e-06	0.000422617	Soffic.03G0019810-1C	1.39787	1.35134	0.923743	1.16006	1.07829	1.09337	0.848048	1.05802	0	1.18923	0	0.128298	0	0	0	0.104413	0
Soffic.03G0038610-1A	-	-	-	-	-	3.33517	4.40397	1.18282	-3.72327	0.000196663	0.0081483	Soffic.03G0038610-1A	2.96952	4.97745	0	0.238626	5.77351	0.09726	0.190624	0.267999	11.0124	0.845752	0	0.327235	0	0	0	0	0.086382
Soffic.02G0018070-7H	-	-	-	-	LOC_Os09g26670	2.57547	4.39517	1.33344	-3.29612	0.000980307	0.0247497	Soffic.02G0018070-7H	3.71908	0.05581	0.247023	0	0.20743	0.860981	0	2.48302	0.606684	0.273311	0	0	0	0.158237	0	0	0
Soffic.04G0022750-5F	-	-	-	-	LOC_Os02g45225	4.46832	4.38622	1.28955	-3.40135	0.000670527	0.0190709	Soffic.04G0022750-5F	1.399	0	0.556946	2.8756	4.51051	0	3.33111	0	2.11305	1.77305	0	0.278003	0	0	0	0.094849	0
Soffic.05G0008780-1A	-	-	-	-	-	3.32312	4.36224	1.22887	-3.5498	0.000385517	0.0131464	Soffic.05G0008780-1A	2.5959	1.47767	7.18491	10.3159	1.03401	1.22402	0	0	1.53667	1.20793	17.5579	0	0	0	0	0	0
Soffic.06G0015050-1D	-	-	-	-	-	6.79979	4.34645	1.4277	-3.04436	0.00233175	0.044012	Soffic.06G0015050-1D	1.11429	4.82143	0	0	4.68656	5.29251	2.00281	1.51347	0	1.84215	0	0	0.655032	0	0	0	0
Soffic.02G0039230-3P	-	-	-	-	LOC_Os07g09140	5.45559	4.34413	1.42663	-3.04504	0.00232651	0.0439701	Soffic.02G0039230-3P	1.42423	2.84819	3.63227	1.41664	0	2.31904	0	2.63039	0	0.594172	0	0	0	0	0	0.413563	0
Soffic.09G0010270-3D	-	-	-	-	-	6.69612	4.33762	0.963864	-4.50024	6.78756e-06	0.000676332	Soffic.09G0010270-3D	3.34377	8.28635	2.13015	3.01763	8.36272	1.60571	1.831	2.24497	0.459881	6.81045	0	0	0	0	0	1.27601	0
Soffic.02G0029570-5F	-	-	-	-	LOC_Os04g37760	62.3652	4.3306	1.13608	-3.81189	0.000137908	0.00633726	Soffic.02G0029570-5F	6.37559	22.604	7.28901	16.701	0	5.38214	40.2312	18.4009	14.6358	4.22115	2.88436	0	0.650811	0	0	0.391446	0
Soffic.09G0004950-5E	-	-	-	-	LOC_Os05g08420	56.8641	4.3277	0.88963	-4.8646	1.14688e-06	0.000172956	Soffic.09G0004950-5E	49.9341	46.1701	8.81558	17.5468	0.417814	16.8922	18.8122	54.1666	8.10857	12.4347	0.361353	0.28892	3.79935	0	0	0.984661	4.75291
Soffic.09G0008250-1B	-	-	-	-	-	2.3778	4.3048	2.06005	-2.08966	0.0366483	0.236861	Soffic.09G0008250-1B	0	0	1.76646	0	0	4.46152	0	3.29024	2.14904	0	0	0	0	0	0	0	0.034834
Soffic.03G0025870-2B	-	-	-	-	LOC_Os01g55720	8.07902	4.27995	0.991381	-4.31716	1.58049e-05	0.00126925	Soffic.03G0025870-2B	0.433974	2.64704	0	4.66978	2.19648	2.60123	1.16667	9.75321	2.10023	0.10653	0.051769	0.089877	0	0	0	0.144661	0.242603
Soffic.05G0019790-5F	-	-	-	-	-	10.9917	4.25331	1.26689	-3.35728	0.000787148	0.0213459	Soffic.05G0019790-5F	3.6521	11.8831	0.099167	2.80275	0	2.26947	2.12576	0	13.4762	1.60972	0	0.726204	0	0	0	0	0.562689
Soffic.06G0015070-4E	-	-	-	-	-	6.64384	4.22762	1.29968	-3.25281	0.00114269	0.0274241	Soffic.06G0015070-4E	3.91794	3.20872	1.17065	1.83093	0	6.5146	0	0	2.10377	2.3243	0	0.107421	0	0.564606	0	0	0
Soffic.01G0048300-3F	-	-	-	-	LOC_Os08g31760	49.0656	4.22128	0.74549	-5.66243	1.49246e-08	4.72649e-06	Soffic.01G0048300-3F	0.421939	2.67768	2.42594	18.3274	2.67573	4.45614	16.5622	11.8449	3.53071	2.06866	0.276114	0.283088	0.533398	0.620404	0.386152	0.049546	0
Soffic.04G0017490-2B	-	-	-	-	-	2.97937	4.20002	2.16571	-1.93933	0.0524616	0.28883	Soffic.04G0017490-2B	0	0	0	5.27318	0.152956	0	4.8096	2.85252	0	0	0	0	0	0	0.246299	0	0
Soffic.02G0002560-3G	-	-	-	-	-	6.6099	4.19137	1.15085	-3.64197	0.000270556	0.0102215	Soffic.02G0002560-3G	0.267731	2.16458	0	0.875452	1.24683	11.1277	0.926456	0.462012	5.44709	0.714994	0	0	0.349947	0	0	0.400608	0
Soffic.02G0032140-6F	-	-	-	-	-	10.813	4.19105	1.51337	-2.76934	0.00561696	0.0778471	Soffic.02G0032140-6F	0	1.40949	0	8.28355	0.875151	2.97008	3.89107	0	1.04985	0.673063	0.541318	0	0	0	0	0	0
Soffic.09G0012360-2B	-	-	-	-	LOC_Os05g32130	4.84646	4.16875	2.14523	-1.94327	0.0519836	0.287286	Soffic.09G0012360-2B	3.06494	6.86589	0	0	4.85271	0	7.43939	0	0	0	0	0	0	0	0	0	0.876009
Soffic.03G0034620-5G	-	-	-	-	-	11.9824	4.16627	1.2095	-3.44462	0.000571871	0.017135	Soffic.03G0034620-5G	1.11952	1.11063	0.183996	0.233688	0.375057	0.533076	0.976494	12.7165	0.07172	0.019355	0.027373	0.06238	0.450524	0	0	0	0
Soffic.01G0024440-3D	-	-	-	-	-	2.16724	4.16149	1.68463	-2.47026	0.0135015	0.132789	Soffic.01G0024440-3D	2.00698	0	0.102577	0	0	0.560364	0	0.159166	0.470711	0.045354	0	0	0	3.71321	0	0	0
Soffic.06G0015040-4E	-	-	-	-	LOC_Os04g44880	2.1632	4.16098	1.55406	-2.67749	0.00741769	0.0924146	Soffic.06G0015040-4E	3.12987	1.72011	5.41029	2.36396	0	0	3.26525	0	0	0.173999	0	0	0	0	0	0.279116	0
Soffic.05G0005950-1A	-	-	-	-	-	2.13408	4.15694	1.56854	-2.65021	0.00804425	0.0970895	Soffic.05G0005950-1A	0	0	1.28787	0.631688	0	0.092658	0.138098	0	1.52526	0.711369	0	0.056498	0	0	0	0	0
Soffic.01G0026730-2B	-	-	-	-	-	9.20206	4.1519	1.57696	-2.63285	0.0084671	0.100022	Soffic.01G0026730-2B	0.540494	2.68399	1.03517	0	0	0.486497	0	9.13779	0.766863	0.553755	0	0	0	0	0	0.531653	0
Soffic.01G0012310-1A	-	-	-	-	LOC_Os03g51470	7.03895	4.14145	1.96174	-2.11111	0.0347624	0.230208	Soffic.01G0012310-1A	0	9.53824	0	2.97086	0	2.10707	0	8.10727	0.849246	0	0	0.783502	0	0	0	0	0
Soffic.06G0015790-1D	-	-	-	-	-	12.4774	4.13159	1.21511	-3.40017	0.000673433	0.0191311	Soffic.06G0015790-1D	2.19544	11.1421	15.63	4.04332	1.46589	3.48423	1.39717	0	0.681684	1.15408	0	0	0	0	0	1.54968	0
Soffic.10G0011240-1G	-	-	-	-	-	4.80982	4.11655	1.13471	-3.62783	0.000285809	0.0106486	Soffic.10G0011240-1G	0	0.951448	3.78018	3.58151	5.79829	4.74707	8.69977	0	1.14423	2.75053	0	0	0	0	0.635718	0	0.644501
Soffic.10G0004810-1A	-	-	-	-	-	2.07071	4.10758	1.59486	-2.57551	0.0100091	0.110818	Soffic.10G0004810-1A	0.25561	1.33043	0	2.47343	0.374135	0.056964	1.43532	0	0	0	0	0	0	0	0	0.004632	0
Soffic.03G0012580-1A	-	-	-	-	LOC_Os01g22380	2.09973	4.10124	1.82566	-2.24645	0.0246753	0.189045	Soffic.03G0012580-1A	0	0.62476	0	2.33905	0	1.39014	1.1822	7.70952	0	0	0	0	0	0	0	0	0.298515
Soffic.06G0013020-5E	-	-	-	-	-	2.77184	4.09159	1.31143	-3.11996	0.00180876	0.0372487	Soffic.06G0013020-5E	3.72258	0	0	2.4376	0.454143	6.08466	0	0.065589	4.19229	1.26221	0	0.024351	0	0	0	0.190548	0
Soffic.09G0014060-1A	-	-	-	-	LOC_Os05g34760	6.94239	4.0694	1.50144	-2.71034	0.00672139	0.0870518	Soffic.09G0014060-1A	0	1.76871	0	1.35838	0.620434	0.228505	0	2.97673	0.244834	0.19232	0	0	0	0	0.257255	0	0
Soffic.03G0036520-1A	-	-	-	-	-	13.9605	4.06446	0.98197	-4.13909	3.48685e-05	0.00228193	Soffic.03G0036520-1A	1.50041	3.71018	0.386913	1.51353	1.58455	2.10193	2.22863	13.7109	0.100857	0.063562	0	0.396581	0.142001	0.275713	0	0.056768	0
Soffic.08G0012160-2C	-	-	-	-	LOC_Os12g37910.2	15.9461	4.05522	1.1143	-3.63925	0.000273437	0.010293	Soffic.08G0012160-2C	0	1.69604	0.211024	1.52987	1.94165	0	5.41372	4.09664	1.36905	1.18989	0	0	0	0.309723	0.194275	0	0.165559
Soffic.03G0004510-1C	-	-	-	-	-	2.60909	4.01516	1.23871	-3.2414	0.00118945	0.0281515	Soffic.03G0004510-1C	0	2.97056	0.102082	0	0.06064	1.37406	2.33818	0.918551	0.139872	0.686862	0	0	0	0	0.046452	0	0.056714
Soffic.03G0038000-2B	-	-	-	-	-	3.37176	3.98524	1.40006	-2.84648	0.00442053	0.0667468	Soffic.03G0038000-2B	0	0.932863	0	0	10.2589	0.070117	0.955591	0.679447	5.10879	1.98838	0	0.518054	0	0	0	0	0.062276
Soffic.03G0036120-2B	-	GO:0005575,GO:0005622,GO:0005623,GO:0005737,GO:0006950,GO:0006979,GO:0008150,GO:0009507,GO:0009534,GO:0009535,GO:0009536,GO:0009579,GO:0016020,GO:0031976,GO:0031984,GO:0034357,GO:0042651,GO:0043226,GO:0043227,GO:0043229,GO:0043231,GO:0044422,GO:0044424,GO:0044434,GO:0044435,GO:0044436,GO:0044444,GO:0044446,GO:0044464,GO:0050896,GO:0055035	-	AT5G43750.1	LOC_Os01g70400	10.3839	3.9733	1.54254	-2.57581	0.0100007	0.110755	Soffic.03G0036120-2B	3.8028	0	9.61372	1.22336	2.87056	1.59831	0	3.3283	2.98304	0	0	0	0	0	0	0	1.12626
Soffic.03G0025830-7H	-	-	-	-	-	30.9224	3.97082	0.843026	-4.71019	2.47485e-06	0.000320693	Soffic.03G0025830-7H	4.83111	10.3908	0.141747	5.12638	20.0395	4.72385	3.83472	13.27	2.19429	1.28076	0	1.21704	0.621858	0	0.051495	0.611559	0.204546
Soffic.10G0005550-5E	-	-	-	-	-	2.5781	3.96781	1.39198	-2.85048	0.00436538	0.066233	Soffic.10G0005550-5E	0.349694	1.23552	0	3.33082	0	0.095083	0.859301	1.265	0	0.04891	0	0.157131	0	0	0	0.065944	0
Soffic.03G0021110-3E	-	-	-	-	LOC_Os01g47570	5.58121	3.96497	1.29886	-3.05266	0.00226819	0.0431373	Soffic.03G0021110-3E	1.30753	0	4.3271	15.8843	1.5156	0	3.12491	0	0.939588	1.19196	0.545873	0	0.185882	0.082662	0	0	0
Soffic.03G0011220-4D	-	-	-	-	-	3.31298	3.96461	1.0779	-3.67807	0.000235004	0.00922774	Soffic.03G0011220-4D	0.176492	1.70139	0.998963	0	1.07585	1.06916	1.31891	0	0.718335	1.42977	0	0.056523	0	0	0.183389	0	0
Soffic.10G0014460-3C	-	-	-	-	-	9.13781	3.95664	1.02406	-3.86367	0.000111697	0.0054348	Soffic.10G0014460-3C	2.50181	3.91698	0.854103	0.42109	4.21296	2.6735	0	4.95414	0.88305	0.583454	0	0	0.40015	0	0	0	0.482324
Soffic.08G0017300-2C	-	-	-	-	-	5.33095	3.94431	1.37719	-2.86403	0.00418286	0.0644679	Soffic.08G0017300-2C	1.16809	3.84092	0	0	3.11748	2.5409	0.739254	0	4.78855	1.73148	0	0	0	0.635482	0	0	0
Soffic.02G0003630-1P	-	-	-	-	LOC_Os08g20440	34.6995	3.92922	1.00382	-3.91426	9.06804e-05	0.00473143	Soffic.02G0003630-1P	2.03853	0.103755	0.361399	0.948979	1.34425	3.87267	2.87644	12.7162	1.06026	0.125521	0.618784	0.769409	0.687132	1.21637	0.376163	0.008002	1.35717
Soffic.02G0020140-1A	-	-	-	-	-	33.4178	3.92909	1.52725	-2.57266	0.010092	0.111176	Soffic.02G0020140-1A	0	2.62128	22.9464	2.32925	6.91397	4.30683	0	4.26081	3.78785	19.1225	0	2.91047	0	0	0	0	0
Soffic.03G0031250-2B	-	-	-	-	LOC_Os04g55280	4.97816	3.90179	1.94186	-2.0093	0.0445049	0.264849	Soffic.03G0031250-2B	0	0	4.01821	10.4114	0	0.708489	0	4.09113	3.87931	0	0	0	0	0	0	0	0.995067
Soffic.10G0021400-2C	-	-	-	-	LOC_Os06g46990	6.02015	3.88037	1.25706	-3.08686	0.00202282	0.0402612	Soffic.10G0021400-2C	0.518754	1.92344	0.079249	0.262015	0.256069	0	1.56604	5.58154	0	0.063584	0	0	0	0.015186	0	0.121878	0.17737
Soffic.10G0018550-1P	-	-	-	-	-	2.39994	3.87552	1.44525	-2.68156	0.00732789	0.091632	Soffic.10G0018550-1P	0.063941	0.310422	0.379578	0	0	0.322867	0.511614	0	0.205567	0	0	0.02092	0	0	0	0	0.015208
Soffic.03G0025780-1A	-	-	-	-	-	23.6438	3.86817	0.799501	-4.83822	1.31004e-06	0.000193134	Soffic.03G0025780-1A	4.87777	7.72321	0.135228	3.72109	9.69302	1.98209	4.91782	12.1839	1.3639	1.00842	0	0.658181	0.509277	0	0.049126	0.680437	0.272385
Soffic.06G0002210-1F	-	-	-	-	-	2.35041	3.86377	1.77171	-2.18081	0.0291974	0.208338	Soffic.06G0002210-1F	0	7.41361	1.04208	0	0	0	0.210005	0	0.519245	0.369527	5.02441	0	0	0	0	0	0
Soffic.07G0002760-1A	-	-	-	-	LOC_Os08g40120	2.38467	3.86345	1.37619	-2.80736	0.00499494	0.072397	Soffic.07G0002760-1A	1.38051	0.778503	0.379673	1.09577	0.250888	1.07902	1.9814	0	0	0	0	0	0	0	0	0.262301	0
Soffic.10G0019980-3F	-	-	-	-	LOC_Os06g46990	6.959	3.8552	1.20903	-3.18868	0.00142922	0.0318163	Soffic.10G0019980-3F	0.282476	1.80944	0.077741	0.168804	0.581433	0	1.2259	7.42921	0	0.062375	0	0	0	0.014897	0.097891	0.119559	0.104737
Soffic.10G0001500-3D	-	-	-	-	LOC_Os06g02370	23.7501	3.85446	1.7904	-2.15285	0.0313302	0.216966	Soffic.10G0001500-3D	0	6.41087	0.78526	0.450668	0.192699	0	0	16.5359	2.01948	0.342235	0	0	0	0	0	0	1.33515
Soffic.05G0011450-1A	-	-	-	-	-	28.8768	3.8524	0.462943	-8.32155	8.68234e-17	2.04004e-13	Soffic.05G0011450-1A	3.17746	6.63435	0.761463	3.05856	3.26872	2.36228	3.26048	3.12401	3.65095	2.16508	0.19116	0.304289	0.262083	0.066604	0.045491	0.286212	0.228271
Soffic.05G0010620-1C	-	-	-	-	LOC_Os12g33150	354.023	3.84738	1.555	-2.47419	0.0133538	0.131907	Soffic.05G0010620-1C	344.65	275.111	401.719	0	854.183	140.156	10.7609	32.0804	1317.98	351.37	0	91.22	0	0	0	87.2939	0
Soffic.08G0014810-4E	-	-	-	-	-	247.063	3.84445	0.626593	-6.13548	8.49017e-10	4.01568e-07	Soffic.08G0014810-4E	212.281	222.33	296.031	26.542	75.4437	58.6346	34.9665	17.9798	108.233	44.5756	8.42989	1.90013	3.28817	1.63382	4.76352	17.7775	12.6656
Soffic.03G0035650-1A	-	-	-	AT5G14360.1	LOC_Os01g67950	9.62548	3.82852	1.31808	-2.90462	0.00367695	0.0589988	Soffic.03G0035650-1A	0	5.2429	0	4.15123	4.97164	0	9.56613	1.52232	2.28458	4.64695	0	0.897183	0	0.57766	0	0	0
Soffic.04G0024640-3C	-	-	-	-	LOC_Os02g45225	3.02309	3.82441	1.16489	-3.28306	0.00102686	0.0255002	Soffic.04G0024640-3C	0.278759	0.134191	1.02007	0.342011	1.95534	0	1.06423	0	1.11247	1.82427	0	0.223005	0	0	0	0.067685	0
Soffic.03G0013310-3D	-	-	-	-	LOC_Os01g22380	4.29746	3.82084	1.62406	-2.35264	0.0186407	0.16116	Soffic.03G0013310-3D	0	3.7282	0	0.884477	0.453812	0	1.8083	21.1203	0	0.355101	0	0.59889	0	0.362548	0	0	0
Soffic.10G0013790-4G	-	-	-	-	-	2.28865	3.80874	1.33177	-2.85992	0.00423754	0.0650217	Soffic.10G0013790-4G	0	0.147266	2.40135	0.478453	0.033004	3.48175	4.17457	0.726086	0	2.34484	0	0	0	0	0	0.332973	0
Soffic.08G0002780-1B	-	-	-	-	-	11.7829	3.80374	1.31794	-2.88612	0.00390019	0.0614638	Soffic.08G0002780-1B	8.66919	19.3552	11.4612	10.5466	3.62655	9.25303	5.68586	0	14.4747	0	0	0	0	0	0	3.96777	0
Soffic.02G0034190-2D	-	-	-	-	-	22.7334	3.80118	1.33415	-2.84915	0.00438363	0.0663824	Soffic.02G0034190-2D	0	1.15197	3.98323	6.65335	9.83896	1.78138	7.89295	1.85729	8.84347	0	0	1.5754	0	0	0.458442	0	0
Soffic.10G0021550-4G	-	-	-	-	LOC_Os06g46990	9.26454	3.7841	1.40422	-2.69481	0.00704298	0.0893424	Soffic.10G0021550-4G	0.067754	2.91815	0	0.841251	0.445157	0	1.78851	9.38571	0.203222	0.078597	0	0	0	0.01496	0	0	0.71201
Soffic.06G0021130-1P	-	-	-	-	LOC_Os04g52880	108.769	3.75477	0.750728	-5.0015	5.68857e-07	9.93645e-05	Soffic.06G0021130-1P	14.8029	73.5485	6.18247	50.1245	37.9957	11.9907	49.6156	25.3295	14.6508	9.5004	0	4.17782	2.24264	4.85452	1.48802	4.94688	9.40496
Soffic.10G0008150-7H	-	-	-	-	-	44.9657	3.73359	1.00018	-3.73293	0.000189266	0.00793944	Soffic.10G0008150-7H	5.26699	2.83546	5.13358	21.7997	0.266398	0.400319	53.5656	2.17024	2.84925	1.40217	0.790996	1.32353	0	0.526796	0.51058	0	1.74703
Soffic.10G0012420-4G	-	-	-	-	-	185.521	3.73014	0.729296	-5.11471	3.14229e-07	6.06221e-05	Soffic.10G0012420-4G	142.378	46.2115	82.8208	112.449	32.2436	37.204	390.787	29.2001	45.2295	30.105	2.06212	1.74911	11.4818	1.26003	26.9627	1.06664	5.87014
Soffic.10G0014870-6G	-	-	-	-	LOC_Os06g35830	2.87954	3.72058	0.933892	-3.98395	6.77798e-05	0.00377447	Soffic.10G0014870-6G	1.66313	2.00623	2.06136	1.21361	2.08108	1.7778	0.365554	1.3445	0.508238	1.05051	0	0	0	0	0.288849	0.1165	0
Soffic.06G0015580-2B	-	-	-	AT2G44760.1	LOC_Os04g46100	5.46186	3.71454	1.87859	-1.97731	0.048007	0.275684	Soffic.06G0015580-2B	0	0	0	0	1.60099	1.58915	1.48275	2.46155	0	0.821667	0	0	0	0	0.418158	0	0
Soffic.03G0008500-4F	-	-	-	-	-	19.1774	3.71268	1.62887	-2.27929	0.0226497	0.180199	Soffic.03G0008500-4F	9.66829	2.00075	0	5.04822	9.83519	0	0.922921	0	8.55001	2.76793	0	0	0	1.92964	0	0	0
Soffic.06G0010200-5E	-	-	-	-	-	2.12863	3.71043	1.42433	-2.60504	0.00918625	0.105233	Soffic.06G0010200-5E	0	0.140456	2.41661	0.681797	0	1.2094	1.6423	0	5.55633	0.2585	0.255374	0	0	0	0	0	0
Soffic.03G0024070-2B	-	-	-	AT2G31490.1	LOC_Os01g53140	4.43006	3.70836	1.42685	-2.59898	0.00935016	0.106297	Soffic.03G0024070-2B	6.16159	5.17547	1.53351	4.9869	8.35093	0	0	13.7448	7.92484	0	0	0	0	0	0	0	2.77185
Soffic.06G0005980-1A	-	-	-	-	LOC_Os04g33860	5.00773	3.70055	1.21572	-3.04392	0.00233516	0.044065	Soffic.06G0005980-1A	3.1854	0.925781	12.3335	0	2.01875	3.06633	0	1.49345	0.256575	7.84312	0	0	0.813345	0	0	0.406442	0
Soffic.05G0003140-2C	-	-	-	-	-	41.2833	3.69185	1.20936	-3.05272	0.00226781	0.0431373	Soffic.05G0003140-2C	0.270347	5.91704	1.1589	3.07749	3.25291	3.53754	2.5747	9.07099	2.09396	1.9882	0	1.73752	0	0	0	0	0
Soffic.06G0020310-3C	-	-	-	AT4G21445.1	LOC_Os04g54320	2.80131	3.68967	1.78254	-2.06989	0.0384622	0.24374	Soffic.06G0020310-3C	2.04606	1.53854	2.02883	0	0.684462	0	0	0	1.20439	0	0	0	0	0	0	0.285358	0
Soffic.04G0023800-2B	-	-	-	-	-	107.912	3.68758	1.08987	-3.38351	0.000715669	0.019988	Soffic.04G0023800-2B	3.61851	9.05466	11.7008	18.6187	109.211	11.9714	19.1877	7.29276	40.533	12.3099	0	4.45233	0	0	1.51439	7.39574	0
Soffic.06G0002030-1A	-	-	-	-	-	6.57938	3.68228	1.13951	-3.23146	0.00123158	0.0287522	Soffic.06G0002030-1A	0.613164	1.22428	0	0.495795	0.033329	0.157591	1.19372	1.00876	0	0.086933	0	0.090462	0	0	0.050661	0.047378	0
Soffic.10G0019090-1H	-	-	-	-	-	8.03304	3.67939	1.17099	-3.14213	0.00167724	0.0353701	Soffic.10G0019090-1H	0	9.28403	0	6.04906	0.120241	4.76003	5.32672	24.1702	3.19744	2.0517	0.236703	0.752211	0	0	0	1.73838	0
Soffic.10G0006910-4E	-	-	-	-	-	51.7838	3.67769	0.803369	-4.57784	4.69806e-06	0.000517704	Soffic.10G0006910-4E	22.2039	3.55365	7.08571	24.5211	2.01774	0.274814	62.1407	13.4294	1.93277	2.61245	0.780672	1.83219	0.293937	0.433748	1.00432	0.639248	2.48462
Soffic.03G0021180-3H	-	-	-	-	-	64.6799	3.67291	0.823084	-4.46238	8.10551e-06	0.000780949	Soffic.03G0021180-3H	6.22947	26.6913	31.2263	38.6541	4.68338	17.2655	30.6786	155.282	11.1009	12.473	1.62306	6.75621	0	0	0.628743	2.54163	5.70725
Soffic.06G0002200-2C	-	-	-	-	-	8.85348	3.67222	0.840836	-4.36735	1.25763e-05	0.00109313	Soffic.06G0002200-2C	0.230979	2.10241	0.072207	0.703379	0.449627	0.518542	1.22275	1.1265	0.336325	0.05346	0.116702	0	0.050749	0	0	0.128251	0.02216
Soffic.10G0006670-6G	-	-	-	-	-	32.679	3.65843	0.677683	-5.39845	6.72196e-08	1.71196e-05	Soffic.10G0006670-6G	27.6991	10.2139	7.76016	8.35866	1.01821	9.244	16.818	11.709	2.08719	3.45439	0.755504	0.571708	2.10675	0	0.798876	0.185096	0.492292
Soffic.10G0008000-4G	-	-	-	-	LOC_Os06g02530	3.73704	3.65511	1.39838	-2.61382	0.00895364	0.103645	Soffic.10G0008000-4G	0.095738	0	0	2.53957	0.331283	0	1.64966	6.69702	0	0.38706	0.119508	0	0.046453	0.075704	0.155203	0	0
Soffic.03G0030000-2C	-	-	-	-	LOC_Os11g14160	9.62188	3.65411	1.07746	-3.39142	0.000695324	0.019585	Soffic.03G0030000-2C	3.50466	2.2871	3.41064	2.25822	2.40171	0	1.07105	0.907302	2.54672	3.73191	0	0	0	0	1.12997	0	0
Soffic.03G0014630-2C	-	-	-	-	-	98.2723	3.65353	1.16598	-3.13345	0.00172765	0.0360764	Soffic.03G0014630-2C	34.2982	0.334526	7.24718	18.5499	0	26.798	24.1894	2.33599	0.354587	0.508582	0	1.17316	1.842	0	2.44943	0.268688	0.509201
Soffic.05G0019660-2C	-	-	-	-	-	3.67186	3.65261	1.15439	-3.16411	0.00155556	0.0336617	Soffic.05G0019660-2C	0	2.50018	0	1.60448	2.56195	0.306146	2.55607	0.786038	0.399828	0.330833	0	0.2514	0	0	0	0	0.289073
Soffic.01G0000890-2B	-	-	-	-	LOC_Os03g64320	2.78037	3.6513	1.81425	-2.01257	0.0441603	0.263721	Soffic.01G0000890-2B	0	0	0.229477	0	0.371124	0	0	0.249232	0.539606	0.106045	0	0	0.076957	0	0	0	0
Soffic.09G0006510-1A	-	-	-	-	-	19.8356	3.65119	1.15114	-3.17179	0.001515	0.0330888	Soffic.09G0006510-1A	8.7217	0.996057	1.48818	0.892186	0	17.1146	3.17322	8.03696	0	1.10087	0.091456	0	0	0.38132	0.945435	0	0.534655
Soffic.09G0005780-4D	-	-	-	-	LOC_Os05g08420	14.5296	3.63935	0.997027	-3.6502	0.00026204	0.00999305	Soffic.09G0005780-4D	17.4928	11.2654	2.96491	19.2187	0.078257	0.279108	14.9649	8.49169	1.27798	0.17613	1.77609	0	0.122163	0	0.463539	0.74172	0.132822
Soffic.03G0015360-2G	-	-	-	-	-	25.0447	3.62692	0.908778	-3.99098	6.58002e-05	0.00369906	Soffic.03G0015360-2G	13.033	34.1501	0.635306	11.5553	21.7629	59.5149	11.7073	11.7962	6.89874	7.96849	0	0.914502	0	0	0	3.48579	5.28782
Soffic.09G0005690-1A	-	-	-	-	LOC_Os05g07280	1.98657	3.61693	1.25021	-2.89306	0.00381507	0.06041	Soffic.09G0005690-1A	0	1.39861	0	0.14523	1.53347	0	0.793563	1.23501	0.483863	0.178954	0	0	0	0	0.091329	0.061142	0
Soffic.10G0019720-1A	-	-	-	-	LOC_Os06g46990	8.28319	3.61159	1.36089	-2.65384	0.00795812	0.0964816	Soffic.10G0019720-1A	0.143043	1.33536	0	0.874963	0.18662	0	2.95966	8.41351	0	0	0.086737	0	0.254804	0	0.116539	0.041899	0.016912
Soffic.06G0013920-4D	-	-	-	-	-	20.7217	3.5949	0.703631	-5.10907	3.23748e-07	6.20566e-05	Soffic.06G0013920-4D	2.28774	3.24702	2.73818	12.1248	1.69429	2.12214	9.35301	2.35444	2.41594	1.0174	0	0.330914	0.247782	0	0.131345	0.789145	0.55847
Soffic.02G0030600-4F	-	-	-	-	-	8.92759	3.59103	1.0522	-3.41288	0.000642802	0.0185283	Soffic.02G0030600-4F	0	0.818406	1.14576	0.962314	1.42131	1.6808	0.559403	0.501129	1.31033	1.16318	1.91194	0	0	0	0	0	0
Soffic.01G0005780-1P	-	-	-	-	-	9.86253	3.58353	0.925222	-3.87315	0.000107437	0.00527689	Soffic.01G0005780-1P	1.61473	7.58757	0.997642	11.315	0.215712	1.89136	8.84261	28.5379	0.54104	0.864553	0.492766	0.092122	0.843379	0	0.104849	0.390923	0.259727
Soffic.07G0019370-1A	-	-	-	-	-	2.57215	3.57953	1.80163	-1.98683	0.0469413	0.2725	Soffic.07G0019370-1A	0	0.842319	0.811595	0.408823	0	0	0	0	2.48602	3.13073	0	0	0	0	0	0.356466	0
Soffic.01G0037880-2C	-	-	-	AT3G06890.1	LOC_Os07g47660	2.65277	3.57725	1.2513	-2.85882	0.00425217	0.0651502	Soffic.01G0037880-2C	0	2.26001	0	0.834475	0.530397	0	0.624204	3.83245	0.093258	0.523772	0	0.148298	0	0	0	0.129493	0.15723
Soffic.02G0010910-1A	-	-	-	AT3G26580.1	LOC_Os03g31490	16.554	3.57502	1.8779	-1.90373	0.0569457	0.301566	Soffic.02G0010910-1A	2.55118	0	0	3.9305	16.8446	1.05251	0	0	2.0302	1.76975	1.39834	0	0	0	0	0	0
Soffic.07G0016030-3G	-	-	-	-	LOC_Os08g04430	130.086	3.57153	1.08996	-3.27675	0.00105011	0.0259109	Soffic.07G0016030-3G	101.816	50.3283	71.6312	26.1951	18.4729	24.1798	0	17.2957	6.85447	17.2314	0	4.90826	0	0	2.88408	9.16659	2.35593
Soffic.10G0021450-2D	-	-	-	-	LOC_Os06g46990	12.4555	3.56911	1.1105	-3.21396	0.00130916	0.0299584	Soffic.10G0021450-2D	1.36456	1.58704	1.81579	0.256521	0.807461	0	2.08881	12.9557	0.202362	0.031781	0	0	0.090395	0	0.428203	0.119559	0.489903
Soffic.01G0042030-2F	-	-	-	-	-	2.61617	3.56138	1.52793	-2.33085	0.0197612	0.166519	Soffic.01G0042030-2F	0	5.02111	3.2036	11.6438	4.95106	0	0	0	3.46018	2.62311	0	0	1.68109	0	0	0	0
Soffic.03G0013240-1A	-	-	-	-	-	51.9377	3.56087	1.42552	-2.49794	0.0124916	0.126442	Soffic.03G0013240-1A	8.25514	0.485185	6.19941	16.7552	0.287251	16.6139	10.895	1.11911	0	0.865886	0	0	0	3.2292	0	0	0.130949
Soffic.03G0005090-5H	-	-	-	-	-	13.8488	3.55935	0.891587	-3.99215	6.54783e-05	0.00369906	Soffic.03G0005090-5H	1.6434	6.28896	2.50441	3.67821	20.4123	19.5527	1.90921	11.3537	1.15504	5.12156	1.52173	0	1.54868	0	0	0.683681	0
Soffic.01G0038450-2C	-	-	-	-	LOC_Os03g21630	5.00128	3.55703	1.42894	-2.48928	0.0128002	0.128443	Soffic.01G0038450-2C	0	2.11729	2.12967	3.28015	0.714225	1.21775	0	1.31898	0	0.37186	0	0	0	0.595989	0	0	0
Soffic.02G0018000-1A	-	-	-	-	-	1.94172	3.55535	1.03134	-3.4473	0.000566215	0.0170072	Soffic.02G0018000-1A	1.09973	0.946055	0.236067	0	1.48356	1.88732	0.595848	1.39476	1.07257	0.43286	0	0	0	0	0	0.356682	0
Soffic.05G0002780-3C	-	-	-	-	LOC_Os11g03380	63.9757	3.55187	1.43396	-2.47696	0.0132507	0.131422	Soffic.05G0002780-3C	6.72869	9.41616	7.15914	12.8101	9.8872	10.118	7.84625	11.4629	18.9789	0	0	10.9266	0	0	0	0	0
Soffic.01G0053480-2D	-	-	-	-	LOC_Os08g31760	38.2377	3.54753	0.720771	-4.92185	8.57297e-07	0.000137336	Soffic.01G0053480-2D	0.423787	1.98615	1.73847	15.2861	4.16957	6.12537	11.3335	4.76708	1.5717	2.36218	0.145075	0.383823	0.199542	1.15072	0.672583	0.049763	0.015325
Soffic.08G0004710-1A	-	-	-	-	-	3.83984	3.54201	1.86989	-1.89423	0.0581943	0.304819	Soffic.08G0004710-1A	1.08706	1.04633	0	0	0.286893	0	2.5502	0	0	0.194629	0	0	0	0	0	0.299311	0
Soffic.02G0023820-3F	-	-	-	-	-	2.59133	3.53809	1.31049	-2.69983	0.00693753	0.0885755	Soffic.02G0023820-3F	0	1.99399	0	0	2.13525	5.52898	0	10.795	1.27591	3.66027	0	0	0.258133	0.12815	0	0	0.09384
Soffic.09G0005230-2E	-	-	-	-	-	11.1957	3.53058	1.03542	-3.40982	0.000650056	0.0186488	Soffic.09G0005230-2E	14.3763	0.396127	2.02961	3.08079	1.30889	7.81067	11.6677	4.40331	0	0	0.032311	1.28247	0	0.019106	0.334328	0.042885	0.363397
Soffic.10G0019960-1A	-	-	-	-	LOC_Os06g46990	7.2011	3.52918	1.38802	-2.5426	0.011003	0.117463	Soffic.10G0019960-1A	0.285356	1.41196	0	0.608811	0.408578	0	1.17307	8.56832	0	0.079611	0	0	0	0	0.4517	0.121616	0.017277
Soffic.05G0002920-4G	-	-	-	-	-	6.86314	3.52525	1.23216	-2.86102	0.00422275	0.0648502	Soffic.05G0002920-4G	0	1.07097	0	2.10087	3.5722	1.12586	2.11923	2.62212	2.45026	0.87696	0	0	0	0	0	0.892973	0
Soffic.03G0029130-1A	-	-	-	-	-	2.46859	3.51417	1.02754	-3.41999	0.000626243	0.0182314	Soffic.03G0029130-1A	0	0.82135	2.37335	0.796451	3.13103	2.07581	1.22376	0	1.73889	1.60652	0	0.255273	0.179193	0	0	0	0.079634
Soffic.10G0024860-2G	-	-	-	-	-	28.1763	3.51002	1.10111	-3.18772	0.00143399	0.031903	Soffic.10G0024860-2G	3.6348	8.06875	8.18294	2.8082	12.0524	8.89578	4.26205	8.94792	6.63724	6.70559	0	0	8.22809	0	0	0	0
Soffic.09G0006340-8H	-	-	-	-	LOC_Os05g08420	47.43	3.46605	1.07022	-3.23864	0.00120103	0.0283357	Soffic.09G0006340-8H	38.9358	27.0963	8.83075	28.5617	1.79428	9.02881	4.28543	87.9889	0.314939	4.51892	2.4142	10.0927	0	0	0	0.238101	1.30334
Soffic.09G0011340-1A	-	-	-	-	-	44.2202	3.46306	0.932832	-3.71242	0.000205287	0.00838169	Soffic.09G0011340-1A	3.14193	4.19407	13.2915	7.38009	15.3583	7.73778	21.735	4.01373	3.13083	4.41649	0.172245	0	1.65668	0	2.95412	0	0
Soffic.03G0025610-2B	-	-	-	-	-	5.28214	3.44955	1.11749	-3.08686	0.00202282	0.0402612	Soffic.03G0025610-2B	1.18606	2.06428	0.22383	0.927358	3.03808	0.738278	0	12.3856	0.863381	1.32407	0	0	0	0	0.372654	0.819481	0
Soffic.04G0014050-6P	-	-	-	-	-	6.33768	3.43632	0.857497	-4.00738	6.13959e-05	0.00353519	Soffic.04G0014050-6P	0.453157	0.586459	1.6172	13.2349	1.56464	0.751431	1.10452	2.87124	4.45579	0.464284	0.2556	0.089819	0.180097	0.114313	0.16185	0.390956	0
Soffic.05G0016040-2H	-	-	-	-	-	8.74737	3.43394	1.57025	-2.18687	0.0287517	0.206615	Soffic.05G0016040-2H	0	6.15298	2.11424	6.37258	0	4.31194	4.30957	2.82615	0	0	0	0	0.769572	0.557423	0	0	0
Soffic.02G0018890-5H	-	-	-	-	LOC_Os09g27690.5	3.07444	3.43102	1.55175	-2.21106	0.0270316	0.199554	Soffic.02G0018890-5H	0	0.293824	0.729721	0	0.784756	0	0	1.48005	1.8282	0.605364	0	0	0	0	0.296462	0	0
Soffic.06G0009500-3E	-	-	-	-	-	15.4714	3.42947	0.992611	-3.455	0.000550299	0.0166943	Soffic.06G0009500-3E	10.8212	0.433637	0.807713	9.59189	0.394345	1.19015	6.43112	0.708799	0	2.65451	0	0.073097	0	0.148139	0.108901	0.692094	0.970598
Soffic.09G0009370-2F	-	-	-	-	-	14.0497	3.42311	0.971347	-3.52409	0.000424946	0.0139961	Soffic.09G0009370-2F	1.7257	5.65887	0.704247	1.12151	0.834237	0.577448	0.817946	12.6151	0.404555	0.124816	0	0.461763	0.095346	0	0	0.160273	0.749195
Soffic.01G0020480-5E	-	-	-	-	-	36.1264	3.42263	0.85577	-3.99947	6.34836e-05	0.00362105	Soffic.01G0020480-5E	5.90166	12.4429	0.359427	6.46615	22.0446	4.51581	4.56365	11.8335	1.51009	1.66445	0	2.93821	0.381479	0	0.244056	0.652465	0.113522
Soffic.03G0025120-2D	-	-	-	-	LOC_Os01g13530	2.39157	3.41325	1.40047	-2.43721	0.014801	0.140285	Soffic.03G0025120-2D	0	0.531004	0	0	0.271367	0.505839	0.523399	2.96443	0.371187	0.275236	0	0	0	0	0	0	0.329547
Soffic.02G0021560-4G	-	-	-	-	-	2.35243	3.41314	1.80063	-1.89552	0.0580231	0.304338	Soffic.02G0021560-4G	0	1.06811	1.86078	0	0.648826	0	3.20882	0	0	0.268456	0	0	0	0.332517	0	0	0
Soffic.08G0009050-1A	-	-	-	-	LOC_Os12g14220	3.26357	3.405	1.14497	-2.97387	0.0029407	0.0510301	Soffic.08G0009050-1A	0	1.99034	0.284394	1.79582	0.659897	2.4954	4.764	13.6964	0.536942	2.13353	0	0.759491	0	0	0.547774	0	0
Soffic.06G0020100-5F	-	-	-	AT5G64550.1	LOC_Os04g54830	61.1396	3.40473	1.47792	-2.30374	0.0212374	0.173635	Soffic.06G0020100-5F	0	6.49147	5.80099	9.21305	0	5.63173	6.92746	6.57878	7.95109	7.81666	0	0.152858	0	0	0	0	12.386
Soffic.03G0030930-1A	-	-	-	-	-	6.16131	3.40193	1.12609	-3.021	0.0025194	0.0462825	Soffic.03G0030930-1A	0	1.53991	7.56019	7.20191	0.934585	0	1.04634	28.2159	0.190376	1.55401	0.153985	0	0.370925	0	1.33397	0.238383	0.319222
Soffic.08G0018260-4D	-	-	-	-	LOC_Os02g37230	2.89183	3.38301	1.29561	-2.61114	0.00902422	0.104121	Soffic.08G0018260-4D	0	0.794798	0.383232	0.667344	0.601472	0	0.563314	0	0.43642	0.380556	0	0	0	0	0	0	0.278659
Soffic.07G0000630-3E	-	-	-	-	-	10.5559	3.38124	0.868183	-3.89461	9.83554e-05	0.00495786	Soffic.07G0000630-3E	0.725357	0.722961	11.4342	3.58063	1.57617	0.131922	0.651874	0.94606	1.559	0.747618	0.2391	0.087203	0.158122	0.061128	0	0	0.703813
Soffic.03G0002380-1A	-	-	-	-	-	7.42107	3.37421	0.60965	-5.53467	3.11823e-08	8.66903e-06	Soffic.03G0002380-1A	0.090941	0.541369	0.425036	0.828909	0.798203	0.809029	0.469325	0.31389	0.855067	0.461666	0	0.047018	0	0.048564	0.10154	0.026995	0.051158
Soffic.03G0026900-2C	-	-	-	-	LOC_Os01g57150	3.78095	3.37053	1.08636	-3.10259	0.00191833	0.0388245	Soffic.03G0026900-2C	1.058	1.29603	0	2.54761	0.39945	0.159278	2.82773	0.536556	0.463532	0.033045	0	0.00357	0	0	0.321543	0	0.126455
Soffic.03G0039910-2E	-	-	-	-	LOC_Os01g72560	4.16502	3.36798	1.4346	-2.34767	0.0188911	0.162476	Soffic.03G0039910-2E	0	0.67893	1.29168	3.09556	2.49819	1.9322	2.67829	0	0.515447	0	0	0.943255	0	0	0	0	0
Soffic.03G0026120-4D	-	-	-	-	-	28.3848	3.3646	0.878306	-3.83079	0.000127733	0.00599097	Soffic.03G0026120-4D	3.04446	9.56725	0.505888	4.46799	18.1783	4.56503	3.15067	11.1969	1.51009	1.20613	0	1.90252	0.513817	0	0	0.86936	0.462154
Soffic.04G0029460-3C	-	-	-	-	LOC_Os02g53210.4	58.993	3.36218	1.08685	-3.09352	0.00197798	0.0396461	Soffic.04G0029460-3C	8.95643	2.00842	3.00482	11.1777	0.593571	0	11.4881	8.92123	1.17467	1.20676	0.618964	0	1.00451	0	0.154265	1.34088	0
Soffic.03G0024960-5G	-	-	-	-	-	8.82462	3.35603	0.815081	-4.11742	3.83136e-05	0.00245662	Soffic.03G0024960-5G	4.07046	5.57394	0.22383	1.41516	2.9822	3.21421	1.2831	12.9383	3.65455	3.90874	0	0.594036	0	0	0.526899	1.01544	0
Soffic.06G0015850-1A	-	-	-	-	-	80.9606	3.35045	0.892563	-3.75374	0.000174217	0.00747425	Soffic.06G0015850-1A	5.92739	9.15059	17.4246	16.5383	21.0131	8.82565	26.0291	7.39019	19.6368	7.30925	0.535389	6.43244	0	0	2.12163	0	0.219522
Soffic.01G0008600-1A	-	-	-	-	-	3.50537	3.33601	0.970652	-3.43687	0.000588476	0.0174711	Soffic.01G0008600-1A	1.99378	5.39373	5.16602	1.56734	0.051746	1.07076	1.2851	0	2.03772	1.35056	0.336902	0	0	0	0	0.062919	0.568229
Soffic.09G0005300-3C	-	-	-	-	LOC_Os05g07280	3.42956	3.31152	1.27683	-2.59354	0.00949922	0.107346	Soffic.09G0005300-3C	0	1.98966	0	0.068042	3.56339	0	0.667248	3.65315	0.483863	0.178954	0	0	0	0	0.018241	0.061142	0.42276
Soffic.06G0006660-1C	-	-	-	-	-	13.3866	3.30872	1.13717	-2.9096	0.00361889	0.05846	Soffic.06G0006660-1C	0.447266	2.4171	0	0.989324	0.060144	0.280678	2.27603	1.49547	1.26102	0.470117	0	0	0	0	0.217197	0.419715	0
Soffic.05G0012710-1A	-	-	-	-	-	35.8584	3.29952	0.826773	-3.99084	6.58385e-05	0.00369906	Soffic.05G0012710-1A	3.10786	5.56014	7.94953	11.5899	3.66675	4.76396	1.71663	0.427064	3.535	4.32301	28.6225	0.172969	0.037972	0.175042	0	0.19479	0
Soffic.01G0039980-2P	-	-	-	AT4G16180.2	LOC_Os03g19690	4.34981	3.29594	1.42157	-2.31851	0.0204215	0.169723	Soffic.01G0039980-2P	1.61414	0	0.860031	1.77388	0	3.382	1.60722	0	1.66147	1.35492	0	0	0.876066	0	0	0	0
Soffic.10G0014530-2B	-	-	-	-	LOC_Os06g35830	2.79428	3.29079	1.04795	-3.14021	0.00168824	0.0354846	Soffic.10G0014530-2B	0.386631	2.00623	1.16605	1.66174	3.34445	2.90263	0	1.3445	0.633608	0.390612	0	0	0	0	0.70876	0.1165	0
Soffic.01G0037820-1A	-	-	-	AT3G06890.1	LOC_Os07g47660	12.4825	3.27643	1.00947	-3.2457	0.00117162	0.0278979	Soffic.01G0037820-1A	7.18854	10.523	0	6.76165	0.93262	2.30688	7.18471	12.374	0.56952	2.16152	0	0	0.774473	0	0	0.589019	2.2188
Soffic.03G0031070-1C	-	-	-	-	-	42.6826	3.27496	0.752466	-4.3523	1.34714e-05	0.00115034	Soffic.03G0031070-1C	6.8194	20.7652	15.9853	17.0165	2.47551	7.08406	34.3603	90.3833	7.56242	6.75323	4.11628	2.04538	0	0.182533	2.24501	0.976592	4.10793
Soffic.06G0016560-3D	-	-	-	-	LOC_Os02g46420	2.76336	3.27066	1.09037	-2.99958	0.0027035	0.0485475	Soffic.06G0016560-3D	0	0.626503	0.87455	0.322695	0.947278	2.2036	0.601753	0.633444	0.317295	0	0.056836	0	0	0	0	0.054294	0.178524
Soffic.07G0010070-1A	-	-	-	-	LOC_Os08g35710	33.9641	3.26064	1.21347	-2.68703	0.00720899	0.0906745	Soffic.07G0010070-1A	5.88011	6.2082	0	14.834	14.9356	0	20.0014	5.24681	6.22649	5.05109	0	0	2.05761	0	1.82167	1.77371	0
Soffic.04G0004240-2C	-	-	-	-	-	11.6212	3.25853	0.742585	-4.38809	1.14352e-05	0.00102639	Soffic.04G0004240-2C	1.36045	2.69628	1.33907	2.18761	0.332177	1.64803	1.82089	2.0845	1.62237	2.40633	0	0	0.927804	0.077179	0	0.199389	0
Soffic.10G0015810-2P	-	-	-	-	LOC_Os09g04339	3.7852	3.25321	1.55963	-2.08589	0.0369887	0.2383	Soffic.10G0015810-2P	2.28451	1.6156	0	0.68169	0.414567	4.40419	0	0	0	0	0.129561	0.039693	0.203178	0	0	0	0
Soffic.07G0000340-4G	-	-	-	-	-	7.06128	3.24962	1.06378	-3.0548	0.00225214	0.0429547	Soffic.07G0000340-4G	0	1.09897	0.06878	1.22237	0.801082	0.123787	0.677108	0	0.71897	0.48436	0	0.137085	0	0	0.167535	0	0.025346
Soffic.05G0012790-1C	-	-	-	-	-	3.87128	3.24778	1.46818	-2.21212	0.0269587	0.199294	Soffic.05G0012790-1C	5.82113	2.83252	0	3.96595	0	2.09502	0.788178	1.87845	4.36731	0	0	1.39706	0	0	0	0	0
Soffic.03G0003150-2C	-	-	-	-	LOC_Os01g09770	34.6036	3.24373	0.885712	-3.66228	0.00024998	0.00963913	Soffic.03G0003150-2C	8.37021	0.599239	6.15563	6.48589	0.753602	0.954156	3.29871	5.17041	1.88189	0.89797	0.098075	0.265823	0	0.745679	0	0	1.40191
Soffic.06G0002720-3D	-	-	-	-	-	6.39095	3.24176	1.02576	-3.16034	0.00157584	0.0339693	Soffic.06G0002720-3D	3.11083	5.48351	23.1172	0	17.3819	0.683215	0	1.6888	2.4287	3.66189	0.461044	0	25.7487	0.154984	0.303269	0	0.797494
Soffic.01G0039010-1P	-	-	-	-	LOC_Os03g17260	2.19677	3.23673	1.3343	-2.42578	0.0152754	0.143291	Soffic.01G0039010-1P	0	0.101747	0.338647	0.903672	0.011334	0.206906	1.57618	1.33459	0	0.031952	0	0.178665	0.114744	0	0	0	0
Soffic.04G0022380-1A	-	-	-	-	-	77.1002	3.23159	0.566708	-5.70239	1.18138e-08	3.95384e-06	Soffic.04G0022380-1A	15.2261	13.7116	14.5189	19.8745	48.5499	20.4266	17.3829	5.94312	23.0618	14.8962	0.326508	3.19831	0.963993	0.962046	0.090069	5.23932	3.36054
Soffic.09G0012040-1A	-	-	-	-	LOC_Os05g32130	6.13195	3.22549	1.44272	-2.2357	0.0253713	0.192082	Soffic.09G0012040-1A	0	6.50851	0	4.96614	3.34588	2.52012	0	2.25892	2.35312	1.30034	0	1.60286	0	0	0	0	0
Soffic.06G0002290-3C	-	-	-	-	-	10.7422	3.22333	1.00105	-3.21996	0.00128208	0.0295316	Soffic.06G0002290-3C	0.308272	1.56089	0.431286	1.68164	0.325491	0.07376	1.57735	2.15822	0.048245	0.098798	0	0	0.445729	0	0	0.129674	0.022945
Soffic.03G0005890-3D	-	-	-	AT3G06890.1	-	4.07187	3.18718	1.44334	-2.20819	0.0272311	0.200555	Soffic.03G0005890-3D	4.27492	1.71708	1.36651	1.77502	0	1.38055	1.7162	0	1.39336	0	0	0	1.06285	0	0	0	0
Soffic.04G0005670-3C	-	-	-	-	LOC_Os02g08540	12.9876	3.18577	0.959288	-3.32098	0.000897029	0.0233519	Soffic.04G0005670-3C	1.91733	1.04214	4.3716	0	0.418013	6.5111	3.80654	2.49825	2.43693	0.976971	0	0.832357	0	0.343843	0	0	0.639327
Soffic.06G0018520-5F	-	-	-	-	LOC_Os04g52880	161.713	3.18343	0.78731	-4.04343	5.26753e-05	0.0031321	Soffic.06G0018520-5F	28.8746	96.9141	16.6093	45.9008	32.5966	21.5555	95.0881	37.6813	17.4114	10.9392	0.357682	15.545	0.738357	0	1.43175	10.3944	2.61702
Soffic.05G0018520-18P	-	-	-	-	-	3.85424	3.18138	1.30417	-2.43939	0.0147119	0.13975	Soffic.05G0018520-18P	11.1291	0	0.030784	4.41698	0	0	1.13838	0.985793	1.41127	1.5211	0	0	0	0.553957	0	9.6323	0.290312
Soffic.04G0012690-2B	-	-	-	-	-	10.1128	3.16929	0.99852	-3.17399	0.0015036	0.0328924	Soffic.04G0012690-2B	2.17838	2.56127	1.69776	2.76477	3.58652	2.97875	2.39108	0	0	3.80726	0	0	0.468059	0	0.588346	0	0.559218
Soffic.09G0004540-5E	-	-	-	-	LOC_Os05g07280	4.38749	3.15811	0.866068	-3.64649	0.000265847	0.0101012	Soffic.09G0004540-5E	1.5669	3.03472	1.06132	0.068042	1.1981	0.581475	2.06373	0.125283	2.34912	1.5092	0	0	0	0	0.50036	0	0.417061
Soffic.02G0030010-5F	-	-	-	-	LOC_Os07g37570	3.93482	3.15251	1.42652	-2.20994	0.0271095	0.199976	Soffic.02G0030010-5F	0	0.430139	1.67013	2.16486	0	1.88396	2.41355	0	2.06578	5.46757	0	0	1.20644	0	0	0	0
Soffic.03G0012960-6F	-	-	-	-	LOC_Os01g08670	3.08703	3.1519	1.30381	-2.41745	0.0156296	0.145377	Soffic.03G0012960-6F	1.62591	0.755785	0	1.12361	0	1.90049	6.24843	0	1.53945	0.714814	0	0	0	0	0.144453	0.778561	0
Soffic.03G0026660-6F	-	-	-	-	-	43.7791	3.15175	1.06273	-2.96571	0.00301988	0.0518907	Soffic.03G0026660-6F	4.71745	20.9505	0	14.7358	15.6831	6.5395	6.02363	11.3632	3.99847	3.48367	0	5.63289	0.298575	0	0	0.184611	0.405723
Soffic.01G0053530-1A	-	-	-	AT1G30845.1	LOC_Os03g03530	3.70217	3.14486	1.47373	-2.13395	0.0328467	0.223308	Soffic.01G0053530-1A	0	2.76508	0	0	2.66758	2.43815	0.590131	4.01955	0.28271	0	0	0	0	0	0.33611	0	0.61812
Soffic.01G0011030-4H	-	-	-	-	-	390.202	3.1309	0.96825	-3.23357	0.00122255	0.0286424	Soffic.01G0011030-4H	233.993	123.146	95.8348	10.4029	91.8422	99.1628	0	89.2022	33.7138	20.0922	17.3837	0	21.6107	9.03803	1.03724	5.04582	3.79485
Soffic.05G0001360-4H	-	-	-	-	-	66.9612	3.12601	1.4015	-2.23047	0.0257161	0.193927	Soffic.05G0001360-4H	0	3.94687	1.11432	9.63142	0.152763	3.08999	10.4179	1.42773	1.07638	1.2575	0	0	1.41665	0	0	0	1.20949
Soffic.02G0018670-4G	-	-	-	-	-	3.95893	3.11005	0.857542	-3.6267	0.000287067	0.0106806	Soffic.02G0018670-4G	1.34917	1.34023	0.320925	0.696374	0.502297	0.927874	0.395936	1.89107	0.200489	0.095586	0	0.31712	0	0	0.084019	0.046865	0.081843
Soffic.02G0038910-4H	-	-	-	-	LOC_Os09g25860	3.34113	3.10768	1.10993	-2.79988	0.00511224	0.0734431	Soffic.02G0038910-4H	0	0.934396	0.934987	0	3.82007	2.26947	3.32606	0.780841	9.31577	9.22663	0	1.59296	0.506866	0	0.329615	0	0
Soffic.06G0023490-1P	-	-	-	-	LOC_Os04g55610	2.42235	3.09729	1.18855	-2.60595	0.0091621	0.105102	Soffic.06G0023490-1P	3.27067	3.32935	0.846416	0	3.90279	4.83422	0	0.029322	3.05137	0	0.261615	0	0	0	0.109554	0.81379	0
Soffic.02G0000490-1D	-	-	-	-	-	8.11271	3.0925	1.00086	-3.08984	0.00200262	0.0399641	Soffic.02G0000490-1D	4.73181	4.67563	9.69203	1.63464	1.05891	4.41972	6.79692	7.15933	3.58454	1.38878	0	0	0	0	0	3.66019	0
Soffic.03G0002400-2E	-	-	-	-	-	6.15925	3.08315	0.626896	-4.91811	8.73819e-07	0.00013897	Soffic.03G0002400-2E	0.090941	0.350832	0.425036	0.437465	0.598374	0.971662	0.469325	0.129224	0.61418	0.402494	0	0.047018	0	0.048564	0.10154	0.026995	0.051158
Soffic.07G0020480-3C	-	-	-	-	-	9.68333	3.07811	1.32279	-2.32698	0.0199662	0.167471	Soffic.07G0020480-3C	5.17251	4.01283	2.90853	1.63686	5.70042	0	2.29409	0	1.89665	1.89534	0	0	0	1.96729	0	0	0
Soffic.08G0005670-4E	-	-	-	-	-	5.92987	3.06965	0.952117	-3.22403	0.00126401	0.0292377	Soffic.08G0005670-4E	0	4.73264	0.887624	1.47135	2.56093	3.3859	1.29979	0	4.20971	0.420915	0	0.109334	0	0	0.53881	0.155595	0.335565
Soffic.01G0029630-2C	-	-	-	-	-	21.4873	3.0694	0.861129	-3.56439	0.000364697	0.0126677	Soffic.01G0029630-2C	15.7866	19.0874	21.5283	0.568833	5.95304	1.50778	8.26173	4.68253	0.082553	0.61718	0.815739	1.10834	0.864929	0	0.114296	2.31017	0.678183
Soffic.07G0012070-1P	-	-	-	AT2G32640.1	LOC_Os08g32630.3	3.69177	3.0639	0.953194	-3.21435	0.00130739	0.0299274	Soffic.07G0012070-1P	0.979357	0.855331	1.10952	0.924157	0	1.08737	0.648906	1.85694	0.298802	0.373073	0	0	0	0.24788	0	0	0.339478
Soffic.09G0009630-2D	-	-	-	-	-	5.70412	3.06109	1.08176	-2.82972	0.00465886	0.0691542	Soffic.09G0009630-2D	1.23757	0.977803	0.906128	1.63252	0.905635	0.83737	1.42318	0.97497	0	0.310374	0	0	0	0	0	0.78228	0
Soffic.03G0011910-3C	-	-	-	-	-	2.42532	3.04968	1.12463	-2.71173	0.00669329	0.0867649	Soffic.03G0011910-3C	0.175884	1.36132	0	0.621151	1.19335	1.25864	0.458653	0	0.365885	0.265591	0	0.056328	0	0	0.383295	0	0
Soffic.02G0003970-2C	-	-	-	-	-	6.15139	3.047	0.855728	-3.5607	0.000369862	0.0127902	Soffic.02G0003970-2C	1.3132	3.96644	0.557116	1.32894	4.28205	3.31653	0.095776	0	1.888	1.37212	0	0.608776	0.157141	0	0	0.200608	0.308984
Soffic.02G0018450-3H	-	-	-	-	-	3.60553	3.04532	0.875466	-3.47852	0.000504197	0.0156278	Soffic.02G0018450-3H	0.608221	1.75883	2.03845	3.1933	0.316048	1.81711	0.301847	3.34172	7.96041	2.33378	0	0	0.119679	0	0.078525	0.654447	0.109186
Soffic.04G0025490-2B	-	-	-	-	-	1129.85	3.04523	0.98894	-3.07929	0.00207497	0.040959	Soffic.04G0025490-2B	94.7577	152.454	166.429	208.031	140.636	130.96	255.701	118.245	160.05	110.299	0	0	19.3947	20.7548	50.6107	36.9866	0.00046
Soffic.04G0011460-1A	-	-	-	-	-	3.60133	3.04255	1.00696	-3.02151	0.0025152	0.0462405	Soffic.04G0011460-1A	1.72663	0.708464	0	0.752409	0.85472	1.56667	1.93109	4.70711	0	1.15362	0.258712	0	0	0	0.348469	0	0.367685
Soffic.10G0017630-1F	-	-	-	-	-	2.31332	3.03791	1.24278	-2.44445	0.0145075	0.138583	Soffic.10G0017630-1F	2.15703	1.09095	2.36979	0.636594	0	0.607853	0	0.265461	0.806428	1.81858	0	0	0	0	0	0.677862	0
Soffic.04G0019210-2B	-	-	-	AT5G64550.1	LOC_Os02g36595	37.9639	3.03681	1.09815	-2.7654	0.00568533	0.0784604	Soffic.04G0019210-2B	2.18052	1.17354	4.14324	9.06198	2.87143	3.85046	6.76598	0	0.762775	1.67975	0	0	0	0	0.449798	0.642691	1.79805
Soffic.02G0018330-3H	-	-	-	-	-	2.50012	3.03653	1.10811	-2.74027	0.00613884	0.0822279	Soffic.02G0018330-3H	0	1.45328	0.6595	0.609083	0.228324	1.41634	0.561728	4.71605	0	0.926221	0	0.271814	0	0	0.244121	0.150682	0
Soffic.05G0012670-1A	-	-	K17592	-	LOC_Os11g31480	18.1637	3.03611	0.97512	-3.11357	0.00184838	0.0378185	Soffic.05G0012670-1A	0.854925	1.75747	0.221701	1.66289	0.150472	0.811797	0.502182	0	1.13443	0.830958	0.097807	0	0	0	0.221412	0	0.323881
Soffic.01G0004560-2B	-	-	-	AT1G64980.1	LOC_Os10g37230	12.8886	3.03155	0.6363	-4.76434	1.89477e-06	0.000259912	Soffic.01G0004560-2B	1.73592	2.36035	1.50285	6.24319	0.691202	2.37511	5.06897	6.58969	0.683774	0.925635	0.409236	0.388945	0.345425	0	0.166219	0.216408	0.468749
Soffic.03G0007410-1D	-	-	-	-	-	2.31936	3.03117	1.27693	-2.37379	0.0176067	0.155922	Soffic.03G0007410-1D	0.18769	1.08073	1.07322	0	0.049008	0	0.134459	0	0.412097	0.731523	0	0	0	0	0.212747	0.051372	0
Soffic.06G0006250-3D	-	-	-	-	-	170.392	3.02809	1.02966	-2.94087	0.0032729	0.0548741	Soffic.06G0006250-3D	5.31346	77.5896	7.49827	13.0366	49.2852	9.53307	11.1004	58.936	44.3846	21.6697	0	15.7945	5.47761	0	1.65744	1.59345	0
Soffic.08G0011920-4F	-	-	-	-	-	4.93466	3.02542	0.983021	-3.07768	0.00208622	0.0410398	Soffic.08G0011920-4F	3.57992	5.02886	1.08466	4.95054	1.71144	0.63975	4.53699	0	1.18285	0.930689	0	0.701553	0	1.13098	0	0	0
Soffic.04G0027800-1P	-	-	-	AT4G24610.2	LOC_Os02g52280	9.26481	3.02449	1.37298	-2.20287	0.0276039	0.202115	Soffic.04G0027800-1P	0	0.622926	0	0.379251	0.041676	0	0.832111	2.38155	0.072796	0.089856	0	0	0.084557	0.189961	0	0	0.064921
Soffic.03G0015670-3C	-	-	-	-	-	224.611	3.01717	0.854909	-3.52923	0.000416773	0.0138293	Soffic.03G0015670-3C	3.37867	7.28786	58.676	22.0802	10.4414	4.49595	15.4535	18.6108	7.97115	6.94876	166.544	0.473922	1.40814	0.031725	3.60701	0.083414	0.068231
Soffic.03G0033110-5E	-	-	-	AT3G09050.1	LOC_Os01g63410	18.0376	3.01567	1.28606	-2.34489	0.0190327	0.163155	Soffic.03G0033110-5E	4.83032	1.71986	10.3798	4.82898	9.3525	0	0	3.52458	2.12043	7.40988	0	1.85515	0	0	1.83715	0	0
Soffic.06G0010800-1A	-	-	-	-	-	8.37202	3.014	0.510076	-5.90892	3.44364e-09	1.41799e-06	Soffic.06G0010800-1A	2.68523	2.59763	2.46866	4.17901	2.6943	5.94791	4.83404	2.92165	5.02091	3.2447	0.353819	0.515639	0.209822	0.576962	0	0.480787	0.429275
Soffic.09G0011210-1A	-	-	-	-	LOC_Os05g31680	17.4917	3.00959	0.952787	-3.15872	0.00158462	0.0341384	Soffic.09G0011210-1A	5.40578	1.65319	1.92703	1.57304	3.11951	4.93703	1.39157	0	1.62637	2.20935	0	0	0.419267	1.15575	0	0	0.413044
Soffic.06G0018970-3C	-	-	-	-	LOC_Os04g52880	58.5971	3.00855	1.58239	-1.90127	0.057267	0.302397	Soffic.06G0018970-3C	28.6047	0.675609	2.41441	37.0233	39.0105	0	0	5.34402	11.6457	9.84868	0	0	0	0	0	11.0464	0.780918
Soffic.03G0010460-1C	-	-	-	AT2G47320.1	LOC_Os01g15029	10.8718	2.99447	1.00433	-2.98156	0.00286782	0.0501492	Soffic.03G0010460-1C	12.2372	11.9481	5.87617	12.1692	0	11.263	11.2753	6.42221	7.72446	7.4098	3.09654	0	0	0	0	3.42135	0
Soffic.02G0021150-1A	-	-	-	-	LOC_Os09g28600	8.61237	2.98139	1.00675	-2.9614	0.0030624	0.0522884	Soffic.02G0021150-1A	1.69494	1.86854	1.45284	2.4236	4.41445	0.964655	0.844237	1.02987	0	1.08316	0	0	0	0	0	0.746341	0.678563
Soffic.01G0015320-1A	-	-	-	-	-	30.975	2.97901	0.73926	-4.02973	5.5842e-05	0.00327554	Soffic.01G0015320-1A	4.64203	3.06544	8.35129	3.26688	2.52843	2.61097	8.05643	1.15585	0.930217	1.39925	0.504111	0.9401	0.508586	0	0	1.00596	0.057527
Soffic.03G0014590-3C	-	-	-	-	-	36.4727	2.97285	1.35421	-2.19527	0.0281443	0.204244	Soffic.03G0014590-3C	8.49368	0	3.40589	13.7283	0	4.30394	16.6202	3.46533	0	1.63479	0	0	2.28107	0	0.786535	0.831415	0.616573
Soffic.01G0004590-5G	-	-	-	AT1G64980.1	LOC_Os10g37230	16.4538	2.97161	0.6922	-4.29299	1.76281e-05	0.00137035	Soffic.01G0004590-5G	1.95422	3.27149	1.97333	6.32022	0.636739	1.45417	8.06803	6.9105	1.11862	0.660509	0.187839	1.04002	0.060534	0	0.265327	0.579297	0.431462
Soffic.02G0011750-31P	-	-	-	-	-	3.21554	2.96573	1.56411	-1.89612	0.0579445	0.304171	Soffic.02G0011750-31P	2.71679	1.60587	0	0	5.54139	0	0	1.68632	3.61104	3.6513	1.27808	0	0	0	0	0	0
Soffic.05G0018400-4P	-	-	-	-	LOC_Os01g36850	2.89532	2.96304	0.890547	-3.32721	0.000877204	0.0229177	Soffic.05G0018400-4P	0.218204	2.52969	0.195406	1.40802	1.15358	0.87939	4.27243	0.701557	1.31708	1.08261	0	0.516353	0	0.07491	0	0.480025	0
Soffic.08G0011570-3C	-	-	-	-	-	5.46358	2.96293	1.00451	-2.94963	0.00318157	0.0537906	Soffic.08G0011570-3C	0.594435	0.82354	0.601325	0.44084	0	0	0.876948	0.569365	0.476499	1.66727	0	0	0.250919	0	0.068361	0.130636	0
Soffic.03G0006130-5F	-	-	-	-	-	32.0888	2.95417	0.63693	-4.63814	3.51565e-06	0.000420861	Soffic.03G0006130-5F	5.14686	1.96085	7.81777	5.81445	3.65601	2.82161	3.31288	4.91644	1.42902	4.19466	10.2554	0.071953	0.091582	0.060952	0.161411	0.172051	0.390035
Soffic.01G0013740-3P	-	-	-	-	-	31.0206	2.95307	0.696034	-4.24271	2.20836e-05	0.00162152	Soffic.01G0013740-3P	4.64203	3.06544	8.35129	3.26688	2.52843	2.61097	8.13178	1.15585	0.930217	1.39925	0.504111	0.9401	0.508586	0	0.00287	1.00596	0.057527
Soffic.06G0007280-1A	-	-	-	-	LOC_Os04g35390	8.2881	2.95252	0.842821	-3.50314	0.000459804	0.0147411	Soffic.06G0007280-1A	0	3.33727	2.56514	1.61606	7.53153	1.57821	3.00848	4.87324	5.72739	0.552768	0	1.04151	0.447999	0	0	0.284356	0.833696
Soffic.03G0036880-4G	-	-	-	-	LOC_Os01g72470	2.48482	2.94496	1.43372	-2.05408	0.0399683	0.249317	Soffic.03G0036880-4G	0	1.75637	0	0	6.19722	0.09726	2.93915	0.267999	5.21653	1.30713	0	1.6605	0	0	0	0	0
Soffic.08G0003760-1P	-	-	-	-	LOC_Os12g07550	3.2766	2.94377	1.20975	-2.43338	0.0149585	0.141258	Soffic.08G0003760-1P	8.31852	1.83671	3.90774	0	1.48198	0	0.225465	2.85261	0.062728	0	0.064376	0	0	0.176666	0	0.62169	0.146446
Soffic.10G0024270-1C	-	-	-	-	-	2.91497	2.94208	0.847419	-3.47181	0.000516958	0.0159486	Soffic.10G0024270-1C	2.5792	2.22705	1.98336	1.07789	1.38597	4.78742	0.921126	0	2.12153	1.35322	0.223073	0	0.519713	0.050192	0	0	0.265373
Soffic.06G0013500-4D	-	-	-	-	LOC_Os04g45610	8.45103	2.94165	1.4054	-2.09311	0.0363392	0.235933	Soffic.06G0013500-4D	0.867416	1.15664	3.04547	2.22014	0.423359	0	5.34472	0	0	0.58216	0	0	0.591462	0	0	0.567661	0
Soffic.03G0028970-1A	-	-	-	-	LOC_Os01g44120	2.2052	2.94052	1.44918	-2.02909	0.0424487	0.257918	Soffic.03G0028970-1A	0	0	4.80549	0.110272	2.26042	4.77871	0.934498	0	0	2.46203	0	0	0	0.325386	0	0	1.09154
Soffic.02G0020080-1A	-	-	-	-	-	2.3517	2.93584	1.07632	-2.72768	0.00637816	0.0840958	Soffic.02G0020080-1A	0	0.81187	0.672101	0.62072	0.825245	1.4434	0.572462	4.7506	0	0.94392	0	0.277009	0	0	0.248785	0.153561	0
Soffic.06G0018650-2B	-	-	-	-	LOC_Os02g46420	2.22138	2.93364	1.07954	-2.7175	0.00657779	0.0857708	Soffic.06G0018650-2B	0	0.221666	0.886329	0.327043	1.19636	0.715967	0.609856	0.641976	0.536423	0	0.057602	0	0	0	0	0.055025	0.180929
Soffic.04G0016870-3P	-	-	-	-	LOC_Os02g32550	3.39464	2.93047	0.865036	-3.38769	0.000704849	0.0197844	Soffic.04G0016870-3P	0.202333	0.50474	0.564253	0	1.10594	1.486	0.16555	0.936911	0.104495	0.238802	0	0	0.059027	0.042013	0.056855	0.147516	0.057689
Soffic.02G0020350-1B	-	-	-	-	-	24.4056	2.93021	1.08232	-2.70734	0.00678254	0.0874987	Soffic.02G0020350-1B	0	11.9333	1.05449	4.57231	7.94931	16.353	6.36909	0	16.54	5.89485	0	2.5299	1.9612	0.544004	0	0.981545	0
Soffic.01G0011630-2E	-	-	-	-	LOC_Os03g52410	28.2946	2.92777	1.00832	-2.90359	0.00368905	0.0591445	Soffic.01G0011630-2E	4.04967	0.349031	11.392	47.6072	0.407894	4.81531	18.3768	16.1703	0.143702	0.897991	1.62841	0.79839	0	0	1.55346	1.07835	3.99699
Soffic.03G0022540-3G	-	-	-	-	LOC_Os01g51670	74.727	2.9206	0.76148	-3.83542	0.00012535	0.00591729	Soffic.03G0022540-3G	13.0797	10.9567	26.6321	33.112	5.5229	155.17	8.78565	6.56742	11.271	33.7047	0.066848	6.85665	2.54846	5.43348	0.08721	7.57495	3.32858
Soffic.10G0019560-5G	-	-	-	-	LOC_Os06g44870	49.16	2.91997	0.965894	-3.02307	0.00250222	0.0460783	Soffic.10G0019560-5G	11.4638	9.01154	14.8239	27.3294	14.8287	2.42311	39.1004	14.7502	15.1867	6.18138	0	3.99421	0	0	0	6.76843	4.10117
Soffic.01G0019750-2B	-	-	-	-	LOC_Os10g34010	5.78323	2.91127	0.873403	-3.33325	0.000858374	0.0225662	Soffic.01G0019750-2B	1.14635	4.57535	0.399696	0.609228	3.2418	2.14113	0.270963	4.3194	3.0197	0.654554	0	1.23247	0	0	0.319136	0.209127	0
Soffic.03G0008670-2C	-	-	-	-	LOC_Os01g03110	23.624	2.9105	1.14178	-2.5491	0.0108002	0.116201	Soffic.03G0008670-2C	3.86759	4.0044	0	4.03414	0	0	3.50834	4.59382	1.48473	1.17339	0	0.750529	0.643326	0.186507	0	0.082785	0.282632
Soffic.09G0006340-7G	-	-	-	-	LOC_Os05g08420	46.3709	2.90979	0.746938	-3.89562	9.79469e-05	0.00495574	Soffic.09G0006340-7G	21.7446	26.6328	7.78096	4.14522	10.036	10.7295	24.843	37.3078	3.34942	4.09831	6.31067	2.13536	0	0.311456	0.517342	0.254998	3.01381
Soffic.10G0014740-6H	-	-	-	-	-	2.13513	2.90786	1.1975	-2.42827	0.0151708	0.142735	Soffic.10G0014740-6H	0	1.32303	0.915608	2.76489	1.58078	0.672819	0	1.47681	0	1.89591	0	0	0	0	0	0.374943	0.322573
Soffic.05G0009930-2C	-	-	-	-	-	9.06787	2.9014	1.24137	-2.33727	0.0194253	0.16487	Soffic.05G0009930-2C	0	1.13625	0.998794	2.61817	2.51963	4.98521	1.05815	3.35136	4.62649	0.239275	0	0	1.89545	0	0	0	0
Soffic.09G0004210-2E	-	-	-	-	-	20.6839	2.8979	0.883303	-3.28075	0.0010353	0.0256765	Soffic.09G0004210-2E	1.81681	2.62887	1.96044	0.24304	2.85264	4.56445	0.520987	1.56317	0.911927	2.02817	0	0	0.419409	0.293758	0	0.999999	0
Soffic.06G0018810-3P	-	-	-	-	-	2.23877	2.89672	1.03415	-2.80107	0.00509338	0.0732868	Soffic.06G0018810-3P	1.39603	0.207239	0	1.05905	0.411565	0.878905	1.08455	1.13018	0.43116	0.161022	0.312179	0	0	0	0	0	0.16244
Soffic.10G0005150-7G	-	-	-	-	-	2.74651	2.89251	1.14579	-2.52446	0.0115877	0.121208	Soffic.10G0005150-7G	0.373237	0.804199	0.167871	3.09922	0.50094	0.688577	1.14656	0.421789	0	0	0.237694	0.160151	0	0	0	0.004667	0
Soffic.08G0014890-4E	-	-	-	-	LOC_Os12g40330	3.29908	2.88873	1.07962	-2.6757	0.00745733	0.0925535	Soffic.08G0014890-4E	0.712976	8.03468	5.66292	5.84605	0.08946	0	0	0.437386	2.29852	0.068467	0	0	0.2652	0.539786	0.049452	0.14209	0.130517
Soffic.01G0004930-4D	-	-	-	AT1G64980.1	LOC_Os10g37230	18.8921	2.88108	0.666718	-4.32128	1.55123e-05	0.00125865	Soffic.01G0004930-4D	2.48463	3.92448	1.8965	7.83547	0.890977	1.92311	9.58193	9.29785	1.41149	0.978124	0.402187	1.19229	0.147508	0	0.288055	0.624851	0.687138
Soffic.02G0015960-1D	-	-	-	-	-	4.26232	2.88061	0.9089	-3.16934	0.00152785	0.0332754	Soffic.02G0015960-1D	7.45171	1.21204	1.20736	1.84243	0	1.24482	4.62983	1.61145	4.30061	3.95815	0.577454	0.068246	0	0	0.169474	0.711389	0
Soffic.10G0013570-2G	-	-	-	-	-	4.73848	2.87976	1.10221	-2.61272	0.00898246	0.103836	Soffic.10G0013570-2G	2.30073	1.3971	2.43787	0	0	1.08254	2.01216	2.34382	0.427461	3.02359	0	0	0	0	0.801825	0	0.533273
Soffic.01G0044070-2F	-	-	-	-	LOC_Os03g07400	11.3764	2.878	1.24546	-2.31078	0.0208449	0.171522	Soffic.01G0044070-2F	1.92209	0	4.21073	5.2919	0	1.40963	5.12109	25.296	2.18377	1.65757	0.463215	0	3.13377	0	0	0.476951	0
Soffic.05G0018960-1A	-	-	-	-	-	7.62947	2.8582	0.922326	-3.0989	0.00194241	0.0391757	Soffic.05G0018960-1A	1.61999	4.13821	0	3.17004	2.69189	0.307431	5.08788	3.46891	2.4177	0.586166	0.519331	0.400195	0.861188	0	0	0	0
Soffic.03G0032370-1A	-	-	-	-	LOC_Os04g55280	82.185	2.85703	0.956371	-2.98737	0.00281391	0.0496396	Soffic.03G0032370-1A	1.33157	5.71079	9.43975	19.1166	4.4964	4.13595	18.6977	0	6.88441	5.58737	0.298332	3.41954	0	0.352892	0	0.94392	2.20695
Soffic.10G0006700-2P	-	-	-	-	-	25.7511	2.85696	0.761497	-3.75177	0.000175589	0.00751111	Soffic.10G0006700-2P	12.3594	3.65142	3.894	12.1734	1.45846	0.274814	27.5132	3.20104	1.32455	0.779513	1.14239	1.94307	0.647618	0.231227	0.454193	0.639248	1.19787
Soffic.07G0004110-4E	-	-	-	-	-	3.02969	2.85673	1.47481	-1.93702	0.0527434	0.289634	Soffic.07G0004110-4E	1.62116	0.406564	0.65598	0	0	5.55336	0.242692	0	0.124795	0	0.055388	0	0.399513	0.143248	0	0	0
Soffic.03G0028980-5F	-	-	-	-	LOC_Os01g58130	27.7081	2.85511	0.985844	-2.89611	0.00377817	0.0600738	Soffic.03G0028980-5F	20.133	2.37708	15.0856	0.964329	3.05553	0	20.8526	6.4016	0.66088	1.93446	0	0.138427	0.215555	0.768783	3.68138	0.041056	1.86464
Soffic.03G0008100-3C	-	GO:0005575,GO:0005622,GO:0005623,GO:0005634,GO:0006950,GO:0006952,GO:0008150,GO:0009605,GO:0009607,GO:0009617,GO:0042742,GO:0043207,GO:0043226,GO:0043227,GO:0043229,GO:0043231,GO:0044424,GO:0044464,GO:0050896,GO:0051704,GO:0051707,GO:0098542	-	-	LOC_Os01g03940	39.6877	2.85372	0.840823	-3.39396	0.000688908	0.0194494	Soffic.03G0008100-3C	11.5646	1.98	18.8303	35.2451	0.176651	1.73335	31.9419	3.08242	0.446959	9.74067	1.19228	1.96537	0.223697	1.16392	0.351163	1.05064	1.75317
Soffic.03G0026410-6G	-	-	-	-	LOC_Os01g57150	16.3996	2.85284	0.931678	-3.06204	0.00219834	0.0423947	Soffic.03G0026410-6G	4.43052	2.09961	0.186822	4.1441	0.817975	2.47356	9.95739	6.29256	0.485637	0.317575	0.079444	0.523793	0	0	0	1.77105	0.560393
Soffic.03G0008710-1F	-	-	-	-	-	6.39318	2.85137	0.727749	-3.91807	8.92617e-05	0.00466408	Soffic.03G0008710-1F	1.60388	1.24789	2.24691	1.59577	3.74534	1.12195	1.92502	0	0.802927	3.45697	0.620434	0.05152	0.335801	0.151888	0.113702	0	0
Soffic.07G0014460-4D	-	-	-	-	LOC_Os08g34510	3.80431	2.85019	1.14495	-2.48936	0.0127973	0.128443	Soffic.07G0014460-4D	0	14.5349	0	9.22135	3.09627	2.66203	5.13521	1.03511	0	0.126108	0	0.081432	0.049091	1.00007	0	0.262459	0.030023
Soffic.03G0025570-1A	-	-	-	-	-	2.28477	2.84901	1.08558	-2.62442	0.00867979	0.101694	Soffic.03G0025570-1A	0.620908	0.104718	0.317952	1.25439	0	0.855178	0.78005	0.258544	0.114155	0.197081	0.086095	0.179652	0	0.018646	0	0	0
Soffic.05G0016090-3H	-	-	-	-	-	5.5915	2.84799	0.757631	-3.75907	0.000170543	0.00737145	Soffic.05G0016090-3H	1.00973	6.29271	3.98847	1.93278	0	5.73752	1.76507	4.21757	5.80702	2.33091	0.096635	0.88677	0.597031	0.125202	0.31768	0	0.194144
Soffic.04G0004330-3C	-	-	-	-	-	7.20595	2.84729	0.85409	-3.33371	0.000856963	0.0225662	Soffic.04G0004330-3C	3.02223	1.68702	1.06911	3.01539	0	4.58069	5.81318	1.81643	0.114237	0.46156	0.018301	0.26021	0.234505	0.086928	0.567114	0	0.332736
Soffic.03G0025550-3C	-	-	-	-	-	23.0976	2.84621	0.884425	-3.21814	0.00129024	0.0296187	Soffic.03G0025550-3C	6.67792	8.39852	0	4.26693	11.8743	3.32417	2.44983	8.82943	1.416	0.924897	0	1.80869	1.18112	0	0.053028	0.817412	0.63385
Soffic.06G0002420-3P	-	-	-	-	-	9.50564	2.84217	0.92223	-3.08185	0.00205718	0.0407183	Soffic.06G0002420-3P	2.5511	1.16652	0.289142	0.76472	0.236159	0	1.1535	4.86728	1.02614	0.671586	0	0.328949	0.483543	0	0	0.123936	0.150037
Soffic.01G0034040-1A	-	-	-	-	-	18.3324	2.84087	0.89799	-3.16358	0.0015584	0.0337133	Soffic.01G0034040-1A	3.35695	0.167754	0.751166	11.8487	1.24083	4.56957	9.76569	0.324205	0.744561	2.65545	0.414177	1.85118	0.359726	0.459809	0	0	0.188167
Soffic.10G0015080-1G	-	-	-	-	-	25.5288	2.83064	0.754091	-3.75371	0.000174237	0.00747425	Soffic.10G0015080-1G	4.59834	6.28991	3.86523	4.10593	0	1.37493	4.62696	5.20699	0.970152	2.41797	0.259492	1.19739	0	0.059507	0.475592	0.479529	0.616118
Soffic.06G0002030-2F	-	-	-	-	-	9.70983	2.82801	1.27896	-2.21118	0.0270231	0.199527	Soffic.06G0002030-2F	0	1.0632	0.073157	3.39226	0.205362	0	0.966055	1.3278	0.345971	0.018054	0	0	0.396585	0	0	0.272129	0.022451
Soffic.01G0033360-4F	-	-	-	-	LOC_Os03g21270	142.119	2.82548	1.24889	-2.2624	0.0236729	0.184763	Soffic.01G0033360-4F	6.4302	9.23644	3.57753	12.896	3.10115	5.30428	17.0283	19.3627	8.14695	4.84445	0	0	5.10492	0	0	3.61431	0
Soffic.09G0005670-2B	-	-	-	-	LOC_Os05g07280	3.09138	2.82413	1.12607	-2.50795	0.0121434	0.124507	Soffic.09G0005670-2B	0	2.06198	0	1.15802	2.34003	0	0.309355	2.14924	0.972093	0.462027	0	0.189003	0	0	0.467044	0.207939	0
Soffic.04G0010750-1E	-	-	-	-	-	4.82502	2.82372	0.862162	-3.27516	0.00105603	0.0260042	Soffic.04G0010750-1E	5.77577	11.8379	3.40847	0	1.15107	2.71638	2.70966	4.12437	2.29656	3.60801	0	0	1.49056	0	0	0.445217	1.65962
Soffic.02G0021640-3F	-	-	-	-	LOC_Os09g31170	4.89262	2.81664	1.4588	-1.9308	0.0535079	0.292032	Soffic.02G0021640-3F	0	1.97835	0	5.47337	5.32214	3.27622	0	2.33195	0	2.20481	0.957519	0	0.721737	0	0	0	0
Soffic.01G0040810-1A	-	-	-	-	-	3.24267	2.81649	1.26029	-2.23479	0.025431	0.192375	Soffic.01G0040810-1A	0	0.52449	1.63197	0.124403	0	0	0	3.31533	1.27183	0.735765	0.013996	0.165722	0	0.03826	0.172011	0	0
Soffic.10G0000590-1D	-	-	-	-	-	3.07074	2.80461	1.09872	-2.55263	0.0106914	0.115552	Soffic.10G0000590-1D	0.3278	0.548138	0.456458	0.229566	0.265518	0.901684	0.195529	0	0.364554	0.029654	0	0	0	0	0.306901	0	0
Soffic.06G0015980-5E	-	-	-	-	-	54.2207	2.79789	0.729863	-3.83345	0.000126359	0.00594534	Soffic.06G0015980-5E	11.0793	9.35088	5.06104	25.3333	9.03612	8.06199	18.3469	5.9736	10.423	2.43307	0	4.53492	0.631108	0	0.794102	2.39979	2.16734
Soffic.02G0031600-5E	-	-	-	-	-	18.8343	2.78666	1.1028	-2.52688	0.0115079	0.12066	Soffic.02G0031600-5E	1.89612	2.02004	0	14.6751	1.98169	1.89896	7.01099	3.20142	0	0.723212	0.514452	0	0.794062	0	0	0.841632	1.12338
Soffic.04G0022050-4F	-	-	-	-	-	48.1301	2.78488	0.843016	-3.30347	0.000954962	0.0243382	Soffic.04G0022050-4F	4.31364	7.71074	5.80647	10.9372	21.4869	6.82078	7.83534	3.78323	22.2511	8.77624	0	5.50522	1.68581	0.734457	0	0	2.00466
Soffic.01G0039140-1T	-	-	-	-	-	3.45953	2.78281	1.22789	-2.26634	0.0234305	0.183725	Soffic.01G0039140-1T	5.14737	2.94557	4.96133	1.32524	0.068727	3.12333	0	0	0.774839	0.148233	0.939739	0	0	0.283932	0	0	0
Soffic.03G0031900-6G	-	GO:0000373,GO:0000375,GO:0000377,GO:0000724,GO:0000725,GO:0003674,GO:0003676,GO:0003677,GO:0003690,GO:0003697,GO:0005488,GO:0005575,GO:0005622,GO:0005623,GO:0005634,GO:0005737,GO:0005739,GO:0006139,GO:0006259,GO:0006281,GO:0006302,GO:0006310,GO:0006396,GO:0006725,GO:0006807,GO:0006950,GO:0006974,GO:0008150,GO:0008152,GO:0008380,GO:0009987,GO:0010467,GO:0016070,GO:0033554,GO:0034641,GO:0043167,GO:…	-	AT1G71310.2	LOC_Os01g65560	4.25235	2.78198	1.41047	-1.97237	0.0485669	0.277347	Soffic.03G0031900-6G	0	0.826155	0	0	3.19147	0	2.00789	1.65541	1.69441	2.32958	0	0	0	0	0	0.498159	0.613402
Soffic.02G0017080-4F	-	-	-	-	LOC_Os07g45195	8.31196	2.78073	1.09353	-2.5429	0.0109937	0.117398	Soffic.02G0017080-4F	0.496664	1.89489	1.62498	1.51948	0.282517	0	0.667191	1.13271	4.56193	3.67774	0	1.04611	0.478129	0	0	0	0
Soffic.06G0000970-1A	-	-	-	-	LOC_Os04g52880	102.566	2.76693	1.39846	-1.97856	0.0478656	0.275437	Soffic.06G0000970-1A	0	66.5191	13.1618	0	23.9702	28.359	90.48	19.3563	15.6197	0.255352	0	6.57625	0	0.352558	2.22369	17.7013	0
Soffic.03G0028440-5F	-	-	-	-	LOC_Os01g57150	7.48793	2.75564	0.807414	-3.41292	0.000642708	0.0185283	Soffic.03G0028440-5F	2.12813	2.62929	0.134066	4.1452	3.11804	1.07658	1.66314	3.69212	0.352014	0.208683	0.055778	0.169214	0.164173	0	0	0.145289	1.12696
Soffic.02G0032930-1A	-	-	-	AT5G09530.1	LOC_Os07g40850	15.9015	2.75557	0.633863	-4.34726	1.37849e-05	0.00116398	Soffic.02G0032930-1A	8.08786	12.8909	1.34321	3.71197	4.59065	10.3764	4.27922	1.64718	12.3512	6.30222	0.187474	3.84066	0.467391	0.046252	0.450768	0.94829	0.059027
Soffic.03G0037060-1F	-	-	-	-	-	2.68739	2.7396	1.37413	-1.9937	0.0461847	0.2704	Soffic.03G0037060-1F	0	0.35031	0.457661	0	0.406495	0	0	7.57656	0.284398	0.151465	0	0.097453	0.127052	0	0.24682	0	0.072341
Soffic.03G0013210-6G	-	-	-	-	-	33.0941	2.73762	1.01344	-2.70132	0.00690651	0.0882715	Soffic.03G0013210-6G	10.6651	0.650985	5.37595	9.52937	1.19989	6.19097	10.1895	3.52758	0	1.36152	1.25835	0.94783	0	0	1.61527	0	1.04592
Soffic.04G0031790-2B	-	-	-	-	-	3.76493	2.73337	1.20929	-2.2603	0.0238024	0.185307	Soffic.04G0031790-2B	0	0.75385	2.17703	1.05358	0.58911	0	1.71021	0	2.90093	0.992756	0	0	0	0	0.450122	0.46846	0
Soffic.05G0011250-1A	-	-	-	-	-	10.4202	2.73173	0.960498	-2.84407	0.00445407	0.0671004	Soffic.05G0011250-1A	4.9673	4.55573	0.479636	5.00195	0.822308	8.59807	0.384243	0	5.23593	2.31739	1.82209	0.279653	0	0	0.088982	0	0.549496
Soffic.06G0002040-4F	-	-	-	-	-	6.92411	2.73054	1.06071	-2.57426	0.0100453	0.11099	Soffic.06G0002040-4F	0.131844	0.79341	0	1.81989	0.20161	0.117315	0.729411	0.962865	0.122835	0.071836	0	0	0.22125	0	0.218324	0.034954	0
Soffic.05G0014810-2B	-	-	-	AT5G51010.1	LOC_Os11g32500	5.08751	2.72396	1.28461	-2.12046	0.0339672	0.227423	Soffic.05G0014810-2B	3.35409	1.66528	2.36695	2.36764	2.03082	1.6847	0	0	1.18581	0	0	0	0.526119	0	0	0	0.992605
Soffic.07G0018900-5G	-	-	-	-	-	7.60047	2.72097	0.902037	-3.01647	0.00255735	0.046791	Soffic.07G0018900-5G	2.25419	1.15437	1.8733	1.23475	2.42041	0.828328	0.667943	4.24462	0.488661	0.512592	0	0	0	0.437154	0	0	1.2212
Soffic.03G0013190-5G	-	-	-	-	-	37.3781	2.71608	1.20166	-2.26027	0.0238047	0.185307	Soffic.03G0013190-5G	5.70027	1.06399	3.36777	7.96047	0.656003	9.76539	17.585	0	0	2.49129	1.95487	1.50992	0	0	0.778472	0	0.603488
Soffic.07G0019250-2B	-	-	-	-	LOC_Os08g40060	3.48504	2.71581	0.765416	-3.54815	0.000387946	0.0131983	Soffic.07G0019250-2B	0.426659	2.11644	1.55477	1.69396	1.41534	0	2.08224	0.840127	2.87684	0.839624	0	0.391616	0.200175	0	0.292095	0.105675	0.177521
Soffic.04G0030910-3C	-	-	-	AT1G64980.1	LOC_Os07g23120	3.03822	2.71205	1.13995	-2.3791	0.0173551	0.154347	Soffic.04G0030910-3C	0	0.389527	1.08303	0.197742	0.555164	0	0.114521	5.42338	0.20891	0.148222	0	0	0.154903	0	0.21524	0.107151	0.164838
Soffic.02G0019160-3C	-	-	-	-	-	3.7858	2.70972	1.07748	-2.51486	0.011908	0.123119	Soffic.02G0019160-3C	0.638715	0.069974	0.40239	0.944344	0.381589	2.70196	1.9544	0	0.224503	0	0.042818	0	0	0.098471	0.134115	0.320842	0
Soffic.06G0024290-1A	-	-	-	-	-	4.26491	2.69728	0.929361	-2.9023	0.00370436	0.0592509	Soffic.06G0024290-1A	1.559	5.89002	0.340388	1.00509	1.2453	1.54747	8.70706	0.108037	2.00391	1.45763	1.33408	0.134322	0	0.39248	0	0	0
Soffic.04G0017490-6H	-	-	-	-	LOC_Os02g34870	5.89875	2.67969	1.10688	-2.42093	0.0154807	0.14449	Soffic.04G0017490-6H	0	2.38986	0	1.53003	3.13527	6.68234	0.373015	3.13921	3.20668	0.494746	0	0.13023	0	0	0.247995	1.67354	0
Soffic.02G0030460-2B	-	-	-	-	LOC_Os04g37760	56.2125	2.6788	0.883617	-3.03164	0.00243231	0.0451842	Soffic.02G0030460-2B	7.12805	5.20643	9.5916	20.6306	0	6.86184	41.4444	18.7908	6.96109	2.68106	3.96591	0	3.95427	0.420965	0.443017	0.918074	2.48145
Soffic.04G0027760-6F	-	-	-	AT4G24610.2	LOC_Os02g52280	17.7213	2.66793	1.12333	-2.37502	0.0175482	0.155592	Soffic.04G0027760-6F	0.836306	1.17364	0	1.44797	0.214387	0	1.8279	3.09813	0.15731	0.135654	0.289122	0	0	0.070046	0	0.235252	0.305623
Soffic.04G0011280-1A	-	-	-	-	-	4.9285	2.66498	1.30514	-2.04191	0.0411603	0.253175	Soffic.04G0011280-1A	2.06778	1.54466	0.725459	0	0.343201	1.28381	0	0.942445	2.12278	0	0	0.464979	0	0	0	0	0.405032
Soffic.04G0023330-6H	-	-	-	-	-	84.7432	2.65952	0.929424	-2.86147	0.00421685	0.0648382	Soffic.04G0023330-6H	21.827	12.5035	8.86695	21.2228	21.307	22.5172	18.5047	5.35839	38.6665	17.4033	0	0	1.94398	0	1.4385	15.736	1.48871
Soffic.02G0022130-4E	-	-	-	-	-	6.74698	2.65684	1.07464	-2.47231	0.0134242	0.132225	Soffic.02G0022130-4E	12.3137	5.31969	19.1854	10.1369	0	0	7.84784	2.90289	1.17829	0.152484	1.1556	0	0	0	1.1625	0.622478	2.40692
Soffic.06G0014260-2B	-	-	-	-	LOC_Os04g52800	22.694	2.65448	0.696617	-3.81053	0.000138669	0.00635653	Soffic.06G0014260-2B	0.997227	5.43338	2.43177	9.19703	1.60753	4.36752	11.7715	9.47216	1.35301	0.77273	2.28342	0.618478	0.416414	0.059917	0.130052	0.419342	0.623378
Soffic.04G0024580-2C	-	-	-	-	-	3.32462	2.64862	1.04228	-2.54118	0.011048	0.11777	Soffic.04G0024580-2C	0	0.288581	0	5.11887	0.863026	1.96874	0.208983	2.4623	1.09168	0.382774	0.087324	0.477553	0	0	0	0.39754	0.161595
Soffic.03G0008580-4D	-	-	-	AT1G18060.1	LOC_Os01g03040	7.87009	2.64717	0.9555	-2.77045	0.00559784	0.0777043	Soffic.03G0008580-4D	1.64288	1.92851	2.3926	1.88783	2.19718	0	0.804767	2.50484	1.14351	1.1617	0.643535	0	0	0	0	0.934808	0
Soffic.06G0007520-5E	-	-	-	-	LOC_Os04g33260	35.4391	2.64569	0.678506	-3.89929	9.64769e-05	0.00490047	Soffic.06G0007520-5E	5.12013	1.57145	1.35268	11.3178	1.94091	1.61459	10.4414	4.60031	1.2816	1.09839	0.245293	0.601872	0.152539	0.164717	0.180442	0.890041	2.33385
Soffic.09G0007490-2D	-	-	-	-	-	2.52995	2.63935	1.13404	-2.32739	0.0199446	0.167386	Soffic.09G0007490-2D	1.27276	0	0.177469	0	0.104854	0	0.608842	0.997865	0.452557	0.155348	0	0	0.161197	0.035456	0.032634	0.04599	0
Soffic.09G0021860-2D	-	-	-	-	LOC_Os05g49960	2.43111	2.63652	1.02507	-2.57205	0.01011	0.111306	Soffic.09G0021860-2D	3.1997	0.759851	0.619017	1.2061	0.453812	3.47269	0	0	0.143574	0.633567	0	0.052725	0.308888	0.067226	0	0.237522	0
Soffic.03G0008590-3C	-	-	-	-	-	41.448	2.63371	0.667892	-3.94332	8.03624e-05	0.00429144	Soffic.03G0008590-3C	50.2303	13.4662	5.81879	2.21423	1.98543	23.2807	3.61309	24.9162	1.68664	18.9557	1.88504	2.45775	1.14315	3.2009	1.11818	4.15512	1.33854
Soffic.09G0008290-1B	-	-	-	-	-	6.14765	2.63336	1.16093	-2.26832	0.0233098	0.183176	Soffic.09G0008290-1B	1.85815	0	1.73053	0	0.993765	1.93526	1.67202	0	4.04718	2.03087	0.654348	0	0.455948	0	0.291589	0	0
Soffic.01G0043290-3D	-	-	-	-	LOC_Os03g13190	7.90683	2.63092	1.12162	-2.34565	0.0189939	0.163052	Soffic.01G0043290-3D	0.938708	0	1.48827	1.19572	4.37071	0.845328	2.39384	3.46105	0	0.920982	0	0.543027	0.14491	0	0.9397	0	0
Soffic.03G0011340-3E	-	-	-	-	-	4.16486	2.63038	0.939127	-2.80088	0.00509638	0.0732903	Soffic.03G0011340-3E	2.72818	2.03818	2.01251	0.76175	0.066789	12.7837	2.14337	0	0.885963	2.7109	1.02907	0	0.379032	0	0.838413	0	0.158557
Soffic.08G0015190-5F	-	-	-	-	-	29.0232	2.62846	0.75254	-3.49279	0.000478009	0.0150949	Soffic.08G0015190-5F	1.67463	1.78239	1.98452	3.48444	4.52986	5.46383	1.03931	4.34674	4.22518	6.23189	1.00682	1.29574	0.631165	0.470317	0	0	0
Soffic.06G0002080-1P	-	-	-	-	-	9.33304	2.61912	0.832303	-3.14684	0.00165048	0.0350195	Soffic.06G0002080-1P	0.376491	1.16561	0.522156	2.09211	0.424443	0.436993	2.89691	2.33366	0.11464	0.219174	0	0.694267	0.356389	0.131615	0.06532	0.102057	0.046779
Soffic.03G0039060-3D	-	-	-	-	LOC_Os01g72470	3.49515	2.61145	1.23079	-2.12177	0.0338573	0.227053	Soffic.03G0039060-3D	0	2.45411	0	1.70152	5.69055	0.09726	1.1925	3.36784	10.7409	0.773203	0	2.61125	0	0	0	0	0.086382
Soffic.06G0001530-2B	-	-	-	-	-	8.67204	2.60492	0.851376	-3.05966	0.00221588	0.0425415	Soffic.06G0001530-2B	0.224614	0.423162	0.072426	1.91875	0.623955	0.568877	0.345077	1.74924	0.512711	0.046519	0	0.093149	0.188335	0.066856	0	0	0.323485
Soffic.06G0009650-4E	-	GO:0005575,GO:0005622,GO:0005623,GO:0005737,GO:0006091,GO:0008150,GO:0008152,GO:0009507,GO:0009534,GO:0009535,GO:0009536,GO:0009579,GO:0009767,GO:0009773,GO:0009987,GO:0010598,GO:0015979,GO:0016020,GO:0019684,GO:0022900,GO:0031976,GO:0031984,GO:0032991,GO:0034357,GO:0042651,GO:0043226,GO:0043227,GO:0043229,GO:0043231,GO:0044237,GO:0044422,GO:0044424,GO:0044425,GO:0044434,GO:0044435,GO:0044436,GO:…	-	AT1G18730.1	LOC_Os02g51020	17.1264	2.58786	1.28918	-2.00738	0.0447097	0.265607	Soffic.06G0009650-4E	2.40744	1.84217	7.23957	0	7.98485	1.97786	4.82258	0	4.4253	2.73613	0	0	0	2.06173	0	1.64156	0
Soffic.03G0003230-3C	-	-	-	-	-	13.5614	2.58693	0.83172	-3.11034	0.0018687	0.0381167	Soffic.03G0003230-3C	0.711131	1.29443	2.35054	0.812991	0.563902	3.45866	3.21461	4.09062	1.4522	0.771475	0.395849	0	0	1.0387	0	0	0.491062
Soffic.02G0018700-5F	-	-	-	-	-	5.0175	2.58645	1.00962	-2.56182	0.0104127	0.113591	Soffic.02G0018700-5F	0.638715	0.069974	1.18962	1.17093	0.456073	3.87255	2.17107	0	0.44068	0	0.042818	0	0.222785	0.098471	0.134115	0.404383	0
Soffic.03G0026130-1A	-	-	-	-	LOC_Os01g55720	16.81	2.57922	0.956034	-2.69783	0.00697933	0.0887924	Soffic.03G0026130-1A	0.159927	10.9031	0	10.3902	1.35355	1.56621	6.12607	18.1405	2.42197	0.61535	0.442345	1.09134	0.825354	0	0	1.83742	1.30155
Soffic.06G0006620-1B	-	-	-	-	-	217.504	2.57922	0.837767	-3.07868	0.0020792	0.0410092	Soffic.06G0006620-1B	3.47579	47.1304	8.81263	20.1927	47.813	8.34542	23.3886	54.6418	62.7634	18.4808	0	18.343	3.51263	0.641122	8.16272	2.70047	0.336899
Soffic.04G0009050-1G	-	-	-	-	-	4.8654	2.5735	0.885162	-2.90738	0.00364472	0.0586692	Soffic.04G0009050-1G	3.24966	4.93804	4.83103	1.37176	0.907626	7.21823	4.46056	14.0534	0.336038	1.77123	0	0	0	0	2.3129	0.055977	2.19391
Soffic.05G0012070-1F	-	-	-	-	-	102.803	2.57243	1.27499	-2.01761	0.0436316	0.261964	Soffic.05G0012070-1F	13.0772	23.7731	13.8609	1.7058	0	21.1544	5.41506	5.44795	9.77154	27.7087	0.893735	0	0	0	5.15376	0	8.09947
Soffic.07G0013640-3C	-	-	-	-	LOC_Os08g34510	4.54031	2.57217	1.08791	-2.36431	0.0180635	0.158559	Soffic.07G0013640-3C	0	16.526	0	4.83765	0	2.35943	2.39017	14.9903	1.33197	0.322887	0	0.081432	0.049091	0.054226	1.57167	0.459084	0.982526
Soffic.07G0008960-7G	-	-	-	-	LOC_Os06g24190	2.82192	2.57209	1.17403	-2.19082	0.0284647	0.205546	Soffic.07G0008960-7G	1.29515	0.858191	2.35167	0.649102	0.962976	0	0	0	0.434119	5.48798	0	0	0.724911	0	0.025605	0.422167	0
Soffic.03G0031190-1A	-	-	-	AT5G45410.1	LOC_Os07g06550	35.3862	2.57105	1.10904	-2.31826	0.0204353	0.169723	Soffic.03G0031190-1A	2.93914	12.7552	3.85219	11.5905	4.82651	4.60407	3.72066	1.61062	1.40368	3.30194	0	2.18195	0	3.37379	0	0	0
Soffic.04G0028210-1A	-	-	-	-	LOC_Os02g53210.4	49.0372	2.56839	0.866077	-2.96554	0.00302151	0.0519066	Soffic.04G0028210-1A	10.3505	0.471308	2.42936	3.50329	0.170688	0.738412	15.2956	1.19011	0.582938	1.81783	12.1796	0.295058	0.469056	1.01397	0	1.11522	0.319222
Soffic.09G0011690-5E	-	GO:0003674,GO:0005215,GO:0005575,GO:0005623,GO:0005886,GO:0006810,GO:0008150,GO:0016020,GO:0022857,GO:0044464,GO:0051179,GO:0051234,GO:0055085,GO:0071944	-	-	LOC_Os05g33620	5.62069	2.56012	1.1425	-2.24081	0.0250383	0.190783	Soffic.09G0011690-5E	0.315359	0.642473	1.26231	0	2.43748	1.20153	0	0	1.84307	1.35194	0	0.218793	0	0	0.232185	0.499961	0
Soffic.03G0027030-3E	-	-	-	-	LOC_Os01g55720	4.63198	2.55578	0.957553	-2.66907	0.00760606	0.0937265	Soffic.03G0027030-3E	0.515313	2.74807	0.536482	1.10664	0.636038	1.09954	1.19013	3.49587	0	0.227966	0.048253	0.775292	0	0	0	0	0.538546
Soffic.03G0013250-6G	-	-	-	-	-	21.6682	2.54962	0.932027	-2.73557	0.00622728	0.0828413	Soffic.03G0013250-6G	3.40288	0.917144	8.58708	10.0726	0.087788	9.02278	8.12854	0.315019	0	1.25841	1.94958	0.183954	0.5254	0.427345	0	0.36448	0.85656
Soffic.05G0009630-2B	-	-	-	-	-	17.7691	2.54944	0.564994	-4.51233	6.41178e-06	0.000646853	Soffic.05G0009630-2B	13.7746	4.28297	8.87426	4.3541	4.66525	5.82168	5.28047	6.95887	1.88399	1.30719	0.776978	0.79824	0.403841	0.721211	1.8762	0	1.61974
Soffic.10G0006450-2B	-	-	-	-	-	2.99835	2.54301	1.32548	-1.91856	0.0550404	0.296333	Soffic.10G0006450-2B	0.253674	1.39594	0.165327	3.56151	0	0.115266	2.10272	0.415396	0	0	0.234093	0.157725	0	0	0	0.300628	0
Soffic.02G0031460-2B	-	-	-	-	-	5.09803	2.54119	1.0407	-2.44181	0.0146137	0.139175	Soffic.02G0031460-2B	2.02765	0	1.8636	2.47384	1.39228	1.28932	5.20524	0	0.896382	0.444268	0.589571	0	0	0.500253	0	0	0.356261
Soffic.05G0007640-1D	-	-	-	-	-	9.69324	2.53837	0.986172	-2.57397	0.010054	0.111012	Soffic.05G0007640-1D	3.91416	2.08204	0.921403	19.9761	0	2.71163	13.0397	1.23799	0.496269	1.67657	0.407928	2.46043	0.280182	0.65842	0	0	1.15394
Soffic.06G0016350-4D	-	-	-	AT5G41960.1	LOC_Os04g49610	12.4866	2.53309	1.08424	-2.33628	0.0194767	0.165114	Soffic.06G0016350-4D	2.60811	4.66169	0	4.07386	2.91987	3.6385	2.7501	2.6606	0	3.59625	0	1.08453	0.888013	0	0	0	1.0615
Soffic.08G0012650-7G	-	-	-	-	LOC_Os12g38810	2.92598	2.52987	1.16968	-2.16287	0.0305514	0.213988	Soffic.08G0012650-7G	0.77294	0.666152	0.410183	0	2.75066	0.42664	0.338957	0	0.439227	0.118971	0	0	0	0.508789	0	0.199357	0
Soffic.05G0000560-1E	-	-	-	-	-	4.66413	2.52957	1.12535	-2.2478	0.0245887	0.188763	Soffic.05G0000560-1E	0	0.93325	0	7.87184	0.975698	3.50353	0.96698	0.570225	0.183445	0.62304	0	0	0	0.432004	0.428768	0	0.771709
Soffic.05G0013560-1B	-	-	-	-	-	3.65332	2.52877	1.11255	-2.27295	0.0230294	0.181887	Soffic.05G0013560-1B	0	1.00439	1.73755	2.33856	2.73455	2.64057	1.70852	0	0.554517	0.215618	0.671828	0	0.569257	0	0	0	0
Soffic.09G0013100-2B	-	-	-	-	-	5.67667	2.52375	0.936098	-2.69603	0.00701711	0.0891266	Soffic.09G0013100-2B	6.71147	3.71211	4.16924	1.68157	0.566968	3.90682	0	0.320025	0	0.167636	0.342301	0	0.359946	0.399275	0.041791	0.426062	0.189636
Soffic.03G0009050-3C	-	-	-	-	LOC_Os01g02139	16.2676	2.52129	0.646381	-3.90062	9.5945e-05	0.00487686	Soffic.03G0009050-3C	2.76473	6.88676	0.102663	5.55424	7.3909	1.02901	2.7761	1.25869	6.90933	6.00056	0	0.660484	0.479165	0.866724	0.347317	1.68506	0.647641
Soffic.03G0029480-5G	-	-	-	AT2G35820.1	LOC_Os01g61670	11.0702	2.52002	1.14384	-2.20313	0.0275857	0.202022	Soffic.03G0029480-5G	1.20407	2.84098	1.25471	0.798845	0	3.49998	5.2241	3.26	0.785194	4.66696	0	0	0.591808	0	0	2.20086	0
Soffic.05G0008920-3E	-	-	-	-	-	8.4406	2.52002	0.916255	-2.75035	0.0059532	0.0805546	Soffic.05G0008920-3E	1.51195	3.59486	2.56257	2.98461	3.7665	4.16481	5.88957	0	0	1.34192	0.982425	0.420138	0	0.568125	0	0.732179	0
Soffic.01G0040850-4D	-	-	-	-	LOC_Os03g16730	19.0382	2.51719	1.33329	-1.88795	0.0590329	0.307333	Soffic.01G0040850-4D	0	2.33615	3.98113	5.66804	7.69156	4.33594	7.038	0	0.744321	3.01347	0	0	0	2.9061	1.1522	0	0
Soffic.04G0024670-5G	-	-	-	-	-	104.707	2.50346	0.602422	-4.15565	3.24359e-05	0.00218962	Soffic.04G0024670-5G	11.4908	23.5931	23.6754	36.7635	50.7678	19.7875	12.6822	10.2501	38.175	26.5375	0.715583	7.06612	5.13954	0	3.34417	3.73915	11.0957
Soffic.09G0005740-3C	-	-	-	-	LOC_Os05g08420	24.4235	2.50148	0.795231	-3.1456	0.00165749	0.0351368	Soffic.09G0005740-3C	8.70166	2.9781	3.89978	6.67122	6.0084	1.34835	2.47847	45.3724	0.43101	0.775246	3.11459	0.268642	0.285561	0.575017	1.42215	0.769385	1.81215
Soffic.10G0002780-5H	-	-	-	-	LOC_Os06g03810	5.62093	2.49967	1.11716	-2.23752	0.0252521	0.191617	Soffic.10G0002780-5H	2.89037	0.552103	0.947076	0	0.35382	10.0871	0.153147	2.00658	0.107439	0.508577	0	0.121547	1.56443	0	0.092946	0	0.127085
Soffic.02G0031830-4E	-	-	-	AT1G69430.1	LOC_Os07g40470	3.61256	2.4954	0.835429	-2.98697	0.00281755	0.0496607	Soffic.02G0031830-4E	0.209974	0.533993	0.037193	0.971574	0.404987	0.221053	2.63312	1.41355	0.194699	0.107651	0.037595	0.140709	0.031099	0.064074	0	0.06327	0.122385
Soffic.03G0003960-1A	-	-	-	-	-	26.37	2.49248	0.670224	-3.71888	0.000200105	0.00824871	Soffic.03G0003960-1A	8.83985	26.1004	2.79387	17.075	15.8821	19.6059	34.3766	3.75588	20.4624	15.4637	2.61465	2.42726	0	0	1.68783	6.39566	6.1799
Soffic.04G0001310-3C	-	-	-	-	-	15.5408	2.48882	1.11312	-2.2359	0.0253581	0.192046	Soffic.04G0001310-3C	3.43458	6.32881	3.22335	0	1.11257	5.81338	4.32673	3.947	7.09796	5.80272	0	1.94609	0	2.74473	0	0	0
Soffic.02G0032930-2D	-	-	-	AT5G09530.1	LOC_Os07g40850	18.2452	2.48019	0.63613	-3.89888	9.66383e-05	0.00490184	Soffic.02G0032930-2D	5.92471	6.52564	2.15374	1.9846	5.71965	9.88333	4.28097	0.856244	9.92078	4.64911	0.152318	3.40822	0.307715	0.101228	1.27832	0.733278	0.057671
Soffic.01G0001250-1A	-	-	-	-	LOC_Os03g63660	3.81596	2.47924	1.19334	-2.07757	0.0377486	0.241021	Soffic.01G0001250-1A	0	2.20876	0.440346	1.18618	0.395871	0.463226	0.496206	0.819214	0	0	0	0	0.164287	0	0	0.236253	0.286716
Soffic.10G0015830-2B	-	-	-	-	LOC_Os06g38960.2	90.8711	2.46196	1.12861	-2.18142	0.0291523	0.208118	Soffic.10G0015830-2B	0	15.1307	32.9864	7.63921	8.14085	19.1859	7.46826	27.4188	19.1889	14.3381	0	0	0.854826	0	4.4809	12.7668	0.345112
Soffic.05G0006350-3D	-	-	-	-	-	3.57283	2.45657	1.14037	-2.15418	0.0312258	0.216454	Soffic.05G0006350-3D	0.544269	0.336746	0.369445	1.38763	0	0.430954	1.29938	1.22503	0	0.338641	0	0	0	0	0	0.476539	0.293727
Soffic.02G0024200-3C	-	-	-	-	-	4.30964	2.4541	0.837944	-2.92872	0.00340363	0.0562111	Soffic.02G0024200-3C	3.29895	1.55574	14.7815	5.87832	0.722138	3.21118	1.77591	5.40757	0	0.508345	0.528646	0.194612	0.092915	0.356989	1.01621	0.355396	0.457467
Soffic.05G0004840-1H	-	-	-	-	-	23.7896	2.44815	0.633156	-3.86658	0.000110371	0.00537924	Soffic.05G0004840-1H	10.9802	9.93406	10.5841	1.76638	11.2124	6.44967	9.86481	7.84511	2.67584	8.90147	0.509461	1.79182	1.61742	0	3.6271	2.29072	0
Soffic.01G0014730-3E	-	-	-	AT3G57500.1	LOC_Os03g48960	5.43617	2.44788	1.16129	-2.10789	0.0350403	0.231252	Soffic.01G0014730-3E	0	1.24312	0	2.46671	1.16776	1.15806	0.612956	10.1464	0.196929	0	0	0.154866	0.684365	0.121869	0.502189	0	0.196493
Soffic.03G0032970-3D	-	-	-	-	LOC_Os01g64440	5.27768	2.4461	0.806532	-3.03286	0.0024225	0.0450478	Soffic.03G0032970-3D	1.03329	0.545624	1.11037	1.22353	1.16257	9.02981	0.509391	0.124259	0.517783	1.83385	0.173291	0	0.123576	0.3726	0	0.635533	0.324206
Soffic.10G0012570-4G	-	-	-	-	-	4.71002	2.43769	0.784728	-3.10641	0.00189372	0.0384867	Soffic.10G0012570-4G	2.07497	2.52514	1.56594	0.196107	2.06203	0.956552	3.10925	2.03432	1.27772	1.22092	0.012998	0	0.697946	0	1.39263	0	0
Soffic.06G0006350-6F	-	-	-	-	LOC_Os04g33860	2.40683	2.43754	0.971686	-2.50856	0.0121223	0.124483	Soffic.06G0006350-6F	0	0.294568	1.16013	0.275941	1.10359	1.69352	0.024291	0.242764	4.30458	2.3362	0	0	0.026849	0	0.295905	0.66745	0
Soffic.06G0015300-3D	-	-	-	-	-	3.82917	2.43579	0.957733	-2.54329	0.0109815	0.117353	Soffic.06G0015300-3D	0	2.49199	0.225623	1.95501	0.954774	5.47057	0.007705	0	0.447276	1.25157	0	0	0.712302	0.053754	0.030736	0.041154	0.542293
Soffic.10G0010340-7G	-	-	-	-	-	3.60017	2.43308	1.05297	-2.31068	0.0208504	0.171522	Soffic.10G0010340-7G	2.94035	0.710706	0.511235	0	0.967421	1.03297	0.87888	0.664145	0	0.191755	0	0.101895	0.493444	0	0.513082	0	0
Soffic.03G0037280-2B	-	-	-	-	-	6.58487	2.42997	1.00846	-2.40957	0.0159713	0.147053	Soffic.03G0037280-2B	0	2.08437	1.09695	0	1.20447	0.477019	0.660411	1.59435	2.05871	0.31873	0	0	0	0	0.409336	0.345955	0.471201
Soffic.04G0001960-3D	-	-	-	-	-	40.9623	2.42065	1.15356	-2.09841	0.0358689	0.234321	Soffic.04G0001960-3D	4.2166	9.20073	14.0484	10.9754	0.69058	12.1737	6.38417	18.748	15.6343	6.22178	0	7.49254	4.71839	0	0	0	0
Soffic.03G0031440-7G	-	-	-	-	-	4.3267	2.41307	0.711394	-3.39203	0.000693767	0.0195487	Soffic.03G0031440-7G	0.244149	4.19066	0.341024	0.23759	3.74316	3.76393	1.22314	1.36885	4.37273	1.50411	0.592592	0.557362	0	0.417614	0.218811	0.414903	0.161801
Soffic.07G0004400-2B	-	-	-	-	LOC_Os08g08190	6.03981	2.41306	1.11701	-2.16029	0.0307504	0.214655	Soffic.07G0004400-2B	2.21373	0.978625	1.29585	1.11323	1.02724	1.78968	1.27554	0	0	1.22325	0	0	0.677182	0	0	0.687415	0
Soffic.08G0003690-1G	-	-	-	-	-	5.67478	2.41139	0.945699	-2.54985	0.0107768	0.116086	Soffic.08G0003690-1G	8.55795	2.08487	2.70912	0	5.60536	0.82877	1.95335	2.59551	0.655749	2.40244	0.440323	0.37013	0	2.13249	0	0	0
Soffic.01G0007630-1A	-	-	-	-	-	7.43344	2.40675	0.90075	-2.67194	0.00754151	0.0931846	Soffic.01G0007630-1A	1.57194	5.83387	0	0.852031	4.76901	8.13303	3.74185	0	4.6337	2.32477	0	2.18895	0.385867	0.398161	0.456835	0	0.159731
Soffic.03G0004740-6F	-	-	-	AT3G12590.1	LOC_Os01g74310	18.7686	2.40528	0.962467	-2.49908	0.0124516	0.12623	Soffic.03G0004740-6F	0.098152	0.772367	0.435755	1.22876	0.202989	0.54228	0.676361	2.2947	1.479	0.673341	0.043977	0	0.298761	0	0	0	0.775241
Soffic.01G0040950-1A	-	-	-	-	-	106.257	2.40111	1.06548	-2.25355	0.0242248	0.186918	Soffic.01G0040950-1A	5.44491	3.95127	4.41694	11.852	2.41947	8.35517	12.0479	8.96746	4.05918	5.26059	0	3.32478	1.72475	0	0	3.67006	0
Soffic.05G0010260-1A	-	-	-	-	LOC_Os11g16310	6.38471	2.39857	0.979295	-2.44928	0.0143143	0.137508	Soffic.05G0010260-1A	1.05948	0.774424	1.50893	1.35125	0.481191	0.677523	1.39424	0	0.502763	0.53784	0.622903	0.28983	0	0	0	0	0
Soffic.09G0004940-5E	-	-	-	-	LOC_Os05g08420	66.4444	2.3977	0.741639	-3.23297	0.0012251	0.0286744	Soffic.09G0004940-5E	84.0445	44.8703	19.7219	1.52122	13.7406	29.6176	62.1201	9.76011	17.7078	27.866	6.41239	1.20751	25.2168	1.1177	1.31158	1.67861	1.91376
Soffic.04G0019920-1P	-	-	-	-	LOC_Os10g27080	7.35622	2.39748	1.13537	-2.11162	0.0347187	0.230086	Soffic.04G0019920-1P	10.271	2.84469	1.61907	0.724863	3.14677	18.922	0	0.936194	0.439938	1.75166	0.152714	0	0.509859	3.88137	0	0	0.548894
Soffic.06G0017890-5H	-	-	-	AT1G77122.1	LOC_Os04g35760	6.3388	2.39062	0.963882	-2.4802	0.0131309	0.130751	Soffic.06G0017890-5H	1.65435	1.10404	0	1.64625	2.75671	1.33739	2.56469	0	0.945635	2.00319	0	0.640935	0	0	0	0.507511	0.670549
Soffic.04G0001340-3C	-	-	-	-	-	9.53494	2.38853	0.991567	-2.40885	0.016003	0.147251	Soffic.04G0001340-3C	5.03235	2.88021	7.04886	9.53447	0.04258	3.23401	13.1274	0.153379	4.61566	4.4848	0	0	1.85507	0.271892	0	4.8434	0
Soffic.02G0006160-3D	-	-	-	-	LOC_Os07g07646	7.1777	2.38657	1.13871	-2.09584	0.036096	0.235164	Soffic.02G0006160-3D	1.56443	2.03234	0	0	2.01261	1.42027	0.989584	2.29508	1.85789	1.15817	0	0	0.821335	0	0	0.846387	0
Soffic.06G0014290-7H	-	-	-	-	-	35.493	2.37929	0.886994	-2.68242	0.00730907	0.0915066	Soffic.06G0014290-7H	1.09019	2.7178	4.10938	12.0329	13.3108	3.36492	10.7713	2.651	11.8423	3.47538	0	5.26378	0	0	1.04303	1.76778	0.750067
Soffic.02G0013280-1P	-	-	-	-	-	2.64445	2.37634	1.26165	-1.88351	0.0596309	0.308769	Soffic.02G0013280-1P	0	0.586952	0.513879	0.418688	0	0.263661	0.157382	0.450957	0	0.129559	0	0	0	0	0	0.073647	0.251041
Soffic.05G0012200-2B	-	-	-	-	-	27.8438	2.37308	0.464961	-5.10382	3.32857e-07	6.27249e-05	Soffic.05G0012200-2B	1.54609	4.72669	0.683043	1.72498	0.991215	1.27807	3.46328	5.0477	1.75225	1.5414	0.290276	0.725848	0.325808	0.373066	0.189832	0.385225	0.596272
Soffic.04G0030590-3H	-	-	-	-	-	73.5919	2.36981	1.15883	-2.04499	0.0408557	0.252087	Soffic.04G0030590-3H	11.1324	25.4874	23.2974	20.4291	18.2956	22.9211	22.2815	9.04742	24.074	15.4941	0	0	0	0	15.214	10.5306	0
Soffic.01G0032400-2F	-	-	-	AT3G06890.1	LOC_Os07g47660	3.64894	2.36945	1.08022	-2.19349	0.0282722	0.204825	Soffic.01G0032400-2F	0.632584	0.941005	0.701006	2.88846	0.597636	0	3.52551	8.7131	0.04681	0.084288	0	0	0.433315	0	0	1.25462	0.335075
Soffic.08G0010020-4E	-	-	-	-	LOC_Os12g31490	8.68213	2.36931	1.07287	-2.20838	0.0272176	0.200476	Soffic.08G0010020-4E	1.54394	1.68691	2.68456	3.60966	3.33022	0	0.512594	0	3.87184	0.920365	0	0	0.645114	1.10573	0.548747	0	0
Soffic.05G0006330-4E	-	-	-	-	-	2.42539	2.36888	1.10104	-2.15149	0.0314374	0.21742	Soffic.05G0006330-4E	0.080066	0.020169	0.097302	0.498259	3.11148	2.01073	0	0	0.26674	0.374452	0	0.288525	0.115587	0.056412	0	0.253016	0
Soffic.06G0018520-2B	-	-	-	-	-	26.9021	2.36743	0.534844	-4.4264	9.58168e-06	0.000892481	Soffic.06G0018520-2B	6.80383	4.7641	15.1561	3.48865	7.53873	6.12801	10.9903	5.27745	2.74775	9.67388	0	0.838692	2.94809	0.430291	1.11235	2.34658	2.15623
Soffic.10G0015050-2D	-	-	-	-	LOC_Os06g36050	77.1894	2.36417	0.992036	-2.38315	0.0171652	0.153258	Soffic.10G0015050-2D	11.2234	6.47638	1.93776	25.8684	15.7524	5.81645	5.0577	8.08182	2.34716	0.806233	0	0	0	0.475015	2.34606	2.01127	6.92577
Soffic.06G0022190-6F	-	-	-	-	LOC_Os04g35390	2.04319	2.36216	1.09425	-2.15869	0.0308742	0.21516	Soffic.06G0022190-6F	0	0.341751	1.18531	0	2.34808	0	0.538872	0.41949	1.18165	0.554809	0	0.193979	0.447999	0	0	0.154632	0.10817
Soffic.01G0027670-1A	-	-	-	-	-	5.57367	2.35825	0.82427	-2.86102	0.00422285	0.0648502	Soffic.01G0027670-1A	4.06718	0.022026	0.7021	2.07958	0.144887	1.04076	1.5937	2.06818	0.013911	0.020779	0.151043	0.093293	0.05841	0.181832	0.164552	0.363263	0.206906
Soffic.03G0023920-2B	-	-	-	AT3G14830.1	LOC_Os01g52920	34.8058	2.35675	0.776428	-3.03537	0.00240239	0.0448685	Soffic.03G0023920-2B	2.35268	6.85831	14.4564	1.76718	2.12961	2.22297	0	5.82693	0.849371	0.245994	0.281895	0.710164	0.633278	0.275558	0.439981	0.324298	1.99583
Soffic.04G0004450-1A	-	-	-	-	-	3.21849	2.35669	1.07366	-2.195	0.0281638	0.204333	Soffic.04G0004450-1A	3.43902	0.349754	1.16696	4.59571	0	1.5198	6.06306	2.45919	0.714855	0	0.261374	0.66214	0	0	0.518551	0	1.04069
Soffic.03G0031350-2D	-	-	-	-	-	18.2852	2.35433	0.784925	-2.99943	0.00270481	0.04855	Soffic.03G0031350-2D	13.7242	1.22609	12.7794	13.6285	0.991517	1.62929	18.7698	57.0511	0.809324	3.26568	1.14475	2.69872	0.813799	0.388086	2.72283	3.91704	3.75784
Soffic.01G0023340-1A	-	-	-	-	-	5.166	2.3513	0.673154	-3.49296	0.000477694	0.0150949	Soffic.01G0023340-1A	12.1462	9.80808	4.57965	0.83937	2.83333	3.16738	0.328481	4.00199	3.8245	3.32051	0.054902	1.24129	0.168292	0.342144	1.88689	0.276255	0.633853
Soffic.06G0021020-1P	-	-	-	-	LOC_Os04g52800	20.5063	2.35061	0.705194	-3.33329	0.000858266	0.0225662	Soffic.06G0021020-1P	0.907164	4.00781	3.85226	10.617	2.39856	1.55884	8.98841	7.20775	1.58114	0.631396	2.51407	0.531849	0.18716	0.059752	0.129694	0.486379	0
Soffic.02G0033590-2C	-	-	-	-	LOC_Os07g40860	44.0014	2.35013	0.63591	-3.69569	0.000219291	0.00877303	Soffic.02G0033590-2C	6.90696	14.0024	1.38656	5.05579	9.651	21.1014	5.39761	1.94773	22.9051	9.66511	0.440807	5.78161	1.67764	0.527849	1.99181	2.22358	0.188439
Soffic.05G0013300-2P	-	GO:0000278,GO:0000281,GO:0000910,GO:0000911,GO:0005575,GO:0005622,GO:0005623,GO:0005737,GO:0005886,GO:0007049,GO:0008150,GO:0009825,GO:0009987,GO:0016020,GO:0016049,GO:0022402,GO:0030135,GO:0030136,GO:0031410,GO:0031982,GO:0032506,GO:0040007,GO:0043226,GO:0043227,GO:0043229,GO:0044424,GO:0044444,GO:0044464,GO:0051301,GO:0061640,GO:0071944,GO:0097708,GO:1902410,GO:1903047	-	-	LOC_Os11g31950	31.079	2.34806	0.981424	-2.3925	0.016734	0.151077	Soffic.05G0013300-2P	6.31766	3.69592	5.21803	0.242647	0.615788	7.02074	0.162768	0.42718	2.2718	2.18187	0	0	0.463687	1.73974	0	1.12244	0.271584
Soffic.02G0024130-5H	-	-	-	-	LOC_Os09g36100.2	12.4833	2.34675	1.10295	-2.1277	0.0333619	0.225229	Soffic.02G0024130-5H	2.28961	3.58289	6.60738	2.22091	7.75485	0	2.40384	1.65247	2.6662	6.93088	0	0	0	0	0	3.12304	1.99353
Soffic.04G0001130-1H	-	-	-	-	-	7.73374	2.34482	0.537484	-4.36259	1.28534e-05	0.00110928	Soffic.04G0001130-1H	5.06408	5.08353	2.80882	1.73921	7.00886	2.89852	3.33494	5.41285	3.10143	1.67692	0.393856	0.591601	0.379354	0.065096	0.189574	1.75959	0.82659
Soffic.03G0036070-1B	-	GO:0000278,GO:0000281,GO:0000910,GO:0000911,GO:0005575,GO:0005622,GO:0005623,GO:0005737,GO:0005886,GO:0007049,GO:0008150,GO:0009825,GO:0009987,GO:0016020,GO:0016049,GO:0022402,GO:0030135,GO:0030136,GO:0031410,GO:0031982,GO:0032506,GO:0040007,GO:0043226,GO:0043227,GO:0043229,GO:0044424,GO:0044444,GO:0044464,GO:0051301,GO:0061640,GO:0071944,GO:0097708,GO:1902410,GO:1903047	-	AT3G48860.2	LOC_Os01g70320	17.561	2.33992	1.20649	-1.93945	0.0524467	0.288776	Soffic.03G0036070-1B	0.25917	2.00456	0	1.09518	3.96413	2.47578	0.895521	3.15944	4.81017	0.923748	0	0	0	0	0	0.55842	2.22419
Soffic.01G0017690-1C	-	-	-	-	-	23.4101	2.33773	1.00955	-2.31562	0.0205789	0.17042	Soffic.01G0017690-1C	3.54658	0.942781	2.43395	4.02463	2.77663	1.46943	0.843368	2.12427	0.888502	1.0536	0.010267	2.44138	0	0	0	0.269458	0
Soffic.04G0023980-3C	-	-	-	-	-	88.645	2.3342	0.6174	-3.78069	0.000156397	0.00692915	Soffic.04G0023980-3C	14.0847	19.6449	5.02473	29.3782	8.9483	26.2058	10.5189	12.2607	39.7224	17.5189	0	8.86276	3.35067	0.606873	2.67894	3.5658	5.71044
Soffic.06G0007170-3C	-	-	-	-	LOC_Os04g33260	14.7801	2.32719	0.660685	-3.52239	0.000427679	0.0140297	Soffic.06G0007170-3C	3.14864	1.16907	0.721971	6.42007	2.05957	1.6478	6.13086	4.46645	1.02412	0.834664	0.196956	0.147112	0	0.276335	0.473587	1.35774	1.22938
Soffic.09G0021260-2E	-	-	-	-	-	2.99105	2.32595	0.986088	-2.35877	0.0183358	0.15987	Soffic.09G0021260-2E	1.82499	0.236914	1.90175	0	0.899682	0	1.58123	2.46238	3.31648	0.529155	0.031208	0	0	0	0.073408	0.215951	1.06177
Soffic.09G0023090-4F	-	-	-	-	LOC_Os05g50100	13.0694	2.31262	0.84072	-2.75076	0.00594564	0.0804971	Soffic.09G0023090-4F	9.69847	2.17759	2.34993	14.222	0.398764	3.97972	16.772	2.86107	1.51158	0.712303	2.17876	1.8616	1.27705	0.636305	0	1.21929	0
Soffic.03G0011050-7H	-	-	-	-	-	5.30387	2.30915	0.86019	-2.68446	0.00726474	0.0911238	Soffic.03G0011050-7H	0.735699	1.82656	0	0.167467	1.71637	4.2695	0.800485	0	2.68828	0.929157	0.14207	0.501104	0	0	0.519305	0.125957	0.185603
Soffic.02G0031580-7G	-	-	-	-	-	40.6887	2.30802	0.628531	-3.67209	0.000240572	0.00936559	Soffic.02G0031580-7G	7.36194	3.23497	2.25078	15.5178	4.56605	4.31531	12.6866	11.8423	5.5053	2.61643	1.14662	2.52235	1.43504	1.97897	0.16883	1.87744	0
Soffic.09G0010750-1A	-	-	-	-	-	6.09045	2.30645	0.926756	-2.48874	0.0128197	0.128548	Soffic.09G0010750-1A	0	10.439	2.48451	2.05842	10.3042	10.1265	0	0.444475	4.5302	4.38668	0.443381	0.855411	1.41053	0.135188	0	2.70783	0
Soffic.07G0019240-2B	-	-	-	-	-	3.61503	2.30591	1.16307	-1.98261	0.0474114	0.273913	Soffic.07G0019240-2B	6.25593	0.734034	0.234994	2.16099	0.085795	0	0.552551	0.483913	0	0.073752	0	0	0.4548	0	0.126274	0.288666	0.491521
Soffic.04G0031540-1A	-	-	-	-	-	3.56146	2.30313	0.984856	-2.33854	0.019359	0.164525	Soffic.04G0031540-1A	0	2.00041	0	1.09669	2.46024	1.57564	0.101782	0.986216	1.46272	0.562523	0	0	0	0.224789	0	0.591909	0.370503
Soffic.03G0013860-4F	-	-	-	-	-	39.4123	2.2938	1.05853	-2.16697	0.0302375	0.212778	Soffic.03G0013860-4F	8.34415	1.38354	6.57013	6.92598	0.937956	8.20501	14.1675	0	0	2.08659	0	2.14159	0	1.75478	0.704088	1.5103	0.737867
Soffic.03G0033760-1A	-	GO:0000373,GO:0000375,GO:0000377,GO:0000724,GO:0000725,GO:0003674,GO:0003676,GO:0003677,GO:0003690,GO:0003697,GO:0005488,GO:0005575,GO:0005622,GO:0005623,GO:0005634,GO:0005737,GO:0005739,GO:0006139,GO:0006259,GO:0006281,GO:0006302,GO:0006310,GO:0006396,GO:0006725,GO:0006807,GO:0006950,GO:0006974,GO:0008150,GO:0008152,GO:0008380,GO:0009987,GO:0010467,GO:0016070,GO:0033554,GO:0034641,GO:0043167,GO:…	-	AT1G71310.2	LOC_Os01g65560	13.8121	2.29342	1.11709	-2.05303	0.0400699	0.249624	Soffic.03G0033760-1A	0	1.84503	2.18465	3.70264	3.72486	2.91301	4.68049	8.37569	2.59349	5.7737	0	1.95338	0	2.81821	0	0	0
Soffic.02G0029760-4F	-	-	-	-	-	4.7091	2.29248	0.749186	-3.05997	0.00221362	0.0425254	Soffic.02G0029760-4F	0.357336	0.756707	0.3699	1.06699	0.366317	0.745736	1.30749	1.3439	0	2.02198	0.183595	0.255317	0.204129	0.053288	0.240496	0	0
Soffic.10G0019190-1A	-	-	-	-	-	4.90182	2.28727	0.937267	-2.44036	0.0146728	0.139441	Soffic.10G0019190-1A	1.77626	0.214822	0.397489	2.00973	0	0.404247	2.26297	1.41487	0	0.418862	0	0.20364	0	0.024104	0.422305	0.283607	0.223401
Soffic.10G0004100-2C	-	-	-	-	LOC_Os06g05470	2.87765	2.28254	1.19506	-1.90998	0.056136	0.299286	Soffic.10G0004100-2C	3.41066	0.269086	0.501211	1.51243	0	2.05729	1.54355	0	0	0.554768	0.213843	0	0	0	0	0.111696	0.839493
Soffic.08G0008150-5G	-	-	-	-	-	5.87572	2.27886	1.0733	-2.12322	0.0337355	0.226706	Soffic.08G0008150-5G	0.271056	3.20912	1.07265	0	3.49256	1.66733	0	2.07805	0.343004	0.905636	0.654923	0	0	0	0	0.854596	0.186597
Soffic.01G0052170-1A	-	-	-	AT5G20190.1	LOC_Os03g04710	17.6766	2.27797	1.09923	-2.07234	0.0382341	0.242802	Soffic.01G0052170-1A	0	2.80461	8.77233	8.16282	0	3.53262	4.97224	7.2519	1.9777	0.374397	0.83716	1.30806	0	0.949771	1.82308	0	0
Soffic.03G0007630-3D	-	-	-	-	LOC_Os01g04080	5.07634	2.2763	0.981926	-2.31819	0.0204388	0.169723	Soffic.03G0007630-3D	0	5.67314	2.01777	0	1.52688	2.02524	0.991118	0	1.02952	0.873331	0.037112	0.272752	0	0	0.743705	0.056539	0.510948
Soffic.03G0025880-1A	-	-	-	-	-	5.3822	2.27261	0.691132	-3.28824	0.00100816	0.0252521	Soffic.03G0025880-1A	1.34716	2.52207	1.60944	0.948802	2.63526	2.3722	1.50023	2.92393	1.90636	3.18884	0	1.81523	0	0	0.359242	0.683294	0
Soffic.07G0019390-2B	-	-	-	-	-	5.48906	2.26642	0.708723	-3.19789	0.00138439	0.0311516	Soffic.07G0019390-2B	2.00997	5.34561	1.19737	1.27631	7.46174	0	1.84582	1.47547	3.29928	0.995189	0.079804	0.449358	0.363297	0.042841	0.245992	0.928278	0.801432
Soffic.01G0006280-1A	-	-	-	-	LOC_Os03g58090	11.6234	2.26503	0.890219	-2.54435	0.0109482	0.117198	Soffic.01G0006280-1A	0	3.53239	1.44015	9.00287	0.873091	1.12689	8.77084	1.98121	2.05477	3.25111	1.08743	0.729474	0	0	1.079	0	1.29759
Soffic.03G0013980-1C	-	-	-	-	-	15.2937	2.26448	0.81248	-2.78712	0.0053179	0.0752066	Soffic.03G0013980-1C	4.29663	6.54548	5.41091	2.50655	4.2462	0	5.16076	4.14722	4.39096	2.70174	1.22734	0	1.4718	0.521524	0	1.81479	0
Soffic.03G0004130-2B	-	-	-	-	-	33.764	2.26273	0.805224	-2.81007	0.00495315	0.0719896	Soffic.03G0004130-2B	5.04541	11.2801	0	21.6383	26.995	7.76031	18.0472	10.9008	5.53435	5.71289	2.25446	4.4669	0	0.333123	0.213908	2.51778	6.33007
Soffic.05G0015710-1F	-	-	-	-	-	11.3317	2.26268	0.784406	-2.88457	0.00391948	0.0616477	Soffic.05G0015710-1F	5.26555	11.4661	100.486	19.6026	2.9516	3.83773	4.74945	4.33674	7.34298	3.7101	0	0.868571	0.396353	0	0	5.36679	2.83638
Soffic.01G0033450-1A	-	-	-	-	-	40.182	2.25633	0.879746	-2.56476	0.0103249	0.112929	Soffic.01G0033450-1A	11.1656	3.56041	6.14241	6.92393	4.64796	2.93503	20.353	8.24195	10.6106	4.60969	0	7.21457	1.16037	0	1.00063	0	2.33855
Soffic.04G0017430-1H	-	-	-	-	-	5.89359	2.25455	0.883755	-2.5511	0.0107382	0.115817	Soffic.04G0017430-1H	0	4.00016	2.59251	3.73476	0.927187	2.30167	0.536673	0	3.19131	1.15408	0.504537	0.951914	0	0	0.214073	0	0.724867
Soffic.10G0015460-5H	-	-	-	-	LOC_Os06g36050	124.807	2.24839	0.820822	-2.7392	0.00615893	0.0823592	Soffic.10G0015460-5H	10.7436	11.7832	4.28711	48.2053	11.0294	12.5603	24.7963	11.8425	3.02447	6.79446	0	6.29912	0	1.22114	4.25906	5.64792	4.03906
Soffic.06G0020970-3P	-	-	-	-	LOC_Os04g52800	12.6744	2.24736	0.725471	-3.0978	0.00194962	0.0392475	Soffic.06G0020970-3P	2.01712	1.53474	1.77616	3.4565	2.36832	1.49518	9.10421	1.42108	1.00979	0.526854	1.64963	0.08587	0.074748	0.060418	0.024567	0.280039	0.962934
Soffic.06G0016390-3D	-	-	-	-	-	33.7425	2.24691	0.558652	-4.02203	5.7699e-05	0.00336314	Soffic.06G0016390-3D	8.40181	9.38057	14.5543	4.39372	8.66409	13.2859	10.8671	6.35869	2.32628	11.2334	0	1.49184	5.02947	0.423624	1.10991	2.71927	2.13303
Soffic.10G0014320-4D	-	-	-	-	-	4.71609	2.24602	1.16798	-1.92299	0.054481	0.294582	Soffic.10G0014320-4D	4.6898	3.0188	0.567398	1.41311	5.94435	3.15939	0.382063	3.89913	0	0.177551	0	0	0.519844	0	0	0	3.06808
Soffic.03G0001320-6F	-	-	-	-	-	7.84905	2.24583	0.684737	-3.27984	0.00103866	0.0257331	Soffic.03G0001320-6F	4.38454	0.931188	0.960677	0.969435	3.53249	0.500257	0.576402	0.319236	0.676663	0.363233	15.1568	0.057061	0.099474	0.306088	0.146306	0.481814	0.140694
Soffic.09G0010690-3C	-	-	-	AT3G51510.1	LOC_Os05g41190	13.1685	2.24507	0.89322	-2.51345	0.0119555	0.123452	Soffic.09G0010690-3C	0.609917	2.91826	3.81316	1.91787	4.56902	4.84345	0.837498	5.1907	3.71532	4.64856	0	0	0.489529	0.499306	3.63217	0	0
Soffic.09G0019270-2G	-	-	-	-	-	3.05372	2.24185	0.988423	-2.26811	0.0233227	0.183238	Soffic.09G0019270-2G	1.23358	0	0.321365	5.15397	1.48197	0.435812	1.129	1.60788	0.632104	0.511396	0.241282	0.814546	0	0.44807	0	0	0
Soffic.08G0016530-1H	-	-	-	-	-	9.64749	2.24041	0.982771	-2.27969	0.0226261	0.180116	Soffic.08G0016530-1H	3.10619	0.90954	0.70197	3.29809	22.171	0.799103	0.219744	1.0895	3.1841	4.48148	0.361406	1.61616	0	0.434095	0	0	3.51671
Soffic.04G0018770-2B	-	-	-	-	LOC_Os02g35890	46.7222	2.23955	0.824992	-2.71463	0.00663491	0.086349	Soffic.04G0018770-2B	3.89424	12.0688	14.7206	6.39881	36.1816	13.602	8.82788	14.293	15.2139	10.3827	0	0	0	4.29511	7.51197	5.69377	2.33385
Soffic.02G0039850-2B	-	-	-	-	LOC_Os07g48700	13.5846	2.2357	0.868933	-2.57293	0.0100842	0.111123	Soffic.02G0039850-2B	0	0.689337	0.802938	0.992251	0.30338	0.594869	1.05762	6.00033	0.231209	0.448141	0	0	0.337839	0.165986	0.219669	0.294746	0.507268
Soffic.06G0018900-2P	-	-	-	-	LOC_Os04g52800	22.9496	2.23403	0.721306	-3.09719	0.00195361	0.0392875	Soffic.06G0018900-2P	1.11653	4.45406	3.49367	10.927	1.7646	2.08573	10.943	8.79479	1.8244	0.764056	3.30077	0.616769	0.375892	0.059752	0.129694	0.541326	0.949915
Soffic.02G0030500-3C	-	-	-	-	-	2.13609	2.23353	0.865916	-2.57938	0.00989776	0.109909	Soffic.02G0030500-3C	0.211573	0.550905	1.05476	0.278671	1.87072	0.219239	0.465616	0	0.718795	0.635858	0	0.157177	0.079541	0.171346	0	0.132806	0.025066
Soffic.03G0027970-1A	-	-	-	-	LOC_Os01g58130	27.4946	2.23149	0.854079	-2.61275	0.00898174	0.103836	Soffic.03G0027970-1A	2.91086	1.42971	16.7641	24.4663	2.92811	7.88751	15.7906	13.6486	2.47501	2.12351	0.184479	5.54964	0.879541	0	0.282994	0.07245	6.6143
Soffic.06G0006890-4D	-	-	-	-	LOC_Os04g35170	58.2193	2.23135	1.142	-1.95389	0.050714	0.283715	Soffic.06G0006890-4D	6.83203	9.22661	6.5661	8.95389	3.01125	8.86806	0.72666	0.919407	0.834589	6.03902	0.525438	0	6.39734	0	0	0.254367	0
Soffic.06G0005880-2G	-	-	-	-	-	6.42635	2.22703	0.960655	-2.31824	0.020436	0.169723	Soffic.06G0005880-2G	1.84267	1.40099	1.69861	3.63983	0.373049	0.484206	0.450676	5.39842	1.87679	2.5144	0	0	1.22454	0	0	1.67721	0
Soffic.06G0007300-2C	-	-	-	-	-	118.798	2.22539	0.724934	-3.06978	0.00214213	0.0416638	Soffic.06G0007300-2C	6.09664	37.3908	8.12831	17.1814	34.3012	5.91136	11.7296	42.8843	53.1692	24.9828	0.772855	21.1087	5.17155	0.245787	1.65146	3.26912	0.475367
Soffic.06G0015560-1A	-	-	-	-	-	8.6832	2.22393	0.738538	-3.01125	0.00260171	0.0473528	Soffic.06G0015560-1A	0.544551	2.87725	3.94517	5.6534	0.485772	5.8375	5.35768	0	2.51473	2.359	0.420803	0.947045	0	0.586216	0.733508	0	1.13903
Soffic.06G0006800-3C	-	-	-	-	-	41.7493	2.22342	0.448591	-4.95644	7.17974e-07	0.000119504	Soffic.06G0006800-3C	1.89276	12.5687	5.1586	3.15305	14.1407	4.90211	6.36883	3.93803	4.99722	4.6177	1.08875	2.69451	0.93615	1.09207	0.594788	0.795542	1.67975
Soffic.03G0034850-4F	-	-	-	-	-	25.9983	2.216	0.761523	-2.90996	0.00361476	0.0584063	Soffic.03G0034850-4F	4.24169	9.20414	43.4402	2.48229	20.9353	5.34164	23.8977	1.73456	8.96476	7.38484	4.98112	4.35621	0.266888	0	5.88695	0.816273	1.41688
Soffic.01G0011350-1A	-	-	-	-	LOC_Os03g52410	34.1595	2.21359	0.932904	-2.37279	0.0176542	0.156228	Soffic.01G0011350-1A	9.09668	1.43181	15.4526	36.8884	0.664243	2.65618	20.4926	17.2826	0.939885	1.11173	3.18272	2.11183	0	0	2.12532	1.22241	7.08793
Soffic.09G0012030-1D	-	-	-	-	-	6.57194	2.21161	0.822763	-2.68803	0.00718748	0.0905254	Soffic.09G0012030-1D	1.80528	3.48229	0	2.57646	3.61682	3.92269	2.9453	3.60765	1.39665	3.40317	0.101523	0	0.29907	0	0.227973	2.8346	0
Soffic.02G0029290-1P	-	-	-	-	-	4.0565	2.20944	0.942769	-2.34356	0.0191007	0.163506	Soffic.02G0029290-1P	0.652087	0.693987	0.840019	0.740448	0.63335	0.572078	0.85679	0.292906	0	1.23464	0	0.362701	0	0	0.602066	0	0
Soffic.01G0013080-2P	-	-	-	-	-	7.75969	2.20914	0.747387	-2.95581	0.00311844	0.0530903	Soffic.01G0013080-2P	2.81713	0.564338	5.30264	0.242297	1.35212	2.4385	1.84835	1.7608	1.45809	0.694944	0	0.037694	0.340858	0.396674	1.40999	0	0.214737
Soffic.02G0023210-3C	-	-	-	-	LOC_Os09g32350	18.5572	2.20801	0.601251	-3.67236	0.000240317	0.00936559	Soffic.02G0023210-3C	2.31798	6.6504	0.647508	7.1299	4.8907	1.88519	12.9083	4.93057	1.33672	2.01899	0.556242	1.44715	0.759905	0.212903	1.33419	1.61376	0.382681
Soffic.03G0013370-3E	-	-	-	-	-	54.6635	2.19798	1.11613	-1.9693	0.0489192	0.278446	Soffic.03G0013370-3E	3.02251	2.54345	15.1808	14.2694	0.539535	13.7482	15.9294	0	0.310172	2.70068	5.73887	2.17196	0.44014	0	0.175745	0	0.512495
Soffic.10G0004030-3D	-	-	-	-	LOC_Os06g05440	11.9072	2.19518	0.577673	-3.80004	0.000144674	0.00655374	Soffic.10G0004030-3D	8.67271	4.22769	3.91041	3.92652	3.60643	1.27453	2.45824	6.20276	3.17736	2.84192	0	0.435955	0.647981	0.496959	3.22027	0.452097	0.433638
Soffic.02G0034820-2B	-	-	-	-	-	30.9595	2.19256	0.754048	-2.90771	0.0036408	0.058632	Soffic.02G0034820-2B	5.5642	1.51921	7.24503	12.0149	4.31014	2.67469	10.153	0.391623	5.48765	6.65148	0.612419	3.38484	0	1.17144	0	0.570733	2.62167
Soffic.01G0035900-1C	-	-	-	-	-	2.86815	2.19026	1.09488	-2.00046	0.0454503	0.26822	Soffic.01G0035900-1C	0.275613	0.321363	0	0.914816	0.124648	0.21967	3.35855	9.1354	0.221438	0.28266	0	0	0	1.09991	0.13313	0.429789	0.017995
Soffic.03G0033140-1P	-	-	-	-	LOC_Os04g55280	36.8726	2.18564	1.15932	-1.88528	0.0593918	0.308188	Soffic.03G0033140-1P	3.01576	3.00354	2.58233	7.39313	1.37617	0	10.8911	0	2.42801	1.62917	0	0.699727	0.901164	0	0	1.49833	2.02731
Soffic.03G0027410-2B	-	-	-	-	LOC_Os01g58130	24.1743	2.18336	0.940692	-2.32101	0.0202863	0.168812	Soffic.03G0027410-2B	2.9798	0.858717	20.6766	21.153	0.577692	1.88841	3.00887	7.35579	0.600254	0.476942	0.270461	1.72896	0.065557	0	0.516777	0.457934	5.82888
Soffic.10G0017820-4F	-	-	-	-	LOC_Os06g44870	45.7489	2.1806	0.678689	-3.21296	0.00131375	0.0300071	Soffic.10G0017820-4F	4.84196	13.795	7.23217	24.3065	19.912	5.05021	32.2889	11.1009	4.41305	6.9186	0	9.03998	0.635933	1.16936	3.67677	3.61873	1.7102
Soffic.03G0021100-2B	-	-	-	AT1G51100.1	LOC_Os01g48500	10.0597	2.18008	0.940668	-2.31759	0.0204717	0.169911	Soffic.03G0021100-2B	0.518669	0.049243	7.76687	5.13968	5.52036	0.39235	0.389202	0	3.25324	4.13148	0	0.713558	0.322882	0	0.253845	1.61184	1.16427
Soffic.07G0012450-1A	-	-	-	-	LOC_Os08g32980	11.9784	2.1788	1.04421	-2.08656	0.0369278	0.238054	Soffic.07G0012450-1A	7.91196	7.59503	6.60743	2.76696	7.1064	0	2.49949	2.69194	1.65485	0	0	0	1.90837	1.19388	0	2.05574	0.541776
Soffic.06G0003630-7H	-	-	-	-	-	2.68307	2.17595	0.806188	-2.69906	0.00695357	0.088692	Soffic.06G0003630-7H	0.914494	0.987092	0.94244	1.2662	0.035828	0.816106	0.327653	2.78698	0.687937	0.257381	0.178968	0.16342	0.325054	0	0	0.051097	0.033826
Soffic.10G0016260-3C	-	-	-	-	LOC_Os06g38960.2	59.7203	2.17352	1.14515	-1.89802	0.0576938	0.303419	Soffic.10G0016260-3C	2.13726	1.75299	10.669	2.64429	49.0538	2.66327	6.57589	3.1595	9.60185	6.01489	0	45.7127	0	0	0	6.91848	4.3221
Soffic.04G0015310-4E	-	-	-	-	LOC_Os02g34870	2.72509	2.17229	1.00442	-2.16274	0.0305613	0.213996	Soffic.04G0015310-4E	0	0.447652	0	0.455511	0.660634	0.933575	1.19147	1.78879	2.04447	0.835932	0	0.130854	0	0	0.170797	0.937547	0
Soffic.08G0003890-5F	-	-	-	-	-	2.89983	2.16523	0.910849	-2.37715	0.0174469	0.154922	Soffic.08G0003890-5F	1.27461	2.15042	0	0.315919	0.213927	1.66338	1.61211	0	2.54306	1.53177	0	0.745856	0.058899	0.273429	0.308161	0	0
Soffic.04G0014020-4P	-	-	-	-	LOC_Os02g32550	3.54694	2.1646	0.719274	-3.00943	0.0026174	0.047567	Soffic.04G0014020-4P	0.051477	0.676853	0.199988	0.44573	0.822677	1.07433	0.105601	1.25598	0.345442	0.288606	0	0.045184	0.059037	0.11335	0.048596	0.053439	0.299302
Soffic.07G0006980-1A	-	-	-	-	LOC_Os08g40060	6.69161	2.16438	0.640985	-3.37665	0.000733734	0.0203443	Soffic.07G0006980-1A	2.43232	3.04306	0.989041	3.95685	3.26682	4.41119	4.04633	1.1889	2.2259	0.685458	0.314012	2.10591	0.650406	0	0	0.551675	0.427842
Soffic.09G0006210-1A	-	-	-	-	LOC_Os05g08420	27.6325	2.1642	0.960723	-2.25268	0.0242795	0.187222	Soffic.09G0006210-1A	36.0874	23.5164	6.20507	12.2018	4.89804	8.71211	11.0845	37.4478	4.50883	1.40582	14.7857	1.29792	0	0	0.678753	0.064767	0.756941
Soffic.09G0005870-3C	-	-	-	-	-	3.27503	2.15993	1.01097	-2.13649	0.0326396	0.222679	Soffic.09G0005870-3C	2.65426	0.260223	0.932754	0.965982	0	0	4.64487	0	0.333952	0.695998	6.17821	0.246753	0.013243	0.219417	0.090219	0	0.087521
Soffic.04G0007620-2C	-	-	-	-	LOC_Os02g12480.8	46.3984	2.15395	0.495231	-4.34939	1.36515e-05	0.00115758	Soffic.04G0007620-2C	7.63257	7.51623	10.0471	4.33897	8.90594	21.884	15.4788	4.99713	6.16272	14.8892	0.73645	0.599075	7.28999	1.50814	2.09149	1.56762	1.34026
Soffic.08G0008670-1P	-	-	-	-	LOC_Os12g14220	5.45484	2.15075	1.04293	-2.06222	0.0391869	0.246575	Soffic.08G0008670-1P	0.472911	5.40048	0.284394	13.7925	0.917947	5.20895	2.10116	12.4306	2.43861	1.74849	0	3.04377	0	0	3.90137	0	0
Soffic.02G0032940-3D	-	-	-	-	LOC_Os07g40860	24.1055	2.15027	0.586132	-3.66859	0.000243896	0.00945961	Soffic.02G0032940-3D	4.71793	7.89356	2.36613	1.13407	7.28385	16.0677	4.89431	3.06228	8.34712	3.74388	0.692303	3.26761	0.65945	0.042152	1.88213	1.88464	0.268382
Soffic.08G0006290-4E	-	-	-	-	LOC_Os07g45130	3.00932	2.14884	1.02755	-2.09123	0.0365077	0.236372	Soffic.08G0006290-4E	0	0.548334	1.07255	0.772932	0	0.444869	1.1016	2.33771	1.26038	3.34863	0	0	0	0.192844	0.761796	0	0.702699
Soffic.02G0021730-1A	-	-	-	-	-	64.3703	2.14834	0.49065	-4.37856	1.19464e-05	0.00105474	Soffic.02G0021730-1A	17.2364	26.9679	8.4801	57.0922	15.5277	23.0038	66.226	28.2571	19.4671	5.70976	2.87182	9.87104	5.19745	3.26432	4.4201	9.00377	6.82238
Soffic.02G0007340-1P	-	-	-	-	-	16.7325	2.14681	1.0436	-2.05712	0.0396748	0.248185	Soffic.02G0007340-1P	3.91234	2.00279	4.76793	3.931	17.0634	9.18156	12.8631	5.7417	12.2223	17.2224	0	0	0	5.50308	0	0	8.79593
Soffic.01G0004960-1A	-	-	-	-	LOC_Os03g59180	26.5824	2.1464	1.00941	-2.1264	0.0334703	0.225527	Soffic.01G0004960-1A	9.73776	2.74247	1.05778	0	2.63126	4.73326	0	4.17992	2.65535	1.26418	0.163572	0	1.348	0.391638	1.55318	0	0.929339
Soffic.01G0041490-1A	-	-	-	-	-	2.06397	2.14594	1.12551	-1.90663	0.056568	0.300383	Soffic.01G0041490-1A	0	0.44914	0	0.42109	0.241006	0.951618	0	2.66454	0.780455	0.464915	0.267921	0	0	0.016197	0.331937	0	0
Soffic.06G0001690-4E	-	-	-	-	-	12.6072	2.14481	0.849215	-2.52564	0.0115489	0.120898	Soffic.06G0001690-4E	0.419868	2.22241	0	1.40478	0.592567	0.172279	1.92089	1.67605	0.399565	0.234107	0	0.093994	0.447549	0.182301	0.118243	0.506807	0
Soffic.02G0040990-2B	-	-	-	-	LOC_Os09g25860	4.53146	2.14406	1.10714	-1.93657	0.0527984	0.289767	Soffic.02G0040990-2B	0	5.55379	0.934987	0	14.8502	3.20179	2.91378	0	5.36239	6.93661	0	1.23767	0.506866	0	3.48999	0.390177	0
Soffic.02G0015280-1A	-	-	-	-	LOC_Os09g13920	14.4381	2.14345	0.638858	-3.35512	0.000793307	0.021457	Soffic.02G0015280-1A	9.94551	2.30675	2.06082	4.0357	2.80176	2.15148	1.49155	8.03677	1.69821	0.685565	0.856073	0.351973	0.129929	0.94623	0.26874	2.14411	0.08447
Soffic.02G0032590-3E	-	-	-	-	LOC_Os07g40860.2	16.4036	2.14279	0.674744	-3.17571	0.0014947	0.032793	Soffic.02G0032590-3E	4.40399	11.4274	0.347438	3.3516	4.62153	14.2482	6.40555	1.54795	9.93772	6.95062	0.635697	4.45547	0.748187	0	0.568033	2.2521	0.993097
Soffic.02G0014990-4D	-	-	-	-	LOC_Os09g13920	14.4746	2.13617	0.682999	-3.12763	0.00176222	0.0365484	Soffic.02G0014990-4D	7.32052	3.09839	1.42009	2.12344	1.33684	1.95995	9.55265	11.7171	1.6592	2.20205	2.70613	0.740132	0	0.879273	0.621561	0.458685	0.314357
Soffic.06G0001930-5G	-	-	-	-	-	12.5222	2.13326	0.847429	-2.51733	0.0118248	0.122664	Soffic.06G0001930-5G	0.419868	2.14394	0	1.40478	0.592567	0.172279	1.92089	1.67605	0.399565	0.234107	0	0.093994	0.447549	0.182301	0.118243	0.506807	0
Soffic.06G0019880-4D	-	-	-	-	-	149.881	2.13304	0.744624	-2.86459	0.00417547	0.0643949	Soffic.06G0019880-4D	15.8128	34.1862	25.8956	27.7944	54.9774	25.8658	23.905	68.2175	17.2312	40.8956	3.31828	20.2422	18.1861	7.52342	0.390579	0.984778	0
Soffic.03G0004600-6H	-	GO:0000003,GO:0000373,GO:0000375,GO:0000377,GO:0003006,GO:0003674,GO:0003676,GO:0003723,GO:0003727,GO:0003729,GO:0005488,GO:0005575,GO:0005622,GO:0005623,GO:0005737,GO:0006139,GO:0006396,GO:0006725,GO:0006807,GO:0006996,GO:0007275,GO:0008150,GO:0008152,GO:0008380,GO:0009507,GO:0009536,GO:0009657,GO:0009658,GO:0009790,GO:0009791,GO:0009793,GO:0009987,GO:0010154,GO:0010467,GO:0016043,GO:0016070,GO:…	-	-	-	11.5009	2.12816	0.656167	-3.24332	0.00118147	0.0280498	Soffic.03G0004600-6H	0.555153	2.10493	1.19047	1.15477	4.38078	2.72502	1.11394	1.58079	1.52777	1.13081	1.20836	0.196933	0.332885	0	0.249375	0.292996	0
Soffic.02G0012910-3P	-	-	-	-	-	2.25401	2.12689	0.991655	-2.14479	0.0319695	0.219669	Soffic.02G0012910-3P	1.41777	0.666936	0.126932	0.151431	0.36702	0.134542	0.325829	0	0.011859	1.361	0	0	0	0	0.139717	0.087835	0.414747
Soffic.07G0006890-4D	-	-	-	-	LOC_Os08g40060	4.55718	2.12678	0.655823	-3.24292	0.00118312	0.0280797	Soffic.07G0006890-4D	1.10969	1.0785	1.21507	1.36719	2.52025	1.3966	3.74778	2.04834	1.64787	1.62066	0.155242	1.06359	0.1999	0	0	0.932478	0.16929
Soffic.10G0007590-1B	-	-	-	-	-	11.06	2.12594	0.647346	-3.28408	0.00102315	0.0254483	Soffic.10G0007590-1B	6.04774	3.80807	1.13171	4.85102	0.979354	0.815943	3.63515	4.79896	1.545	0.578234	1.37251	0.286682	0.74532	0.024133	0.003449	0.365388	0.8896
Soffic.01G0043060-1A	-	-	-	-	-	3.398	2.12494	0.920434	-2.30862	0.0209644	0.172168	Soffic.01G0043060-1A	0	0.557692	1.14651	0.971331	1.1048	0	0.866445	0.754712	1.60167	2.11992	0.247863	0.680385	0	0	0	0.384505	0
Soffic.01G0054480-1A	-	-	-	-	LOC_Os08g31760	63.5813	2.1249	0.643905	-3.30003	0.00096676	0.0245351	Soffic.01G0054480-1A	1.20471	5.4702	6.59912	21.502	1.45243	2.45104	21.705	3.50407	6.58277	2.70301	2.29903	3.50817	1.57675	0.595096	0.784956	0.498379	2.0062
Soffic.05G0000030-1B	-	-	-	-	LOC_Os05g25920	7.15256	2.1247	1.07167	-1.98259	0.0474127	0.273913	Soffic.05G0000030-1B	10.5863	7.14581	24.1633	5.83754	3.00894	6.45316	5.00918	0.371262	0	0.625126	4.71652	3.17078	0	0	0	0	0.596142
Soffic.03G0033090-6F	-	-	-	-	-	66.4817	2.12279	1.01036	-2.10101	0.0356398	0.233564	Soffic.03G0033090-6F	4.22185	3.93367	4.91554	13.7686	1.18772	2.01624	18.0336	0	2.75886	2.40996	0.07419	1.70227	1.34021	0	0	2.2563	3.49507
Soffic.02G0018100-6H	-	-	-	-	-	2.82688	2.12258	0.997922	-2.127	0.0334202	0.225384	Soffic.02G0018100-6H	0	0	0.995277	0.412169	0.202247	1.84665	0.883743	0	0.475562	0.146905	0.04317	0	0.224618	0.09928	0.135217	0.118008	0
Soffic.07G0008960-3E	-	-	-	-	-	13.337	2.12177	0.812199	-2.61237	0.00899165	0.103893	Soffic.07G0008960-3E	1.76512	3.69332	4.3152	3.27754	0	7.14351	0	2.9869	6.33286	2.18923	0.241666	1.20635	0.646366	0.471303	0.48778	0	1.57101
Soffic.04G0017590-1B	-	-	-	AT1G72020.1	LOC_Os04g35300	8.40521	2.11975	0.983404	-2.15552	0.0311212	0.216054	Soffic.04G0017590-1B	0.977995	0.83439	5.96269	2.95486	6.92485	0.987885	5.45281	0	1.74073	1.85671	0.667193	0	0	0	2.63433	0.931231	0
Soffic.03G0013260-1A	-	-	-	-	-	14.0757	2.11807	0.987137	-2.14567	0.031899	0.219384	Soffic.03G0013260-1A	2.4023	0.679279	2.38144	2.17252	0.694412	4.40987	0.894551	0	1.37075	1.44954	0	1.06342	0	0.975024	0	0	0.476285
Soffic.08G0000940-1G	-	-	-	-	-	6.90581	2.11404	1.06403	-1.98682	0.0469419	0.2725	Soffic.08G0000940-1G	0	0.719026	3.30579	1.02426	4.8907	1.12195	1.84257	2.32942	1.10443	2.33138	0.475387	0	0	2.13464	0	0	0
Soffic.06G0007620-6F	-	-	-	-	LOC_Os04g33260	20.7949	2.11261	0.573144	-3.68601	0.000227799	0.00899331	Soffic.06G0007620-6F	2.601	1.40855	0.79893	6.8067	1.40166	1.48483	5.68964	4.19987	0.972223	0.767147	0.253612	0.528542	0.312891	0.276909	0.272094	1.05562	1.29459
Soffic.10G0005340-1P	-	-	-	-	-	30.6583	2.11237	0.718427	-2.94027	0.00327931	0.0549199	Soffic.10G0005340-1P	10.2352	1.36048	3.50844	10.4301	3.63501	0.529098	19.4616	4.19345	0.856105	1.27907	2.21529	2.43841	0.260202	0.37743	0.873962	1.22879	1.33029
Soffic.09G0005220-3E	-	-	-	-	-	6.07957	2.10892	1.03441	-2.03876	0.041474	0.254201	Soffic.09G0005220-3E	1.28309	0.271993	0	0.782641	0	0.105314	5.93571	4.06476	2.71989	1.01006	0.479693	0	0.20545	0.096028	1.16979	0.19049	0
Soffic.01G0026930-2B	-	-	-	-	-	27.6038	2.1043	0.853242	-2.46624	0.0136541	0.133838	Soffic.01G0026930-2B	8.36403	2.90905	5.11703	4.02806	0.028262	6.48488	3.52901	9.32635	1.64167	2.11383	1.31763	0.262959	4.01964	0	0.014443	0.841229	0.030364
Soffic.03G0038570-1D	-	-	-	-	-	7.48119	2.10364	0.916639	-2.29495	0.0217358	0.176049	Soffic.03G0038570-1D	1.10466	2.28724	1.72236	0	6.49483	2.08544	6.54753	0	1.88308	0.77647	0	0.318645	0.278618	1.42321	1.05608	0.269352	0
Soffic.03G0010700-2B	-	-	-	-	-	4.48194	2.10253	0.934284	-2.25042	0.0244223	0.18793	Soffic.03G0010700-2B	0.889341	1.65238	0	0.166321	1.04669	4.07652	0.795001	0	1.13688	1.28702	0.141097	0.816676	0	0	0.315898	0.125095	0
Soffic.03G0013380-4E	-	-	-	-	-	37.1623	2.10006	1.10501	-1.90049	0.0573685	0.302595	Soffic.03G0013380-4E	3.32803	1.04221	5.17016	16.6829	0	6.52573	15.4904	0	0.55257	2.44988	2.01013	2.04307	1.17368	0	0	0.953027	1.91589
Soffic.07G0020130-1P	-	-	-	-	-	1.98438	2.09982	0.879125	-2.38854	0.0169156	0.151945	Soffic.07G0020130-1P	0.086117	0.760451	0.374366	3.30498	1.69082	0.643477	1.21126	0	0.52705	0.779673	0	0.160344	0	0	0.229466	0.370425	0.388145
Soffic.10G0013230-6H	-	-	-	-	-	8.75265	2.09533	0.598403	-3.50154	0.000462582	0.0147822	Soffic.10G0013230-6H	2.89172	1.162	4.67209	6.65875	1.44903	2.37628	1.73327	3.01615	0.443462	1.45798	0.875814	1.03525	0.541273	0.659838	0	0.262486	0.330013
Soffic.03G0010570-5E	-	-	-	-	-	4.65347	2.09344	0.876198	-2.38924	0.0168834	0.15173	Soffic.03G0010570-5E	1.58732	0.472088	0	0.166321	0.465439	2.62748	1.79784	0	2.6352	1.28136	0.141097	0.462662	0.606633	0	0.133765	0.125095	0
Soffic.07G0014470-1B	-	-	-	-	LOC_Os08g35560	6.79053	2.0911	0.936656	-2.23252	0.0255808	0.193166	Soffic.07G0014470-1B	7.64212	0.135581	0.273266	3.37633	0.329556	0.061953	6.40829	1.85433	0.210222	0.135967	0.224423	0.154157	0	0.411332	0.332525	0.779564	1.36462
Soffic.01G0037170-3C	-	-	-	-	-	3.10113	2.08593	0.884229	-2.35904	0.0183224	0.159845	Soffic.01G0037170-3C	1.92001	1.16891	0.640244	1.05373	0.605969	5.70953	0.661531	0	0.223853	0.347796	0	0.037013	0.21718	0.825873	0.295624	0	0.196172
Soffic.01G0024890-5H	-	-	-	-	-	22.1396	2.08588	0.874986	-2.3839	0.0171301	0.153078	Soffic.01G0024890-5H	13.6066	0.362689	1.91772	9.64546	0.287389	5.81431	6.36885	0	0.084915	2.27144	0.409419	1.81617	0.400787	1.46619	0.171586	0.375246	1.6377
Soffic.04G0009250-3C	-	-	-	-	-	3.16283	2.08328	0.906206	-2.2989	0.0215104	0.174944	Soffic.04G0009250-3C	0.25632	4.62517	0.288889	0.471848	0.183699	1.30844	2.9141	1.20888	0.398192	0.334192	0	0.684851	0.438098	0	0.175958	0.48002	0
Soffic.03G0013260-1P	-	-	-	-	-	50.136	2.07569	1.04932	-1.97813	0.0479138	0.275562	Soffic.03G0013260-1P	11.6323	0.62127	11.3954	10.3904	0.246969	8.84497	6.66888	1.36814	0	1.73311	3.76769	0	1.24745	0.961634	0.280797	0	1.50866
Soffic.01G0047180-3G	-	-	-	-	LOC_Os08g31760	84.6727	2.07568	0.633048	-3.27886	0.00104228	0.0257735	Soffic.01G0047180-3G	4.08185	4.8241	10.4063	28.7163	2.85928	5.3284	22.7733	7.84284	3.97379	1.78794	6.03598	0.822178	0.855092	0.986773	2.60252	1.01827	1.67497
Soffic.09G0006120-2B	-	-	-	-	LOC_Os05g08420	6.84172	2.07549	0.893105	-2.3239	0.0201306	0.168191	Soffic.09G0006120-2B	4.26761	9.21027	0.661246	0.709672	1.03266	0.464685	0.974307	1.90945	0.306454	0.848626	1.13083	0.727695	0	0	1.08664	0	0.081055
Soffic.03G0008480-2H	-	-	-	-	-	7.50952	2.07422	0.790571	-2.62369	0.00869818	0.101821	Soffic.03G0008480-2H	1.75077	0.023438	3.50801	1.83999	7.67412	1.42075	1.58571	1.80879	1.45754	3.66223	2.4727	0.016387	0	0.063069	0.005684	0.156448	0.442618
Soffic.01G0044650-1A	-	-	-	-	-	31.6459	2.06995	0.636824	-3.25043	0.0011523	0.027555	Soffic.01G0044650-1A	2.14876	2.35751	1.08696	1.68075	1.97844	2.15321	1.43825	3.50341	2.40435	2.62121	0	1.85462	0	0.184481	0.53641	0.433303	0.506619
Soffic.09G0019270-2F	-	-	-	-	LOC_Os05g45610	6.13505	2.06847	0.840319	-2.46152	0.0138348	0.134853	Soffic.09G0019270-2F	0.663482	2.01208	1.48483	0.774987	3.79284	1.51555	2.21782	5.8266	0	4.9626	0	0.902356	0	0	0.789772	1.45419	0.455805
Soffic.02G0035430-3C	-	-	-	-	LOC_Os07g42650	47.415	2.06833	0.785731	-2.63236	0.00847934	0.100118	Soffic.02G0035430-3C	8.49331	6.24973	4.32169	13.9583	17.9758	0.969199	12.6543	1.44044	12.5305	9.52926	4.07894	4.12216	0.975877	0	2.29361	2.26837	0
Soffic.01G0036820-2F	-	-	-	-	-	3.62515	2.06819	1.03249	-2.0031	0.0451662	0.267316	Soffic.01G0036820-2F	0.180836	0.551631	0	0.631818	0.146417	1.45394	0.647916	2.63548	0	0.146599	0.437671	0.10005	0	0.073675	0.300511	0	0
Soffic.06G0016080-2F	-	-	-	-	-	9.76938	2.05986	0.733036	-2.81004	0.00495355	0.0719896	Soffic.06G0016080-2F	0.00982	2.14654	1.77273	8.12045	20.0513	0	2.56624	4.51619	7.41228	6.92286	0.181173	1.42442	0.959752	1.11493	0.826093	1.30843	3.12002
Soffic.03G0008330-6F	-	-	-	-	LOC_Os01g02139	39.7539	2.05567	0.732697	-2.80562	0.00502194	0.0726001	Soffic.03G0008330-6F	2.63513	23.1728	4.50084	12.5435	20.2151	24.1638	7.80789	1.50015	29.8529	12.3175	0.37436	10.4139	4.67038	2.11081	0	0.692468	4.18304
Soffic.07G0007020-1A	-	-	-	-	LOC_Os08g35560	12.6831	2.05032	0.866536	-2.36611	0.0179762	0.157983	Soffic.07G0007020-1A	10.1593	0.81158	4.83009	9.29974	1.03669	1.51316	8.64677	1.30039	0.035072	0.183234	2.90877	0.118615	0.34276	1.05427	0.125281	0.14062	0.895171
Soffic.03G0010730-6G	-	-	-	-	-	3.25581	2.04881	0.889996	-2.30204	0.021333	0.174123	Soffic.03G0010730-6G	1.51785	1.13785	0	0.167467	0.976226	2.13319	0.371525	0	0.827118	0.439037	0	0.377727	0	0	0.335916	0.125957	0.185603
Soffic.02G0024490-2C	-	GO:0003002,GO:0007275,GO:0007389,GO:0008150,GO:0009653,GO:0009798,GO:0009943,GO:0009955,GO:0009965,GO:0010016,GO:0010358,GO:0032501,GO:0032502,GO:0048366,GO:0048367,GO:0048532,GO:0048731,GO:0048827,GO:0048856,GO:0099402,GO:1905392	-	-	LOC_Os09g34890	10.4121	2.04878	1.0166	-2.01533	0.0438701	0.262703	Soffic.02G0024490-2C	0	6.14995	3.37847	3.61736	3.10379	1.77782	0	10.1523	4.31755	1.41247	0	0.582655	3.08937	0.853483	0	0	0.807975
Soffic.06G0012080-4E	-	-	-	AT5G40500.1	LOC_Os04g40670	16.5793	2.04164	1.05867	-1.92849	0.0537941	0.292651	Soffic.06G0012080-4E	0.898454	1.07008	8.13316	3.40491	12.5112	4.05647	2.69474	0	6.88087	5.95578	0	1.8626	0	3.65775	0	0	2.03298
Soffic.07G0015260-5G	-	-	-	-	LOC_Os08g40060	5.66008	2.03444	0.695933	-2.92333	0.00346305	0.056748	Soffic.07G0015260-5G	1.23562	1.08393	2.5177	1.18811	1.39561	1.84595	3.24053	0.341219	1.20364	1.04487	0.110033	1.18542	0.162937	0	0	0.962168	0.13708
Soffic.06G0006070-2B	-	-	-	-	LOC_Os04g33260	29.087	2.03039	0.590963	-3.43572	0.000590974	0.0175126	Soffic.06G0006070-2B	2.66491	1.82907	1.09439	8.7132	2.18515	1.5085	7.03042	6.00595	1.54128	1.37917	0.221315	0.943007	0.162141	0.187967	1.04945	1.10774	2.07934
Soffic.10G0014690-3E	-	-	-	-	LOC_Os06g36050	99.1187	2.02935	0.806317	-2.51681	0.0118423	0.122762	Soffic.10G0014690-3E	6.17049	6.35305	2.56484	59.854	4.79153	6.72253	26.3107	6.90653	3.74698	1.88084	0	4.81102	2.78716	1.01103	1.29365	5.13475	6.67789
Soffic.08G0012220-5F	-	-	-	-	LOC_Os12g38550	6.74899	2.02562	1.01873	-1.98838	0.0467697	0.272119	Soffic.08G0012220-5F	0	0.925844	1.53579	0.614285	0.764427	1.36148	0	1.05022	1.48217	1.92606	0.322754	0	0	0	0.916334	0	0.178906
Soffic.09G0000350-1A	-	-	-	-	-	2.49675	2.02422	0.902693	-2.24242	0.0249343	0.190217	Soffic.09G0000350-1A	0	0.426482	0.853352	0.17114	0.423783	0.428024	0.420672	0.292764	0.32464	0.348288	0	0	0	0	0.232945	0	0.434706
Soffic.09G0011660-1A	-	-	-	-	-	6.7256	2.02398	0.648007	-3.1234	0.00178776	0.0369834	Soffic.09G0011660-1A	1.62489	0.867429	4.83625	3.47145	0.402425	2.5556	5.54624	0.693957	1.60979	1.2862	0.516491	0.099791	0.05456	0.251216	0.619164	0.157047	1.49723
Soffic.02G0017410-5H	-	-	-	-	-	23.6512	2.02321	0.98743	-2.04896	0.0404658	0.250595	Soffic.02G0017410-5H	7.42322	6.31395	3.47479	3.63808	0.309313	7.39543	5.33241	5.65415	1.07823	3.45379	0	3.81992	0	0	0	2.96383	0.700553
Soffic.03G0008310-6F	-	-	-	-	-	7.98167	2.01814	0.925654	-2.18024	0.02924	0.208437	Soffic.03G0008310-6F	0.543457	10.4696	7.05459	0	1.0357	7.36191	0	0.337821	6.4556	2.11613	0.07009	0.557921	0.30936	0	2.70106	0.29437	1.10437
Soffic.10G0015240-6G	-	-	-	-	-	13.7373	2.01715	1.03641	-1.94628	0.0516213	0.2862	Soffic.10G0015240-6G	2.98425	3.16135	1.90673	2.07583	0.180178	1.8016	2.77802	0	0	2.26631	0	0.662099	0.498432	1.0914	0	0.570396	0
Soffic.10G0021860-6G	-	-	-	-	-	2.78285	2.01585	0.89344	-2.25628	0.0240532	0.186127	Soffic.10G0021860-6G	0.788074	0.549212	1.21944	0.528728	0.311472	0.658003	1.52589	0.496635	0	0.452721	0.140452	0	0.621084	0	0	0.261816	0
Soffic.04G0027890-3C	-	-	-	-	LOC_Os02g50710	17.8681	2.01404	0.80691	-2.49599	0.0125605	0.126787	Soffic.04G0027890-3C	1.92425	8.60112	9.19373	3.51093	7.3586	31.6919	0.521333	3.41	6.81111	12.7581	8.32456	0.943233	0.76188	0	0.805496	0.307954	0.305449
Soffic.01G0052720-1A	-	-	-	AT1G42430.1	LOC_Os03g04100	54.3578	2.01325	0.97952	-2.05534	0.0398461	0.248809	Soffic.01G0052720-1A	17.4051	29.2119	2.95313	1.6147	0	0.600035	5.0663	7.88937	1.45216	2.59107	0.798176	5.66016	1.11215	0	2.60412	0.348657	0.861245
Soffic.04G0004700-3C	-	-	-	-	-	29.3084	2.0086	0.774521	-2.59334	0.00950477	0.107359	Soffic.04G0004700-3C	4.32862	9.77935	6.22439	4.30039	3.48795	2.65921	6.10904	2.27638	4.01152	4.87007	0.680985	0	3.75592	0	0	2.14303	1.58746
Soffic.01G0009150-1A	-	-	-	-	LOC_Os07g02460	31.6194	2.00729	1.02629	-1.95587	0.0504804	0.283264	Soffic.01G0009150-1A	7.72389	3.65244	21.8895	27.415	1.58189	2.8877	41.9722	30.1924	1.80221	0.860732	2.98881	3.86565	0	0	13.4058	0	3.58451
Soffic.04G0016310-1B	-	-	-	-	-	4.50904	2.00633	0.769473	-2.60741	0.00912299	0.104821	Soffic.04G0016310-1B	1.61119	2.14954	1.69706	0	2.14706	1.84486	2.3518	1.0554	2.04678	2.67791	0.604822	0	0	0	0.944635	1.13689	0
Soffic.04G0008020-1B	-	-	-	-	LOC_Os02g44710	11.302	2.00336	0.756085	-2.64964	0.00805766	0.0971998	Soffic.04G0008020-1B	0	1.95155	2.60016	2.25265	2.63351	1.31222	1.6528	9.01348	3.08339	2.8054	0	1.24893	1.34675	0	0.568787	0.187117	1.18185
Soffic.10G0006200-1B	-	-	-	-	-	6.64233	2.00015	0.77161	-2.59218	0.00953692	0.107499	Soffic.10G0006200-1B	0.932746	2.0563	3.81677	0.314295	0.401336	1.80672	3.36403	0.504972	0.542145	1.09515	0.711898	0.121367	0.245387	0	1.13411	0.095503	0
Soffic.01G0042050-2B	-	-	-	-	-	314.437	-2.00033	0.674105	2.96739	0.00300336	0.0517411	Soffic.01G0042050-2B	20.2463	22.8354	7.5892	1.04633	13.5641	30.6401	1.03486	2.40679	22.081	13.7082	146.583	23.6269	36.982	59.2124	14.9589	20.8543	33.0953
Soffic.05G0004900-8P	-	-	-	-	-	46.1397	-2.0026	0.480725	4.16579	3.10278e-05	0.00211406	Soffic.05G0004900-8P	1.68473	6.01078	2.59021	4.04135	4.34244	7.97995	0.956697	1.56572	3.99068	6.17954	31.5127	18.3464	11.8363	3.86163	4.96428	20.9764	13.3687
Soffic.01G0035310-2B	-	-	-	-	-	18.9895	-2.00429	0.701818	2.85585	0.0042922	0.0655705	Soffic.01G0035310-2B	0	0.931488	0.804927	0	2.13943	1.60463	1.25072	2.37988	1.39423	0.963407	6.64221	0.379997	1.21158	11.5154	4.75251	4.52066	1.95015
Soffic.06G0009140-1A	-	-	-	-	LOC_Os04g36630	15.0509	-2.01938	1.06194	1.9016	0.0572229	0.302296	Soffic.06G0009140-1A	0	1.25298	0	0.302994	0	0	0	0	2.63786	2.01204	1.80106	3.37641	2.32093	3.50505	1.33915	2.02091	2.59263
Soffic.08G0004390-1A	-	-	-	-	-	40.3017	-2.02248	0.860654	2.34993	0.0187768	0.16178	Soffic.08G0004390-1A	0	5.6338	1.39289	4.24849	3.02644	6.53185	0	7.80396	0	0.338444	3.60525	11.3905	7.45488	6.67012	9.7619	13.3078	29.386
Soffic.04G0009760-1A	-	-	-	-	-	30.5529	-2.02842	0.822317	2.46671	0.013636	0.133719	Soffic.04G0009760-1A	1.37648	0.827615	0.263179	2.18441	7.07056	0.294965	0.111981	0.122098	0.615103	1.59732	1.10652	5.3913	0.782338	0.304763	14.1264	10.6944	11.825
Soffic.09G0013340-2P	-	-	-	-	-	7.08868	-2.02991	0.99358	2.04302	0.0410501	0.252623	Soffic.09G0013340-2P	0	0.317322	0.290757	0	0.206493	0	0	0.346434	0.046908	0	0.704444	0	0.813862	0.27507	0.608579	0.521281	0.451019
Soffic.06G0013770-6G	-	-	-	-	LOC_Os04g43310	22.1876	-2.04021	0.602969	3.38361	0.000715388	0.0199878	Soffic.06G0013770-6G	1.50836	1.35966	0.790342	0.819301	3.2343	1.02505	0.563569	0.668662	0.504838	1.36922	16.9016	1.56396	2.23207	2.08889	5.65714	1.01346	3.83119
Soffic.09G0007090-2B	-	-	-	-	-	53.9496	-2.04511	0.97387	2.09998	0.0357308	0.23392	Soffic.09G0007090-2B	0.940337	6.70787	21.3438	0	3.20646	5.37404	0	7.57864	25.7274	11.576	9.25636	33.5789	7.18992	6.5386	166.341	2.30464	2.94928
Soffic.05G0014900-1D	-	-	-	-	-	2.12642	-2.04555	0.887336	2.30527	0.0211512	0.173105	Soffic.05G0014900-1D	0	0.593481	0	0	0.255	0	0	0	0.392408	2.03253	2.24906	0.705008	1.67409	2.37836	0.990341	2.82005	0.770202
Soffic.02G0009650-6F	-	-	-	-	LOC_Os09g39200	29.4133	-2.04827	0.720047	2.84464	0.00444621	0.0670097	Soffic.02G0009650-6F	0.605578	1.95378	0	1.32014	0	2.4229	0	0.596029	0.928676	1.03527	2.25501	2.82808	3.38319	2.76827	5.67338	3.3302	4.36905
Soffic.10G0000920-1G	-	-	-	-	-	5.47983	-2.04947	0.905012	2.26458	0.0235386	0.184126	Soffic.10G0000920-1G	0	0	0	0.276494	0.645582	1.30765	0	0	0	0.397971	0.7331	0.724481	0.322031	2.12658	1.27129	1.06997	1.11519
Soffic.04G0015400-1A	-	-	-	-	-	8.19667	-2.05033	0.866332	2.36668	0.0179482	0.15789	Soffic.04G0015400-1A	0.660394	0.41984	4.63994	0.461465	0.315696	10.2812	0.519829	0	1.36425	0.355102	26.0645	8.3078	3.61474	1.10608	5.13405	1.54068	3.3415
Soffic.04G0001640-2C	-	-	-	-	-	6.26067	-2.0507	0.709733	2.8894	0.00385973	0.0609318	Soffic.04G0001640-2C	0	0.374201	0	0	0.799552	0.608473	0	0	0.324571	0.298932	1.13271	1.17223	2.03911	0.828936	1.43054	0.446947	0.776094
Soffic.08G0002930-8H	-	-	-	-	-	24.1114	-2.05486	1.00366	2.04737	0.0406218	0.251091	Soffic.08G0002930-8H	0	0.285551	0.458427	0.500959	1.65483	0.363384	1.97696	0.629814	0.374365	0.274075	7.74031	0.723979	0.047572	0	0.037249	5.98607	4.63706
Soffic.03G0007960-1B	-	-	-	-	-	29.9122	-2.06282	1.06789	1.93168	0.0533984	0.29163	Soffic.03G0007960-1B	2.88914	0.576781	0	0.734187	0	1.47003	0	0	1.05175	1.08482	2.48443	3.61041	0	4.44214	1.40041	5.46776	4.72272
Soffic.06G0003340-5E	-	-	-	-	-	56.4882	-2.06416	0.687852	3.00088	0.00269199	0.0484665	Soffic.06G0003340-5E	12.8042	0.798081	0.745166	1.89507	5.44912	0.131652	1.56158	0.781002	11.8626	4.38798	5.76138	20.8811	8.5003	31.5341	16.0536	30.6841	5.92141
Soffic.02G0036300-1C	-	-	-	-	-	7.54162	-2.07753	1.02897	2.01905	0.0434821	0.261406	Soffic.02G0036300-1C	0	0.946116	1.12503	0	1.84132	0	0	0	2.21668	0.672858	0	4.2103	1.27581	1.42018	9.70062	3.57926	1.0734
Soffic.06G0021850-5H	-	-	-	-	-	58.6864	-2.08323	0.740034	2.81504	0.00487706	0.0712761	Soffic.06G0021850-5H	0.862473	1.67336	1.9715	1.88106	3.82567	1.79762	1.59969	0	11.1964	15.0582	1.01015	33.0512	16.2231	4.7811	15.7031	24.7593	22.6114
Soffic.01G0041230-3G	-	-	-	-	LOC_Os03g08840	91.0593	-2.08417	0.57044	3.65362	0.000258572	0.00988666	Soffic.01G0041230-3G	9.97418	6.8339	5.59852	1.45538	4.79067	3.91536	4.6098	2.00649	6.34172	5.13393	67.2673	3.74665	24.1947	14.3597	5.43183	10.6851	10.2284
Soffic.08G0003910-2P	-	-	-	-	-	6.73585	-2.10303	0.83041	2.53252	0.0113247	0.119406	Soffic.08G0003910-2P	0	0.88973	0.646745	0.663077	0.456283	0	0	0	0.323845	0.258335	2.43193	0	0.57033	0.907668	1.84703	2.58856	1.08255
Soffic.06G0012390-3C	-	-	-	-	LOC_Os04g43310	14.5286	-2.10652	0.696412	3.02483	0.00248776	0.045901	Soffic.06G0012390-3C	3.01271	0.604089	1.02104	8.06627	0.698969	0.896931	0.195207	4.16577	3.56186	0.80553	25.0844	3.05443	14.1688	5.54979	8.0825	6.52067	0.725677
Soffic.08G0015390-6H	-	-	-	-	LOC_Os12g41660	3.09644	-2.10678	0.92152	2.28621	0.0222422	0.178327	Soffic.08G0015390-6H	0	0.160309	0	0	0.266431	0	0.231041	0.709453	0.136787	0	0.466358	0.120129	0.832411	2.27365	0.228331	0.190973	0.511142
Soffic.01G0014970-2C	-	-	-	-	LOC_Os03g47210	21.5265	-2.12943	1.0059	2.11694	0.0342651	0.228473	Soffic.01G0014970-2C	7.48782	0.882655	0	0	2.62947	1.38031	4.58995	0	2.44457	0.507448	2.01474	0	4.94669	4.31034	34.5065	13.643	4.99543
Soffic.10G0001620-2C	-	-	-	-	-	327.068	-2.13175	0.833594	2.5573	0.0105487	0.114492	Soffic.10G0001620-2C	64.8442	50.6149	14.0821	0	36.0275	3.27717	0	30.8415	33.3666	55.9441	52.2924	187.659	118.843	90.0326	174.808	116.743	121.516
Soffic.03G0016760-12P	-	-	-	-	-	20.3598	-2.13228	0.924291	2.30693	0.0210585	0.172657	Soffic.03G0016760-12P	0.167003	0.102558	0.464775	4.96933	0.400973	0.250781	0.338136	0.167802	0.885588	0.216089	4.29032	0.815749	0.247116	0	1.70807	12.2731	4.85383
Soffic.06G0014780-3G	-	-	-	-	LOC_Os02g42470	3.13821	-2.13536	0.989957	2.15703	0.0310037	0.215777	Soffic.06G0014780-3G	0	0.387804	0.192623	0	3.09905	1.73975	0	0	0.371677	0.627284	7.04568	0	0.763765	7.65223	2.87063	0.135349	2.30855
Soffic.01G0020360-2H	-	-	-	-	-	149.74	-2.14755	0.813392	2.64024	0.00828474	0.0987239	Soffic.01G0020360-2H	10.7763	10.0221	3.22559	7.56386	7.52501	14.6964	1.88339	0.109675	30.6047	15.3946	46.482	12.4645	169.098	51.0715	2.25521	4.25978	5.25841
Soffic.03G0015550-1A	-	-	-	-	-	13.7017	-2.14907	0.823113	2.6109	0.00903047	0.104144	Soffic.03G0015550-1A	0	0	1.65587	0	0.744829	1.02096	0.486897	0	1.78963	0.611654	0.640235	6.31377	0.868449	1.51794	1.4605	3.56138	6.02127
Soffic.01G0009840-1F	-	-	-	-	-	12.3939	-2.14958	0.989654	2.17205	0.0298522	0.210943	Soffic.01G0009840-1F	0	0.39897	0	1.82243	0	0	0.835326	0.63193	0.425748	1.09646	4.90904	2.60587	0.457353	0	3.78219	2.95787	1.86535
Soffic.04G0028860-2F	-	-	-	-	-	9.39832	-2.15063	0.995901	2.15949	0.0308124	0.214852	Soffic.04G0028860-2F	0.491467	0	0	0	1.23564	0	0	0	0.531361	0.825378	0.739155	0.779738	2.21243	3.82887	0.557642	0.674237	1.37463
Soffic.09G0003570-2G	-	-	-	-	-	54.1399	-2.15946	0.682282	3.16506	0.0015505	0.033614	Soffic.09G0003570-2G	17.5722	1.68589	19.2462	0.527888	1.24517	8.79586	1.35335	2.72717	4.32469	22.625	52.0482	47.9755	37.9739	64.4705	14.4294	11.4379	7.81915
Soffic.09G0018010-4H	-	-	-	-	-	22.8898	-2.17135	0.539925	4.02157	5.78105e-05	0.00336599	Soffic.09G0018010-4H	1.5904	0.601076	0	0.341733	0.182714	0.766235	0.300774	0.430687	0.205977	0.212614	2.94112	0.872137	1.13005	1.94987	2.87261	2.60435	2.12609
Soffic.04G0018490-2D	-	-	-	-	-	8.56489	-2.17995	1.11109	1.96199	0.0497632	0.281159	Soffic.04G0018490-2D	1.67944	0	0.995406	0	1.6228	1.00231	0	0	0	0	0.060818	3.32428	3.06074	5.36388	0.494263	2.1134	4.01974
Soffic.03G0005590-1A	-	-	-	-	-	159.384	-2.18269	0.895082	2.43853	0.0147471	0.139938	Soffic.03G0005590-1A	1.1406	5.18597	4.41549	3.0026	101.04	4.42545	4.21025	0	44.8523	20.2237	8.25466	34.9557	97.9305	120.575	110.237	161.375	72.3195
Soffic.09G0001000-2B	-	-	-	-	-	17.8468	-2.18309	1.0578	2.0638	0.0390362	0.246114	Soffic.09G0001000-2B	1.61413	0	2.9654	0	1.98246	0	0	0.555196	0.678472	0	0.788892	0.830493	4.21534	7.1878	0.945618	5.48175	5.61193
Soffic.09G0003160-1P	-	-	-	-	-	2.72274	-2.18372	1.09724	1.99019	0.04657	0.271543	Soffic.09G0003160-1P	2.2765	0	0.015632	0.004348	0	0.356874	0	0	0	0.015836	2.44214	0.03705	0	4.61641	1.37154	0.900499	0.557284
Soffic.01G0014740-1A	-	-	-	-	LOC_Os03g47210	6.34383	-2.18387	0.870991	2.50734	0.0121645	0.124633	Soffic.01G0014740-1A	1.01944	1.24587	0	0	1.46851	1.09178	1.32702	0	1.90984	0.742661	0.466828	4.52204	3.34518	0	17.8584	2.75582	2.70366
Soffic.03G0034590-2B	-	-	-	-	-	4.05884	-2.18886	1.04104	2.10256	0.0355042	0.233002	Soffic.03G0034590-2B	0	1.2888	2.58364	0	0.945335	0	0.736605	0.785099	0.370826	0.221938	0.410638	0	7.92575	13.6003	0.382834	0.295412	1.69107
Soffic.07G0015360-2B	-	-	-	-	-	26.6173	-2.19326	0.475554	4.61201	3.98792e-06	0.000459614	Soffic.07G0015360-2B	2.30934	1.82381	1.45612	1.87181	1.32444	2.00565	0.79039	4.04636	1.88704	2.50169	2.86069	3.44031	4.67967	9.42484	16.4987	23.8787	3.99985
Soffic.03G0004280-2D	-	-	-	-	-	5.77549	-2.19641	0.632418	3.47303	0.00051461	0.0158964	Soffic.03G0004280-2D	0.201954	1.51957	1.88683	0	0.100398	0	0.109032	0	2.19124	1.59886	0.772106	4.0312	2.86364	4.20205	5.27552	8.68977	4.4048
Soffic.02G0014090-3C	-	-	-	-	-	3.47965	-2.19929	0.847943	2.59367	0.00949571	0.107334	Soffic.02G0014090-3C	0.309719	0.904868	0	0.378739	0.79806	0	0	0	1.25297	1.28434	10.3192	0.859023	1.37851	2.77496	0.730081	0.912077	1.32141
Soffic.01G0015320-4H	-	-	-	-	-	3.76514	-2.20181	0.94797	2.32266	0.0201977	0.168478	Soffic.01G0015320-4H	0	1.10824	0	0	2.22413	0	2.03638	0	0	2.10189	0	3.26284	3.28412	5.09759	8.35606	4.60792	5.14107
Soffic.09G0000860-2F	-	-	-	-	-	19.111	-2.20379	0.736085	2.99393	0.00275408	0.0489633	Soffic.09G0000860-2F	0.764741	0.754767	0	0.24047	2.67048	0.302573	0	0	3.06459	1.92674	5.22508	7.11196	2.18194	8.49615	2.02933	3.73226	3.58049
Soffic.03G0011330-6P	-	-	-	-	-	77.0388	-2.20574	0.872348	2.52851	0.0114547	0.120317	Soffic.03G0011330-6P	2.8554	10.0837	0.732397	0	10.0866	1.94935	0	0.87675	2.59698	2.54956	4.81283	6.08576	8.9316	46.3449	3.19112	24.8072	4.99382
Soffic.01G0033090-2D	-	-	-	-	-	2.25953	-2.20932	1.13359	1.94896	0.0513002	0.285384	Soffic.01G0033090-2D	0	0	0	0	0	0	0	0	0.531089	0.428247	0.09011	0.806028	0.335112	1.11219	0.192788	0.158455	0.765297
Soffic.01G0048870-1H	-	-	-	-	-	25.2193	-2.21377	0.977677	2.26432	0.0235544	0.184185	Soffic.01G0048870-1H	4.8393	0	0	0	10.1336	0	0.778036	10.2447	3.46499	3.35686	1.03579	4.12741	16.7593	29.482	9.9181	30.8119	14.7888
Soffic.03G0000600-1F	-	-	-	-	-	5.17265	-2.21793	0.982324	2.25783	0.023956	0.185809	Soffic.03G0000600-1F	0.828369	1.11549	0	0.30146	0	0	0	0	0.193679	1.2372	0.645351	2.5893	0	0.505728	2.80145	4.55979	2.35636
Soffic.01G0041740-2E	-	-	-	-	-	3.65743	-2.23172	1.10805	2.01409	0.0439998	0.263171	Soffic.01G0041740-2E	0	0	0	0	0	0	0	0	1.55819	1.36782	0.614333	0.915616	1.88532	1.37874	3.32831	1.42693	0.886806
Soffic.08G0003260-5G	-	-	-	-	LOC_Os11g05170	39.8192	-2.23631	0.659743	3.38966	0.000699789	0.0196651	Soffic.08G0003260-5G	1.08237	0.705717	5.25725	0.0196	8.05482	0.762808	0	2.81366	6.3377	4.81439	6.20347	27.1459	12.208	7.39416	19.5563	15.244	12.0334
Soffic.02G0000840-1A	-	-	-	-	LOC_Os11g29900	73.8802	-2.23945	0.833234	2.68766	0.00719551	0.0905719	Soffic.02G0000840-1A	3.98579	1.70364	1.28855	0	0.955287	2.8918	0.365841	1.72996	3.65413	4.88077	20.3469	11.9568	1.77144	9.34293	14.7748	7.63798	0
Soffic.09G0019890-4H	-	-	-	-	-	5.026	-2.24049	0.645948	3.46854	0.000523296	0.0161123	Soffic.09G0019890-4H	0.380487	0.315754	0	0	0.205672	0	0.394486	0	0.416294	0.192697	1.8728	0.917603	0.337938	0.359572	1.39977	0.634923	1.57975
Soffic.05G0007800-1B	-	-	-	-	LOC_Os10g40040	8.13016	-2.24328	0.626818	3.57884	0.000345118	0.0121675	Soffic.05G0007800-1B	0.445156	0.452978	0.236901	0.640907	0.876985	0	1.02016	0.517351	0.222092	0.463533	1.58893	0.66368	6.43999	1.73049	4.77078	2.79904	0.432627
Soffic.06G0001900-1A	-	-	-	-	-	6.46389	-2.24338	0.697013	3.21857	0.00128833	0.0295933	Soffic.06G0001900-1A	1.35876	2.58589	0	0	0	1.31639	0.041229	1.25173	0	0.756154	5.58505	4.41757	1.27916	4.16738	3.15021	3.04271	4.51268
Soffic.01G0023990-1A	-	-	-	-	-	132.692	-2.24483	0.707251	3.17403	0.0015034	0.0328924	Soffic.01G0023990-1A	4.55635	8.70983	5.61711	12.4515	12.4499	6.05554	3.18065	0.524955	20.3813	11.3819	19.5002	18.5751	95.4017	115.335	3.27692	6.9791	7.40481
Soffic.03G0028910-4E	-	-	-	AT4G27020.1	LOC_Os01g58114.2	57.7279	-2.24507	0.977771	2.29611	0.0216695	0.175725	Soffic.03G0028910-4E	2.54295	2.76298	0	2.33089	5.67934	0.89755	0	0	4.1728	0	15.4272	8.03843	6.08211	3.65579	5.86412	11.0561	8.4109
Soffic.10G0011960-1C	-	-	-	-	-	8.99372	-2.25052	0.982797	2.28991	0.0220265	0.177362	Soffic.10G0011960-1C	1.02414	0	0.291059	0.032958	0.462324	0	0.590666	0.252077	0.159533	0.153077	0	2.30391	0	3.09524	0.242905	3.22951	2.69615
Soffic.03G0004240-1A	-	-	-	-	-	5.05898	-2.25386	0.75821	2.97261	0.00295279	0.0511482	Soffic.03G0004240-1A	0	0	0	2.04976	0.531759	1.9776	0.100453	0	0.874093	0.829323	5.63252	2.96921	1.04397	1.30344	1.56198	8.78382	1.69936
Soffic.05G0017380-1D	-	-	-	-	-	7.28211	-2.25761	1.06031	2.1292	0.0332374	0.224843	Soffic.05G0017380-1D	0	1.53804	0	0	0.627774	4.57306	0.538538	0	0.974606	0	7.98085	10.0436	0.091199	4.20003	0.744757	0.142592	3.96323
Soffic.08G0008140-3C	-	-	-	-	LOC_Os12g13910	203.741	-2.25916	0.492231	4.58963	4.44037e-06	0.000501445	Soffic.08G0008140-3C	18.0542	14.1417	2.26796	0.647958	2.97101	14.6391	4.58499	8.15605	12.1377	8.88315	35.7473	44.4141	23.1158	56.6052	47.14	29.0177	40.3574
Soffic.04G0016850-1A	-	-	-	-	-	1.98225	-2.26028	0.85092	2.65628	0.00790072	0.0960414	Soffic.04G0016850-1A	0	0.059777	0	0	0.293357	0	0	0	0.378246	0.139312	0.820448	0.169529	0.284569	0.369758	0.22287	0.780924	1.09102
Soffic.05G0011890-2P	-	-	-	-	-	7.87251	-2.26382	0.919109	2.46305	0.0137759	0.134489	Soffic.05G0011890-2P	2.43231	0.836322	0	0	0	0	0	0	1.88279	0.961089	0.931545	6.1214	2.02538	3.41208	3.44545	3.80356	1.57989
Soffic.03G0015960-2B	-	-	-	-	-	2.22869	-2.26829	0.978415	2.31833	0.0204312	0.169723	Soffic.03G0015960-2B	0.159212	0	0.205559	0	0.00229	0	0.053409	0.152227	0.17947	0.017389	0.027419	2.07033	0	0.102796	0.289064	0.442706	1.35228
Soffic.06G0024460-1C	-	-	-	-	-	34.3147	-2.27313	0.776463	2.92755	0.0034165	0.0562636	Soffic.06G0024460-1C	3.72373	1.48422	0	0.698661	0.569008	0	0	1.07636	1.09319	0.733035	8.3968	2.93848	2.95052	5.4108	2.79127	1.70083	6.27497
Soffic.01G0039360-4D	-	-	-	-	-	24.1038	-2.27452	0.907653	2.50593	0.0122128	0.124887	Soffic.01G0039360-4D	2.1498	6.00304	0	0	0.350618	0	0	1.59319	1.18976	2.22799	11.7193	4.20776	1.81251	2.73518	2.61948	9.21063	10.7467
Soffic.01G0037360-2B	-	-	-	AT4G16180.2	LOC_Os03g19690	25.2885	-2.27893	0.919813	2.4776	0.0132268	0.131359	Soffic.01G0037360-2B	1.90079	0.281223	0.415239	0.295813	0.828842	0	0	0	0.463903	0.875821	3.04461	3.70272	0	4.30788	3.10941	0.87134	1.88407
Soffic.10G0014000-1A	-	-	-	-	-	11.6353	-2.27963	0.916904	2.48622	0.0129108	0.129197	Soffic.10G0014000-1A	0.984516	1.57903	2.65686	0	1.38091	0	0.870153	0	0	1.94175	7.96261	1.06684	0	2.77917	7.34487	4.12845	10.3462
Soffic.05G0002510-2B	-	-	-	-	LOC_Os12g02800.2	27.6103	-2.2911	0.833071	2.75019	0.00595615	0.0805646	Soffic.05G0002510-2B	1.41538	3.12049	5.05088	0	4.11296	0	0	2.37327	3.27709	3.15497	22.9984	1.77889	21.6095	15.5893	3.15687	3.10571	2.77139
Soffic.06G0021840-1A	-	-	-	-	-	3.31063	-2.29269	0.960529	2.3869	0.016991	0.152265	Soffic.06G0021840-1A	1.17799	0.44539	0.52078	0	0	0.31354	0.136415	0.258859	0	0.411413	6.57474	1.41653	0.866655	3.30646	0	0.632353	0.190995
Soffic.03G0006110-3C	-	-	-	-	-	370.076	-2.29349	0.87379	2.62476	0.00867088	0.101622	Soffic.03G0006110-3C	7.27045	2.25462	9.83437	2.36751	77.7382	3.12827	9.92535	0	60.5632	88.9386	19.7823	108.451	211.732	180.936	117.88	140.349	102.089
Soffic.04G0032510-1D	-	-	-	-	-	2.26552	-2.29535	1.08207	2.12126	0.0338998	0.227244	Soffic.04G0032510-1D	0	0	0.803859	0	0.427192	0	0.03356	0	0	0.173914	2.68677	0.070649	0	0.346036	1.26879	2.37507	0.654255
Soffic.01G0014590-4G	-	-	-	-	-	6.87376	-2.30254	0.867771	2.6534	0.00796855	0.0965598	Soffic.01G0014590-4G	0	0.520467	0	0	3.08033	0	0.754596	0	4.94763	1.20412	11.7289	8.67954	7.31129	2.54659	4.4852	1.55481	1.57263
Soffic.10G0024180-1P	-	-	-	-	-	4.01879	-2.32369	0.888418	2.61553	0.00890882	0.10333	Soffic.10G0024180-1P	0	0	0.40892	0.774096	0	0.247348	0	0	0	0.439495	0.372663	1.43167	0.176219	0.936489	2.47455	0.538708	0.849699
Soffic.05G0013690-1P	-	-	-	-	-	4.16682	-2.33077	1.15115	2.02473	0.0428955	0.259507	Soffic.05G0013690-1P	0	0.586587	0	0	0	0	0	0	0.360001	0.311147	0.596344	0	0.769961	1.84846	0.894612	0.276597	0.341483
Soffic.08G0005620-1P	-	GO:0005575,GO:0005622,GO:0005623,GO:0005737,GO:0044424,GO:0044464	-	-	LOC_Os12g12740	3.72848	-2.33386	1.1292	2.06684	0.0387497	0.244986	Soffic.08G0005620-1P	0	0.461851	0.299848	0	0	0	0	0	0.243866	0	0.561613	0.532491	0.712847	0.900539	0	0.386036	0.716742
Soffic.09G0020910-3F	-	-	-	-	-	2.05208	-2.33546	0.799267	2.92201	0.00347784	0.0569264	Soffic.09G0020910-3F	0.08299	0.330559	0	0	0.427927	0	0.96065	0	0	0.43655	0.987203	0.870591	2.0064	0.876156	4.02488	2.11133	0.966033
Soffic.06G0004510-3C	-	-	-	-	-	4.04164	-2.35091	0.970472	2.42244	0.0154166	0.144113	Soffic.06G0004510-3C	0	0.294377	0	0	0	0	0	0.401309	0.406008	0.20793	0.616444	0	0.995977	1.35443	0.363519	0.894908	0.621687
Soffic.09G0008910-5H	-	-	-	-	-	22.4317	-2.36186	1.04439	2.26147	0.02373	0.184962	Soffic.09G0008910-5H	0.651297	0	0	0	0.66755	0.878204	0	0	1.86912	2.53244	0.303617	3.3552	0.942417	1.12689	9.5958	4.79005	3.8474
Soffic.03G0005580-4D	-	-	-	-	-	219.666	-2.37323	1.08416	2.189	0.0285968	0.206133	Soffic.03G0005580-4D	0	1.22369	4.35224	7.60985	15.5073	0	1.41921	0	47.8742	78.8713	13.6593	120.629	70.9392	107.12	64.7504	79.7384	90.9245
Soffic.08G0014300-1C	-	-	-	-	-	2.27969	-2.37749	1.01318	2.34657	0.0189471	0.162746	Soffic.08G0014300-1C	0	0.772506	0.159172	0	0	0.22513	0	0	0	0.683491	0.738867	0	1.35136	0.796116	4.22	0.486493	1.49297
Soffic.04G0017580-1A	-	-	-	-	LOC_Os02g35710	4.14876	-2.38814	0.721598	3.30951	0.000934578	0.0240204	Soffic.04G0017580-1A	1.02547	1.12779	0.390499	0	0.987799	0	0	0	0.47308	0.833994	1.00365	4.42637	5.5983	2.67705	5.4161	0.19832	4.3645
Soffic.02G0010570-1P	-	-	-	-	-	41.3828	-2.39255	0.730337	3.27595	0.00105306	0.0259485	Soffic.02G0010570-1P	3.06517	8.72382	14.382	0	12.0507	14.9225	0.756092	3.35327	8.83809	14.7453	1.01355	5.64321	51.9788	16.3728	79.1725	74.8225	0
Soffic.01G0031920-6G	-	-	-	-	-	76.6336	-2.41046	0.880425	2.73784	0.00618445	0.0825488	Soffic.01G0031920-6G	6.65224	5.64667	0.975178	1.03512	4.17257	6.65411	0	1.73174	2.53959	2.02338	58.6675	0	8.91337	3.57015	8.62022	14.0388	11.3208
Soffic.05G0006500-5G	-	-	-	-	-	3.39643	-2.41213	1.14645	2.104	0.0353787	0.232642	Soffic.05G0006500-5G	0	0.382037	0.56928	0	0	0	0	0	0	0.75866	0.607209	0.793865	0.48901	0.683881	0	3.37547	1.08152
Soffic.03G0014510-2B	-	-	-	-	-	10.4581	-2.41656	0.946932	2.55199	0.010711	0.115685	Soffic.03G0014510-2B	0	0.521049	0	0.372506	0.345658	0.969842	0.644243	0	0.381342	0.629352	0	5.10209	2.06094	0	3.47221	2.34219	2.58886
Soffic.06G0016960-2E	-	-	-	-	-	16.0913	-2.4169	0.652923	3.70166	0.000214189	0.00863383	Soffic.06G0016960-2E	3.0313	1.91287	0.425061	0.01533	1.20142	1.32164	0.278577	0.023856	2.29767	3.65235	21.7116	0.320895	4.52939	10.2712	4.33818	9.85059	4.09872
Soffic.03G0027090-3D	-	-	-	-	LOC_Os01g56080	6.36327	-2.42576	1.0725	2.26177	0.0237116	0.184942	Soffic.03G0027090-3D	1.02032	0.574623	0	0	0.080059	2.1304	0	0	0	0.380466	8.85585	0.108259	1.67498	0.196152	0.688091	0.912849	1.06257
Soffic.02G0004900-1A	-	-	-	-	-	47.7782	-2.4258	0.632969	3.83241	0.000126896	0.00595934	Soffic.02G0004900-1A	0.062985	1.31443	0.792544	0.943571	0.337939	0.357188	0.546609	0.659166	0.97823	0.351868	5.94903	1.96402	0.519764	0.774344	2.23828	10.6045	0.598556
Soffic.04G0027490-2E	-	-	-	-	-	28.0838	-2.42994	1.02668	2.36679	0.0179429	0.157862	Soffic.04G0027490-2E	0.064427	0.491734	0.756562	0.824957	0	0.276805	0.582178	0	0.776176	0.80767	0	2.06034	2.37283	0	3.0473	4.83582	5.81152
Soffic.04G0017440-3G	-	-	-	-	-	5.59975	-2.43523	1.26266	1.92866	0.0537731	0.292581	Soffic.04G0017440-3G	2.5651	1.7045	0	0	0	0	0	0	5.51755	1.69385	6.64917	8.33848	3.04873	0	12.0993	14.7531	0
Soffic.03G0027950-2H	-	-	-	AT5G54870.1	LOC_Os01g58114	10.0894	-2.44988	0.890399	2.75145	0.00593329	0.0803598	Soffic.03G0027950-2H	0.689883	0.338432	0	0.095063	4.59217	0.020052	0.079613	0.648264	2.26139	0.643473	7.41546	0.449991	0.245664	23.8808	0.32743	2.10102	9.40977
Soffic.03G0012610-1A	-	-	-	-	LOC_Os05g16250	6.07307	-2.46435	1.05014	2.34668	0.0189414	0.162746	Soffic.03G0012610-1A	0	0	0	0	0	0.574628	0	0	1.30008	0.681505	0.33512	0.825102	1.06883	3.5831	0.565585	1.85005	1.88436
Soffic.04G0019500-1A	-	-	-	AT1G08580.1	LOC_Os02g39180	28.3598	-2.46726	1.04569	2.35945	0.0183023	0.159732	Soffic.04G0019500-1A	0	3.75257	0	4.84453	0	0	2.88727	4.71668	6.98572	0	10.1977	9.231	2.53798	18.8464	4.81817	12.2262	30.6103
Soffic.01G0045780-1P	-	-	-	-	-	111.789	-2.47204	0.575101	4.29845	1.71999e-05	0.00134457	Soffic.01G0045780-1P	15.219	3.58068	3.08213	3.65899	10.2882	14.6836	3.7162	1.75978	13.2611	9.16077	66.0948	90.2207	21.3979	3.40611	34.2104	23.4574	54.8716
Soffic.07G0017810-7H	-	-	-	-	LOC_Os08g01550	6.29745	-2.47311	0.809236	3.0561	0.00224234	0.0428237	Soffic.07G0017810-7H	0	0.527169	0.98193	0	0.904052	0	0	1.42281	0	0.31316	0.243309	2.78083	4.0641	1.59864	1.17319	1.07595	5.16594
Soffic.06G0023150-1C	-	-	-	-	-	8.45524	-2.47389	1.09581	2.2576	0.0239709	0.185865	Soffic.06G0023150-1C	0.530726	0	0	1.09534	0	2.17558	1.41984	0.956894	0.488354	0	2.94531	0	9.31114	12.2321	1.34351	0.373971	0.528741
Soffic.06G0006380-1T	-	-	-	-	-	27.9789	-2.49025	0.97021	2.56672	0.0102667	0.112487	Soffic.06G0006380-1T	0.747629	0.207708	3.08057	0.804958	2.90575	5.73826	0	0	8.87329	4.0867	0.183156	1.305	71.7603	3.70341	8.18078	12.4129	4.13746
Soffic.10G0016850-1A	-	-	-	-	LOC_Os06g43020	62.5264	-2.49383	0.917979	2.71665	0.00659454	0.0858977	Soffic.10G0016850-1A	3.83121	0	2.28012	2.04923	0.648304	1.69153	3.97567	0	3.08126	0.74206	1.55056	14.9232	0	13.0144	18.6279	14.5154	11.1284
Soffic.04G0000760-1F	-	-	-	-	-	4.66668	-2.49474	1.30698	1.90878	0.056291	0.299611	Soffic.04G0000760-1F	0	0	0	0	0	0	0.131055	2.14575	0.186809	2.17529	0	3.3377	2.52597	5.72654	5.97342	2.19885	0
Soffic.06G0016680-1B	-	-	-	-	-	10.9277	-2.50677	0.640553	3.91345	9.0987e-05	0.00473217	Soffic.06G0016680-1B	0.109364	0.68684	0.503361	0.085609	1.1824	0.366972	0	0.345522	0.304109	4.61095	9.9577	2.63512	3.99923	6.16444	5.12428	7.60383	3.27013
Soffic.08G0014530-3F	-	-	-	-	-	2.22736	-2.51005	1.17382	2.13837	0.0324869	0.222023	Soffic.08G0014530-3F	0	1.36397	0	0	0	0	0	0	0	1.7805	2.17155	0	2.43185	2.01963	2.14646	3.97558	1.76255
Soffic.04G0017010-4F	-	-	-	-	LOC_Os02g35890	10.3007	-2.51093	1.15598	2.17212	0.0298465	0.210923	Soffic.04G0017010-4F	1.43177	1.30618	0	0	2.42709	0	0	0	0	1.06835	1.72277	3.97826	2.1774	7.90771	0	1.52363	8.77259
Soffic.02G0035150-3C	-	-	-	-	LOC_Os06g08510	5.10332	-2.52026	1.33986	1.88099	0.0599734	0.309729	Soffic.02G0035150-3C	0	0	0	0	1.2596	0	0	0	0	0.702063	1.23339	0	0.684791	2.49609	1.00137	2.00463	0.869443
Soffic.08G0003500-4E	-	-	-	-	LOC_Os11g05170	4.37302	-2.52676	0.806266	3.1339	0.00172499	0.0360437	Soffic.08G0003500-4E	0	0.207393	1.319	0	0.559498	0	0	0	1.78367	0.464031	0.73651	3.38501	1.44434	1.57299	4.53578	6.77487	0.763551
Soffic.05G0014980-2D	-	-	-	-	-	27.9918	-2.54154	1.27973	1.986	0.0470338	0.272715	Soffic.05G0014980-2D	0	0.192251	0.358095	0.180096	2.29543	0	0.856152	0.30346	0.529678	0.494244	6.99004	4.66666	0.236575	9.53528	0	0	0
Soffic.05G0005100-3P	-	-	-	-	-	39.3104	-2.55235	0.697016	3.66182	0.000250425	0.00964606	Soffic.05G0005100-3P	1.58805	0.717927	1.49277	1.9646	4.16247	0.555236	0.693971	0.338677	1.3154	1.79555	25.322	1.54318	0.912173	3.48051	6.23587	18.0223	1.18915
Soffic.08G0002800-2C	-	-	-	-	LOC_Os11g02640	10.3567	-2.55303	1.34853	1.8932	0.0583316	0.305238	Soffic.08G0002800-2C	2.14688	0	1.15768	0	0	0	0	0	0	0.281953	2.30812	3.44841	2.14261	2.20277	3.23655	0	1.17744
Soffic.10G0015710-3C	-	-	-	-	LOC_Os06g36940	14.5671	-2.56065	0.785462	3.26006	0.0011139	0.0270343	Soffic.10G0015710-3C	0.702037	0.364903	0	0.634119	0	1.67612	1.04819	0	0	1.25819	0.574721	5.90582	2.39935	4.10567	1.90571	6.09637	3.63425
Soffic.01G0033290-1B	-	-	-	-	-	2.41409	-2.56228	1.33873	1.91396	0.0556252	0.297874	Soffic.01G0033290-1B	1.27043	0	0	0.223122	0	0	0	0	0	0	0.456092	0	0.186993	0.830807	0.958324	1.85629	1.20355
Soffic.06G0020050-5F	-	-	-	-	-	6.00119	-2.56333	0.838491	3.05708	0.00223507	0.0427451	Soffic.06G0020050-5F	1.80782	0.901889	0.732383	0	0	1.09739	0.418342	0.258859	0.233048	0.254141	12.7548	1.69851	1.60897	7.56065	0.574402	1.27928	0.360892
Soffic.05G0005290-2B	-	-	-	-	-	9.32251	-2.56922	1.31408	1.95515	0.0505656	0.283481	Soffic.05G0005290-2B	0.841194	0	1.78607	0	0	0	0.051937	0	0.098278	2.04337	10.7893	0.571604	6.94952	0.167219	0	0.247023	0.681205
Soffic.10G0019120-1A	-	-	-	-	-	8.61668	-2.5853	0.87185	2.9653	0.0030239	0.0519282	Soffic.10G0019120-1A	0	0	0.571462	0	0.250161	0	0	0.375072	0.239487	0.056026	0.796875	0.396711	0.110584	1.6466	0.565978	0.713676	1.8474
Soffic.06G0012260-5P	-	-	-	-	LOC_Os12g02690.4	18.3443	-2.59184	1.03615	2.50141	0.0123698	0.12578	Soffic.06G0012260-5P	0.769905	0	0	1.2023	1.97934	0	0	0	0	1.66617	4.86873	2.19601	1.24715	3.79569	2.92266	4.05057	4.53621
Soffic.10G0004410-3C	-	-	-	-	-	10.3602	-2.5947	1.27909	2.02856	0.0425031	0.258087	Soffic.10G0004410-3C	0	1.43868	0	1.38374	0	0	0	0	0	0	0.547568	2.15699	1.97048	1.67064	1.81963	1.66915	1.61755
Soffic.01G0047420-1G	-	-	-	-	-	43.9887	-2.59498	1.02797	2.52438	0.0115902	0.121208	Soffic.01G0047420-1G	0.983737	1.39062	0.852181	0	0	0.527447	0	0.198851	0.1683	0.687435	5.06667	0	0.93243	1.09927	1.83552	7.00455	3.15668
Soffic.04G0019890-1F	-	-	-	-	-	37.2038	-2.59792	1.20442	2.15698	0.0310073	0.215777	Soffic.04G0019890-1F	1.13183	1.05335	0	2.52061	4.35126	0.857914	2.40688	0.931939	2.63611	0.369312	0	1.07791	20.9466	44.1119	0	4.0549	0
Soffic.07G0016730-1A	-	-	-	-	LOC_Os08g43620	6.25849	-2.5994	0.952567	2.72884	0.00635585	0.0839054	Soffic.07G0016730-1A	0	0	1.84152	0	0.453812	0	0.138429	0	2.56332	1.50542	2.76484	0	4.65172	2.08298	10.4746	5.66558	4.75759
Soffic.07G0004670-4D	-	-	-	-	-	5.03701	-2.6029	0.862995	3.01612	0.00256033	0.0468102	Soffic.07G0004670-4D	0	0.593356	0	0	0.87799	0	0	0	0.960581	0	1.61241	2.37932	1.8434	1.58668	1.35414	1.26231	1.26615
Soffic.04G0013240-2P	-	-	-	-	-	31.3311	-2.60627	0.576276	4.52261	6.10807e-06	0.000626703	Soffic.04G0013240-2P	1.14859	0.033915	0.25064	0.569493	0.308954	0.315308	0.1971	0.652182	0.469515	0.654178	0.611667	0.986483	3.93066	6.56173	3.77655	0.962873	2.76755
Soffic.03G0025480-4E	-	-	-	-	-	24.4189	-2.62294	0.845083	3.10376	0.00191077	0.0387054	Soffic.03G0025480-4E	0.851213	0.702233	0.442294	1.08603	0	2.52095	0	0	0	1.64825	2.13275	6.47176	4.93703	2.29911	7.83161	5.1889	1.27357
Soffic.05G0012560-1D	-	-	K17592	-	-	3.52993	-2.62618	0.941445	2.78952	0.00527867	0.0748623	Soffic.05G0012560-1D	0	0	0	0	0.114901	0.02159	0.095736	0.05698	0	0.016236	0	0.352482	0.303822	0.284596	0.102058	0.392598	0.27551
Soffic.09G0009650-3E	-	-	-	-	LOC_Os02g57850	3.76285	-2.62902	1.34417	1.95586	0.0504818	0.283264	Soffic.09G0009650-3E	0	0.197158	0.927035	0	0	0	0	0	0	0.45674	2.57859	1.02653	0	0.630012	0	0.880318	1.06132
Soffic.06G0001910-1A	-	-	-	-	-	16.2854	-2.64963	0.602399	4.39847	1.09019e-05	0.000991365	Soffic.06G0001910-1A	3.86559	0.753058	0.525002	0.306694	0.142421	0.376287	0.214903	1.23	0.613526	0.398696	5.12882	3.12018	0.6982	6.52766	5.80921	7.52789	10.2516
Soffic.08G0003630-3C	-	-	-	AT3G52870.1	LOC_Os12g05420	4.41535	-2.65329	1.32736	1.99892	0.0456165	0.268672	Soffic.08G0003630-3C	0	0.944602	0	0	0	0	0	0	0	0.353386	0.964702	0.670688	1.06591	0.935009	0	1.64891	0.210788
Soffic.10G0004180-2C	-	-	-	-	LOC_Os06g05440	96.0496	-2.65338	0.563641	4.70757	2.50681e-06	0.000322147	Soffic.10G0004180-2C	8.17589	12.9706	5.69141	1.56965	5.61319	7.99097	0.248149	0.727929	4.36224	6.45545	5.24068	26.8485	22.7072	41.2644	17.2236	59.4489	64.287
Soffic.08G0010740-5F	-	-	-	-	-	7.20719	-2.65654	1.09513	2.42578	0.0152755	0.143291	Soffic.08G0010740-5F	0	0.346253	0.560157	0	0	1.04328	0	0	0	0.412574	2.98473	2.90212	0	0.570979	1.83543	0.594819	0.885335
Soffic.06G0002900-18P	-	-	-	-	-	87.7827	-2.66519	1.00297	2.6573	0.00787685	0.0958633	Soffic.06G0002900-18P	4.5557	28.049	30.2551	2.5905	34.0444	20.0496	0	1.39632	9.42255	19.2089	9.76579	1.55886	514.528	32.4456	9.53803	1.49407	77.5788
Soffic.05G0003260-4D	-	-	-	-	LOC_Os11g05490	47.1602	-2.67034	0.589695	4.52834	5.9448e-06	0.000616828	Soffic.05G0003260-4D	3.74395	1.55224	3.89273	1.76974	4.46432	2.49727	0.454512	0.688442	3.34678	3.64078	25.6473	5.61997	26.4866	39.7204	5.7681	5.17237	2.48649
Soffic.03G0005080-5E	-	-	-	-	-	180.396	-2.67192	0.908524	2.94094	0.00327216	0.0548741	Soffic.03G0005080-5E	0.352009	2.92641	6.2425	0	18.1591	2.922	5.41088	0	29.9215	41.2559	22.0685	87.248	144.397	32.1845	69.3623	25.596	86.9494
Soffic.10G0019110-1A	-	-	-	-	-	5.02738	-2.67377	1.28582	2.07942	0.0375788	0.240527	Soffic.10G0019110-1A	0	0	0.868711	0.711855	0	0.992845	0	0	0	0.124161	0	3.91699	0	3.02174	2.726	0.417527	1.43069
Soffic.09G0017080-1B	-	-	-	-	-	2.5228	-2.67939	1.41548	1.89291	0.0583692	0.30534	Soffic.09G0017080-1B	0	0	0	0	0.700388	0	0	0	0	1.32431	3.08682	0	0	1.5654	1.56058	1.49628	2.56859
Soffic.08G0001670-5F	-	-	-	-	-	5.9059	-2.68208	0.755084	3.55203	0.000382275	0.0130848	Soffic.08G0001670-5F	0.268794	0.104071	0	0	0.228423	0	0	0	0.186329	0	0.453343	0.843307	0.599152	0.326206	0.374217	0.745738	0.440731
Soffic.01G0006680-1B	-	-	-	-	-	1.99845	-2.69554	1.17955	2.28524	0.022299	0.17852	Soffic.01G0006680-1B	0	0.142361	0	0	0.743442	0	0	0	0.080287	0	0.586858	0.344467	0.781167	0	2.40194	0.194765	1.49531
Soffic.01G0003520-2B	-	-	-	AT5G02220.1	LOC_Os03g60760	10.3081	-2.71603	0.637662	4.25935	2.05023e-05	0.00152507	Soffic.01G0003520-2B	0	2.87263	6.07332	0	1.36656	2.18314	0	0	2.08536	1.49333	3.69799	3.56587	13.4931	10.8813	19.8659	14.9524	8.25423
Soffic.10G0005350-2F	-	-	-	-	-	22.4096	-2.71645	1.16076	2.34024	0.0192715	0.164201	Soffic.10G0005350-2F	0	0	0	0.826949	5.68366	0	0	0	1.56367	0.502627	6.4631	7.0361	1.71986	0.576882	9.0686	9.78363	6.99114
Soffic.10G0013280-1C	-	-	-	-	-	44.4214	-2.72352	0.791689	3.44013	0.00058143	0.0173355	Soffic.10G0013280-1C	1.00224	1.02166	6.12637	10.4331	1.13502	0.780537	10.3125	1.65373	1.42054	1.19487	56.6838	42.9274	1.10424	33.8268	1.98268	10.2607	6.12288
Soffic.06G0017860-1A	-	-	-	-	-	30.5739	-2.73295	0.424726	6.43462	1.23779e-10	6.93534e-08	Soffic.06G0017860-1A	1.34064	0.595187	1.86887	1.84895	0.532735	0.08914	0.834268	0.66105	3.41446	1.89076	12.146	7.24111	7.77372	8.31077	5.5114	13.8057	7.25722
Soffic.10G0006710-3C	-	-	-	-	LOC_Os06g08740	13.0308	-2.73378	1.26823	2.15559	0.0311155	0.216054	Soffic.10G0006710-3C	0.406877	0	0	0.648995	0.325102	0	0	0.866937	0	0.892494	0.835734	4.91191	0	0.87245	0	5.69884	2.70443
Soffic.05G0000720-1P	-	-	-	-	-	2.56433	-2.73939	0.974137	2.81212	0.00492155	0.0717101	Soffic.05G0000720-1P	0	0	0.174286	0	0	0	0	0	0	0.141876	0.209734	0.240566	0.168506	0.097217	0.149215	0.443207	0.197672
Soffic.05G0007680-2C	-	-	-	-	-	3.30849	-2.74165	1.27814	2.14503	0.0319508	0.219669	Soffic.05G0007680-2C	0.273199	0	0	0	0.144706	0	0	0	0	0.239205	0.417187	1.00973	0.64457	0	0	0.480531	0.900227
Soffic.10G0013640-5E	-	-	-	AT1G28540.1	LOC_Os06g33340.3	16.1908	-2.74926	1.31563	2.08968	0.0366464	0.236861	Soffic.10G0013640-5E	2.24561	0	0.852342	3.44178	0	0	0	0	4.10944	0.78639	0	6.73632	18.8621	14.8634	4.75463	0	8.14137
Soffic.02G0012290-6F	-	-	-	-	-	10.6802	-2.75006	1.2545	2.19216	0.0283681	0.205154	Soffic.02G0012290-6F	0	0	0	0	0.971032	0	0	0	0	0.767694	0.368063	1.72828	0.606427	0.704518	2.53926	1.47091	1.07136
Soffic.06G0015490-1A	-	-	-	-	-	2.35175	-2.75182	1.42341	1.93326	0.0532042	0.291009	Soffic.06G0015490-1A	0	0	0	0	0.551885	0	0	0	0	0.48005	0.834684	2.12737	0	0.754547	0.889551	0	1.62828
Soffic.02G0005100-1F	-	-	-	-	-	14.3786	-2.75182	1.42948	1.92505	0.0542227	0.293995	Soffic.02G0005100-1F	1.09017	0	0	0	2.47549	0	0	0	0	0	0.249564	0.333742	4.23918	2.73113	4.59316	1.14108	4.72973
Soffic.02G0035110-1A	-	-	-	-	-	12.1686	-2.77417	1.20551	2.30124	0.0213783	0.174278	Soffic.02G0035110-1A	0	0	5.96908	0	0	0	0	0	1.14663	0.990135	0.54284	9.85656	1.54538	2.59576	5.16891	11.357	7.1493
Soffic.05G0004290-1A	-	-	-	-	-	4.53566	-2.77819	1.10919	2.5047	0.0122557	0.125156	Soffic.05G0004290-1A	0	0.024862	0.966827	0	0.157019	0	0.051937	0	0.098278	0.512761	5.92495	0.0079	2.52732	0.36911	0	0.247023	0.288262
Soffic.06G0006100-6F	-	-	-	-	LOC_Os09g07160	19.1436	-2.77823	0.95888	2.89737	0.00376305	0.0599642	Soffic.06G0006100-6F	2.04926	0.825826	1.13557	0	0	0	0	0.779671	0.496528	1.05683	4.30485	4.2775	4.41278	7.84723	4.50657	0	3.93896
Soffic.01G0022210-2G	-	-	-	-	LOC_Os10g40040	10.5421	-2.78268	0.888927	3.13038	0.00174579	0.0362783	Soffic.01G0022210-2G	0.353204	0.42801	0.187964	0	1.74516	0	0	0	1.04151	0.258786	0.829018	5.67303	4.07106	1.83825	6.65379	1.68397	0.096671
Soffic.03G0016340-1A	-	-	-	AT2G21820.1	LOC_Os01g46600	4.46543	-2.78421	0.879709	3.16493	0.00155122	0.033614	Soffic.03G0016340-1A	0.898507	0.617117	0.413478	0	0.175033	0	0.542597	0	1.46832	1.01302	0	4.71092	6.30044	0.937977	16.6506	5.05695	0.945286
Soffic.04G0022500-4G	-	-	-	-	-	27.9197	-2.7952	1.02336	2.73138	0.0063069	0.0835183	Soffic.04G0022500-4G	0.238913	0.215568	0.004265	0.391438	0.642482	0.409047	0.151146	10.8233	2.32764	0.371928	36.4583	2.13394	0.161052	0.304865	11.6428	0.405347	18.4868
Soffic.09G0009960-2C	-	-	-	-	-	4.05165	-2.8123	0.771753	3.64405	0.000268383	0.0101763	Soffic.09G0009960-2C	0	0.201559	0	0	0.758507	0.922507	0	0.361363	0.319522	0.913736	0.662159	9.04093	1.80339	4.22249	1.76233	2.96908	1.2366
Soffic.02G0036450-5P	-	-	-	-	-	5.65364	-2.81575	1.38255	2.03663	0.0416868	0.254926	Soffic.02G0036450-5P	0	0.525524	0	0	0	0	0	0	0	0.396586	0.052924	0	0.466888	0.525451	1.07058	1.7749	0.736995
Soffic.04G0000350-1A	-	-	-	-	-	3.58624	-2.82113	1.32797	2.12439	0.0336372	0.226353	Soffic.04G0000350-1A	0	1.19793	0	0	0	0	0	0.416596	0	0	0	2.29703	1.21202	0.693908	2.90304	0.36499	1.81937
Soffic.02G0018990-1A	-	-	-	-	-	3.92169	-2.83078	1.00717	2.81062	0.0049446	0.0719025	Soffic.02G0018990-1A	0	0.206204	0	0	0.107491	0	0	0	0.102915	0.573383	0.854501	0.258365	0.428903	3.66245	0.225196	0.251122	0.319032
Soffic.10G0013990-1A	-	-	-	-	-	15.5182	-2.83169	0.572667	4.94475	7.62426e-07	0.000124975	Soffic.10G0013990-1A	0.197323	0.692391	0	0.568607	3.78541	0.367751	0.582483	0.790206	1.0357	0.704797	6.56483	8.06601	1.76919	4.62659	11.5759	6.03449	11.6587
Soffic.09G0001010-2B	-	-	-	-	-	4.67382	-2.83974	0.954971	2.97364	0.00294286	0.0510461	Soffic.09G0001010-2B	0	0	0.492209	0	0	0	0.52382	0	0	0.433707	0.730137	0.914502	1.24119	0.50417	2.93767	0.757994	0.339802
Soffic.06G0006730-1A	-	-	-	-	-	24.1322	-2.85115	0.999108	2.85369	0.00432141	0.065896	Soffic.06G0006730-1A	0	2.35766	1.32237	2.42915	2.18935	0	0.817607	1.18931	2.57874	0.491505	0.969728	0	14.7089	43.7348	0.244139	1.84004	7.35019
Soffic.05G0006970-3E	-	-	-	-	-	2.27923	-2.85181	1.18936	2.39777	0.0164953	0.149829	Soffic.05G0006970-3E	0.107166	0.146812	0	0	0	0	0	0	0	0.141021	1.23901	0.132914	0.111902	0.227699	0.285205	0.222219	0
Soffic.05G0009030-1A	-	-	-	-	-	5.90961	-2.85467	0.780104	3.65935	0.000252859	0.00971926	Soffic.05G0009030-1A	0	0	0.177503	1.06365	0.269787	0	0	0	1.0257	0.211104	3.12515	1.07185	2.48094	3.07276	0.501049	3.93272	1.09539
Soffic.05G0013670-1A	-	-	-	-	LOC_Os11g32890	73.5396	-2.85536	1.0434	2.7366	0.00620784	0.0827242	Soffic.05G0013670-1A	2.61949	5.08093	0	0	3.86888	1.08163	0	2.16132	12.2855	6.43236	40.918	17.5118	36.761	0	17.4914	38.5425	9.06294
Soffic.10G0023750-1A	-	-	-	-	-	22.775	-2.86025	1.07245	2.66702	0.00765278	0.0941748	Soffic.10G0023750-1A	1.03175	0	2.16463	3.3849	0.487317	1.42894	0	0	1.78374	1.27657	0.195718	6.9601	1.51626	0	1.93781	17.3487	34.8026
Soffic.02G0002550-1A	-	-	-	-	-	69.1046	-2.89132	1.43169	2.01952	0.0434336	0.261243	Soffic.02G0002550-1A	0.239217	1.00045	0	0	0.288359	1.77943	0.021048	0.220164	0.662196	0.734851	18.0776	0	0	0.50202	0.197246	2.41688	0
Soffic.01G0039690-1D	-	-	-	-	-	11.8755	-2.89373	1.20889	2.39371	0.0166789	0.150766	Soffic.01G0039690-1D	0	1.0097	0.465817	1.04937	0	0	0.57075	0	0	0.304084	11.8899	0	0.592757	0.168833	2.23861	0.949492	0.637692
Soffic.10G0015350-1C	-	-	-	-	-	10.4769	-2.89421	0.919452	3.14775	0.0016453	0.0349761	Soffic.10G0015350-1C	0	0.191463	0	0.515013	0.188002	0	0.244849	0.760384	0	0.33921	1.35909	3.67769	0	3.52352	0.238294	1.55161	1.8899
Soffic.03G0030820-4E	-	-	-	-	LOC_Os05g40220.2	34.9725	-2.89837	1.17575	2.46512	0.0136966	0.134074	Soffic.03G0030820-4E	3.43241	0.615474	0	0.827435	0.133817	0	0	0	1.20331	0.40024	0.19426	4.46677	4.56403	0	8.99078	14.803	2.49933
Soffic.05G0004000-3D	-	-	-	-	-	7.16411	-2.90736	0.935457	3.10796	0.00188386	0.038372	Soffic.05G0004000-3D	0.773028	0	0.134336	0	0.442526	0	0	0	0.613574	0.564067	1.51263	0.553612	3.39615	8.14066	0.499102	0.743686	0.343458
Soffic.09G0000690-7H	-	-	-	-	-	22.9971	-2.90879	1.10028	2.64368	0.00820098	0.0982163	Soffic.09G0000690-7H	0	0.132936	0	0.376588	0.363354	0	0	0.234498	0	0.172609	0.916377	0	0.414425	1.72146	1.70737	0.83235	1.00656
Soffic.05G0015480-7G	-	-	-	-	-	34.2515	-2.9118	1.3236	2.1999	0.0278137	0.202876	Soffic.05G0015480-7G	5.2696	1.51953	0.020758	0	0.868974	0	0.116656	0.353347	0	0.2614	0.080157	14.762	0.230762	0.386131	0	32.4146	0.522927
Soffic.10G0011030-1P	-	-	-	-	-	27.7379	-2.91364	0.971009	3.00063	0.00269417	0.0484665	Soffic.10G0011030-1P	0.824782	0.76323	0.429738	1.51479	0	0	0	0	0	0.843856	1.1713	5.06118	1.20424	4.70961	0.895298	6.02497	4.03125
Soffic.09G0012610-1D	-	-	-	-	-	9.98293	-2.92186	0.966123	3.02432	0.00249196	0.0459408	Soffic.09G0012610-1D	0	0.515625	0.697757	0	0.529044	1.78394	0.804665	0	0	0.258723	10.597	0.776127	0	5.54438	0.928907	2.71196	2.57094
Soffic.10G0018560-1A	-	-	-	-	-	19.6642	-2.93776	1.037	2.83293	0.00461231	0.0687027	Soffic.10G0018560-1A	0	3.01203	0	0	0	1.06026	2.4107	0	0.663529	0	5.07447	5.88482	4.01406	8.6212	4.91099	5.81647	3.07449
Soffic.09G0000880-3G	-	-	-	-	-	12.6243	-2.95436	0.627681	4.70679	2.51653e-06	0.000322147	Soffic.09G0000880-3G	0.750692	0.249343	0	0.157889	0.442866	0.792919	0	0	0.593266	0.867296	1.49803	1.3708	7.30445	2.43919	1.96544	2.2338	7.28006
Soffic.07G0019640-2E	-	-	-	-	-	2.27498	-2.95933	1.37607	2.15057	0.0315102	0.217738	Soffic.07G0019640-2E	0	0	0	0	0	0	0	0	0.934153	0.37566	2.50734	0	1.36809	0.152652	0.08223	3.17668	0.343893
Soffic.09G0012150-1A	-	-	-	-	-	2.54703	-2.97647	0.846441	3.51646	0.000437343	0.0142264	Soffic.09G0012150-1A	0.149162	0	0	0.19272	0.476031	0	0	0	0	0.070926	1.12456	0.630918	0.076949	1.13783	0.975326	1.11379	1.55761
Soffic.07G0018000-5E	-	-	-	-	-	12.7104	-2.99826	1.43898	2.0836	0.0371963	0.239117	Soffic.07G0018000-5E	0	1.22324	0	0	0.605442	0	0	2.40013	0.3388	0.401163	5.98274	0	4.34055	3.60473	0	13.6958	0
Soffic.06G0002890-5F	-	-	-	-	-	45.5375	-2.99887	1.0616	2.82485	0.00473026	0.069902	Soffic.06G0002890-5F	14.6673	3.47438	18.4362	1.95195	14.16	6.14893	0	2.51673	1.3761	1.98469	28.316	0	287.016	6.68947	4.54677	0.655992	36.2526
Soffic.02G0023920-1F	-	-	-	-	-	3.80286	-3.00357	1.21748	2.46704	0.0136233	0.133712	Soffic.02G0023920-1F	0	0	0	0	0	0	0	0	0.334397	0.495366	1.19943	0	0.592571	1.12742	0.546469	0.923729	0.519557
Soffic.03G0031040-2H	-	-	-	-	-	12.222	-3.00443	1.52286	1.97289	0.0485083	0.277191	Soffic.03G0031040-2H	0	0	0	0	3.57145	0	0	0.694903	0.530204	0.394263	16.1367	0.322202	0.721576	7.76494	0	0	4.09543
Soffic.09G0004070-1A	-	-	-	-	LOC_Os05g05500	13.0854	-3.00645	0.970335	3.09837	0.0019459	0.0392189	Soffic.09G0004070-1A	0	0.545913	0	0	0.904866	0.565321	0.539508	0	0	0	0.895248	4.68248	1.13801	2.9399	0.522654	2.69932	3.17543
Soffic.10G0010440-1A	-	-	-	-	-	5.66724	-3.02802	1.1578	2.61534	0.00891395	0.103373	Soffic.10G0010440-1A	0.387421	0	0	0	0.136216	0	0.197735	0	0.061409	0.125761	2.72344	0.247128	0	1.741	0.893915	0.049852	0.05954
Soffic.08G0004580-3D	-	-	-	-	-	33.752	-3.02891	1.12557	2.69101	0.00712364	0.0900155	Soffic.08G0004580-3D	2.94227	0.064515	1.17053	0	0.109468	0.240789	0.245673	0	0	0.031028	0.303566	0.363906	3.13259	0.299062	9.69395	13.9745	0.463959
Soffic.09G0003460-6H	-	-	-	-	-	824.738	-3.03008	0.656022	4.61887	3.85838e-06	0.000448231	Soffic.09G0003460-6H	300.199	30.731	37.1963	65.4956	8.63209	15.9334	55.9269	47.7057	36.4482	51.464	654.101	407.494	106.674	1414.7	389.082	360.329	204.411
Soffic.01G0044320-6H	-	-	-	-	-	2.56189	-3.03183	1.48384	2.04323	0.04103	0.252586	Soffic.01G0044320-6H	0	0	0	0	0.059176	0	0	0	0	0.298696	0	0.095514	0	0.31457	1.08602	0.729763	0.495432
Soffic.03G0001920-2B	-	-	-	-	-	4.10597	-3.03281	0.985973	3.07595	0.0020983	0.0411187	Soffic.03G0001920-2B	0	0	0	0	0.285523	0	0	0	0	0.460838	0.616474	1.06813	0.386305	0.932966	0.532232	0.271386	1.28467
Soffic.06G0002990-3F	-	-	-	-	-	16.4462	-3.0357	1.19606	2.53808	0.0111462	0.118385	Soffic.06G0002990-3F	1.52524	1.18215	0	1.60401	1.55281	0	0	0	3.3855	1.05569	0	0	42.7878	8.01839	3.31349	7.6783	1.60337
Soffic.06G0002830-1P	-	-	-	-	LOC_Os04g11390	6.20314	-3.04939	1.04851	2.9083	0.00363398	0.0585998	Soffic.06G0002830-1P	0.276878	0.45318	0.704304	1.58456	1.07158	0.242972	0	0	0.190032	0.135421	0.425246	0	23.3401	9.89411	0.199926	0.098388	2.15848
Soffic.06G0002830-10P	-	-	-	-	-	6.32789	-3.05627	1.05475	2.89761	0.00376013	0.0599439	Soffic.06G0002830-10P	1.566	1.41528	1.94243	0	1.1767	0	0	0	0	1.37925	0.177587	0.535341	13.0861	9.93918	0.448958	0.278976	27.5272
Soffic.01G0035300-1D	-	-	-	-	-	10.3965	-3.05872	0.809735	3.77743	0.000158453	0.00698701	Soffic.01G0035300-1D	2.34272	0.465662	0.867364	1.18444	0.551641	0	0	0	0.573157	0.637906	1.76209	18.5434	1.82473	0.747689	12.3202	8.28118	0.663852
Soffic.06G0020840-3C	-	-	-	-	-	8.61804	-3.06538	0.884579	3.46535	0.000529536	0.0162541	Soffic.06G0020840-3C	2.32699	1.25608	0.379713	0	0	1.36105	0.418342	0.258859	0.233048	0.411413	20.1614	1.41653	2.68937	12.2825	0.574402	1.76113	0.360892
Soffic.07G0015060-4G	-	-	-	-	LOC_Os08g34500	6.15781	-3.06733	1.05127	2.91773	0.00352587	0.0574543	Soffic.07G0015060-4G	0	2.63402	0	0	0	0	0	0	0	2.91317	1.79803	4.19648	4.92736	2.77684	7.34557	9.36587	4.95667
Soffic.08G0003430-2E	-	-	-	-	LOC_Os11g05170	23.3782	-3.09027	0.815174	3.79093	0.000150083	0.0067108	Soffic.08G0003430-2E	0.641703	0.044549	0.218483	0	1.42512	0.552936	0	0.799893	5.7404	2.67715	1.61591	15.8135	13.0776	1.7916	5.31728	30.4711	10.098
Soffic.02G0002790-1C	-	-	-	-	-	16.1973	-3.09545	0.759379	4.07629	4.57607e-05	0.00282232	Soffic.02G0002790-1C	0.193752	0	2.02613	2.02225	0.473991	0	1.47638	0	2.47417	1.90744	20.5191	2.41389	6.23492	8.3262	7.16509	1.08644	19.7833
Soffic.09G0002680-3H	-	-	-	-	-	7.18922	-3.106	1.39453	2.22727	0.0259292	0.194747	Soffic.09G0002680-3H	0.605921	0	0	0	0.628564	0	0	0	0	0.175802	1.10196	0	0	3.19542	0.973006	1.68186	2.24153
Soffic.01G0031840-1H	-	-	-	-	-	2.43075	-3.13897	1.4788	2.12265	0.0337832	0.226859	Soffic.01G0031840-1H	0	0	0	0	0	0	0	0	0	0.69442	0.818441	0.156669	0	0.236692	2.83444	0.601251	0.433842
Soffic.08G0010350-2D	-	-	-	-	-	4.94775	-3.15596	1.28721	2.45178	0.014215	0.136896	Soffic.08G0010350-2D	0	1.23765	0	0	0	0	0	0	0	0.746907	0.41547	2.98186	0	1.32025	1.49887	6.00147	1.92158
Soffic.06G0002880-13P	-	-	-	-	-	20.3459	-3.17079	0.859984	3.68703	0.000226886	0.00897556	Soffic.06G0002880-13P	4.75582	0.670315	6.80544	0.844273	2.07151	0.319529	0	2.13004	2.83994	2.44452	9.34228	1.21387	109.866	15.6945	3.46844	0.483132	14.7685
Soffic.03G0019920-3G	-	-	-	AT3G03341.1	-	15.0028	-3.17095	0.715399	4.43242	9.31829e-06	0.000878053	Soffic.03G0019920-3G	1.08596	4.20767	4.47233	0	0.765323	1.37531	0	0.938796	5.06335	3.17856	2.70667	10.3392	49.4733	21.8422	12.2271	43.6868	3.02176
Soffic.08G0011220-7H	-	-	-	-	-	6.82213	-3.18066	1.11279	2.85828	0.0042595	0.0652237	Soffic.08G0011220-7H	0	0	0	4.16068	0	0	0.122427	0	1.2442	0.882381	13.5077	2.60058	0	1.49289	5.71765	12.1436	5.61824
Soffic.10G0004870-1A	-	-	-	-	-	15.9934	-3.18191	1.00841	3.15538	0.00160287	0.0343841	Soffic.10G0004870-1A	0	0.791966	0	0	0	1.51488	0	0.960076	0.986926	1.36996	0	4.24805	3.69383	7.12371	5.09131	4.5843	11.66
Soffic.08G0002780-4H	-	-	-	-	-	53.3416	-3.19366	1.1176	2.85761	0.00426845	0.0653171	Soffic.08G0002780-4H	1.51385	0.533632	1.48781	2.88139	4.65722	0.333156	2.14926	0.660485	0.013006	1.04371	73.8594	0.532535	0.129359	0	0.083105	4.30774	10.7016
Soffic.10G0012550-1A	-	-	-	-	-	4.80791	-3.23429	1.2712	2.54428	0.0109502	0.117198	Soffic.10G0012550-1A	0	0	0	0.590277	0	0	0	0	0	1.71892	1.72677	5.85888	0	3.62723	1.56979	2.16006	1.44583
Soffic.07G0002200-5F	-	-	-	-	LOC_Os08g03550	5.58971	-3.24153	1.65691	1.95637	0.050422	0.283075	Soffic.07G0002200-5F	0	0.700058	0	0	0.14034	0	0	0	0	0.067361	2.55168	0	2.25446	0	0	0.900088	0.220549
Soffic.09G0012620-1D	-	-	-	-	-	6.73808	-3.2466	0.943537	3.44088	0.000579817	0.0173087	Soffic.09G0012620-1D	0	0	0	0.310891	0.370164	0.65968	0.767112	0.486537	0	0.074825	6.07764	0.917594	0	6.94169	2.00562	1.584	2.07419
Soffic.05G0001720-1P	-	-	-	-	LOC_Os12g02800.2	14.5648	-3.25302	1.59446	2.0402	0.0413303	0.253662	Soffic.05G0001720-1P	0	0	1.56246	0	0	3.36576	0	0	0	2.39648	11.7705	0	10.0286	18.5534	1.73298	1.46384	0
Soffic.06G0002900-14P	-	-	-	-	-	33.7463	-3.25742	0.963518	3.38076	0.000722865	0.0201657	Soffic.06G0002900-14P	8.2193	1.97568	15.9145	0	2.3484	0	2.61707	2.54205	2.69876	2.9695	6.40292	2.14098	190.99	32.8711	5.09742	0.641597	22.9284
Soffic.10G0011760-1A	-	-	-	-	-	6.30977	-3.25786	0.931323	3.49809	0.000468595	0.0149374	Soffic.10G0011760-1A	0	0	0	0.802292	0.747161	0.958416	0	0	0	0.592489	8.07695	0.511229	2.1073	7.6862	2.01078	1.65337	0.890646
Soffic.06G0002940-20P	-	-	-	-	-	70.4631	-3.26314	0.970275	3.36311	0.000770697	0.0209993	Soffic.06G0002940-20P	9.65731	0.609114	14.4889	0	3.84568	3.45464	0	3.99341	4.07219	3.83718	5.95381	2.70322	196.837	33.35	8.91328	0.85367	39.4147
Soffic.05G0005070-3P	-	-	-	-	-	7.20681	-3.27853	1.15061	2.84939	0.00438029	0.0663732	Soffic.05G0005070-3P	0.00208	0.013938	1.43262	1.17643	0.684852	0.116434	0.422335	0	0.220698	0.262596	25.618	0.027584	0	0	2.92887	8.74474	0
Soffic.05G0001710-1A	-	-	-	-	LOC_Os12g02800.2	16.3785	-3.2896	1.41336	2.32751	0.0199381	0.167351	Soffic.05G0001710-1A	0	0	2.32093	0	0	3.77637	0	0	0	2.77037	13.7413	0	12.4587	21.8613	2.51544	1.49129	1.59442
Soffic.05G0004150-2G	-	-	-	-	-	2.17119	-3.29824	1.71089	1.92779	0.0538814	0.292973	Soffic.05G0004150-2G	0	0	0	0	0.434903	0	0	0	0	0.611563	1.40404	0	0	0.764697	3.0322	5.62613	0
Soffic.01G0049290-6H	-	-	-	AT4G34090.3	LOC_Os03g01920	4.25415	-3.3001	1.73686	1.90004	0.0574275	0.302718	Soffic.01G0049290-6H	0	0	0	0	0.930457	0	0	0	0	0	0	2.48934	0	1.89901	1.32187	0.768578	0.546199
Soffic.03G0036300-2E	-	-	-	-	-	19.8651	-3.30318	0.743416	4.44324	8.86147e-06	0.000842107	Soffic.03G0036300-2E	0	0.180831	0.524467	1.10217	1.08694	0	0.458106	0	0	0.65409	4.27595	8.61204	2.55638	3.60146	6.68373	2.76465	0.8465
Soffic.04G0035680-4G	-	-	-	-	LOC_Os02g58470	3.78469	-3.30934	1.30001	2.54562	0.0109082	0.116904	Soffic.04G0035680-4G	0	0	0	0	0	0.685489	0	0	0	0.301922	2.08184	2.40346	0	0.3586	0.566665	0.228639	0.372571
Soffic.06G0013990-4F	-	-	-	-	LOC_Os04g44100	6.86919	-3.30984	0.791594	4.18123	2.89932e-05	0.00200364	Soffic.06G0013990-4F	0.306309	0.103817	0	3.00167	0.035354	0	0	0	0.053568	0.037243	2.88149	2.07329	6.33041	6.26778	2.47286	1.9421	2.93433
Soffic.04G0002420-2B	-	-	-	-	LOC_Os02g04260	4.68047	-3.35168	1.37438	2.43868	0.014741	0.139898	Soffic.04G0002420-2B	0	0	0	0	0	0.711458	0	0	0	0.564068	1.07907	0.401898	2.53968	4.93151	0.274422	0	0.411836
Soffic.06G0020620-1A	-	-	-	-	-	12.5084	-3.35487	1.11388	3.01187	0.0025964	0.0472798	Soffic.06G0020620-1A	0	0.270269	0	0	0.333104	0	0	0	1.89944	0.865027	1.46763	3.98711	0	4.05661	1.86726	11.3066	2.8131
Soffic.02G0002710-1F	-	-	-	-	-	13.6174	-3.36316	1.7209	1.9543	0.0506659	0.283663	Soffic.02G0002710-1F	0	0	0	1.6463	5.45528	0	0	0	0	0	0	0	13.6879	11.4727	7.50917	9.7975	14.3118
Soffic.05G0005080-4E	-	-	-	-	-	36.5413	-3.36675	0.77688	4.33368	1.46638e-05	0.00120826	Soffic.05G0005080-4E	0.943254	0.497692	1.03916	0.566167	2.39797	0.336151	0.439064	0.077418	0.798224	1.08558	23.9103	0.822811	0.590641	1.81345	9.45035	22.4906	0.684733
Soffic.03G0029200-1D	-	-	-	-	-	2.39484	-3.3677	1.63203	2.0635	0.0390649	0.246189	Soffic.03G0029200-1D	0	0	0	1.02864	0	0	0	0	0	0	0.717583	0	0.45445	0	1.97365	2.74572	1.17024
Soffic.06G0021130-1A	-	-	-	-	-	3.44233	-3.36954	1.714	1.96589	0.0493108	0.279629	Soffic.06G0021130-1A	0	1.14221	0	0	0	0	0	0	0	0	1.25841	0.684083	0	0.441289	3.5795	2.69573	0
Soffic.08G0010850-2C	-	-	-	-	LOC_Os11g05170	72.1354	-3.39567	0.804778	4.21938	2.4497e-05	0.00175797	Soffic.08G0010850-2C	2.43865	6.53468	2.23409	0	1.78068	1.71722	0	0	11.6567	5.66916	11.6519	33.6147	82.6644	13.6109	12.8311	54.1119	24.1877
Soffic.02G0012180-1A	-	-	-	AT4G31830.1	LOC_Os09g04100	2.23675	-3.39615	1.22299	2.77691	0.00548778	0.0767078	Soffic.02G0012180-1A	0	0.569215	0	0	0	0	0	1.55774	0	0	0	0.851371	3.33092	0.575679	4.12165	3.70522	0.467451
Soffic.04G0020460-1G	-	-	-	-	-	3.2282	-3.41479	1.38901	2.45845	0.013954	0.135483	Soffic.04G0020460-1G	0	0.251612	0	0	0.213559	0	0	0	0	0.393686	0.183237	0.586643	4.26063	0	0	0.439415	2.37594
Soffic.02G0000830-1P	-	-	-	-	LOC_Os07g01720	15.966	-3.41994	1.72266	1.98527	0.0471148	0.273002	Soffic.02G0000830-1P	0	0	0	0	0	2.24085	0	0	0	0	1.31229	2.78158	2.13597	3.35662	0	2.39925	2.93268
Soffic.05G0002810-4G	-	-	-	-	-	7.39318	-3.43873	1.32902	2.58742	0.00966984	0.108327	Soffic.05G0002810-4G	0	0	0	0	0	0	0	0	0.646735	0.981713	3.25259	2.10875	2.95446	0.551965	0	2.22552	0.970969
Soffic.04G0013430-2C	-	-	-	-	LOC_Os02g26470	29.3923	-3.45507	0.900712	3.83593	0.000125092	0.00590894	Soffic.04G0013430-2C	0	2.3344	0	0	6.27185	1.19552	0	3.0644	4.10686	5.26248	0.898583	52.2426	15.1069	5.35351	32.9388	61.8141	12.2764
Soffic.01G0023660-2C	-	-	-	-	-	482.504	-3.48644	0.775374	4.49647	6.90921e-06	0.000681924	Soffic.01G0023660-2C	11.0576	8.83729	17.0867	16.401	26.8908	11.6162	5.98967	0.100519	31.3934	20.521	401.607	18.9054	219.967	351.546	26.832	23.4011	11.3521
Soffic.08G0008600-4G	-	-	-	-	-	3.07504	-3.48957	1.69654	2.05688	0.039698	0.248288	Soffic.08G0008600-4G	0	0	0	0	0.485615	0	0	0	0	0	0.29197	0.309377	0	1.03582	0	2.4393	1.32206
Soffic.03G0019580-1A	-	-	-	AT3G03341.1	-	62.9766	-3.49903	0.760455	4.60123	4.20006e-06	0.000479119	Soffic.03G0019580-1A	1.21513	12.6629	11.964	0	3.29544	10.4875	0	2.91608	25.6417	11.4313	18.2949	123.251	239.158	106.856	12.3426	62.8785	55.9815
Soffic.04G0011950-4F	-	-	-	-	LOC_Os02g26470	5.52933	-3.49939	0.933238	3.74973	0.000177025	0.00755381	Soffic.04G0011950-4F	0	0	0	0	1.52753	0	0	0	1.10194	0.681581	0.848541	13.7251	1.57766	3.16955	7.58819	3.61067	2.83004
Soffic.01G0013610-2C	-	-	-	-	LOC_Os11g40200	4.35461	-3.51297	1.71697	2.04603	0.0407537	0.251586	Soffic.01G0013610-2C	1.53807	0	0	0	0	0	0	0	0	0	0.939931	0	1.60622	3.09258	2.49996	3.3316	0
Soffic.06G0000320-1B	-	-	-	-	-	48.8083	-3.51828	1.20368	2.92293	0.00346755	0.0567834	Soffic.06G0000320-1B	0.195442	0.183821	0	0.829085	1.346	0	0.1874	0.423255	0.454389	0.032784	0	4.21795	0	0.352316	0.35938	17.403	9.68647
Soffic.10G0015340-3C	-	-	-	-	-	2.95582	-3.52435	1.6803	2.09745	0.0359539	0.234555	Soffic.10G0015340-3C	0	0.145193	0	0	0	0	0.359038	0	0	0	0.784149	0	0	2.15691	0	0.940533	0.793458
Soffic.10G0017130-1A	-	-	-	-	LOC_Os06g43520	9.36438	-3.52755	1.69135	2.08564	0.0370109	0.238401	Soffic.10G0017130-1A	0	0.757449	0	0.649148	0	0	0	0	0	0.622274	2.52695	0	0	10.1126	1.9857	0.891956	0
Soffic.09G0001350-2H	-	GO:0005575,GO:0005622,GO:0005623,GO:0005737,GO:0005739,GO:0005740,GO:0005743,GO:0016020,GO:0019866,GO:0031090,GO:0031966,GO:0031967,GO:0031975,GO:0043226,GO:0043227,GO:0043229,GO:0043231,GO:0044422,GO:0044424,GO:0044429,GO:0044444,GO:0044446,GO:0044464	-	-	-	29.8296	-3.5403	1.42306	2.4878	0.0128535	0.128765	Soffic.09G0001350-2H	0	0	0	0	0	10.6337	9.55169	0	0	0	13.5882	7.53668	9.62771	59.1838	21.7146	22.4803	28.5621
Soffic.08G0003890-1A	-	-	-	-	LOC_Os11g05170	50.3497	-3.54877	0.970995	3.65478	0.000257405	0.0098524	Soffic.08G0003890-1A	0	0.813129	0.204673	0.628006	12.7211	0	0	2.96238	0.984306	0.276275	7.93528	24.0177	13.0415	7.31206	74.787	23.9409	11.3516
Soffic.05G0020020-1A	-	-	-	-	-	18.7571	-3.55933	1.61825	2.19949	0.0278428	0.20299	Soffic.05G0020020-1A	2.73321	0	0	0.91094	0	0	0	0	0	2.12287	5.27743	16.8507	3.77458	20.0983	1.52874	0	0
Soffic.03G0031880-5H	-	-	-	-	LOC_Os01g62970	2.62366	-3.57585	1.42579	2.50798	0.0121423	0.124507	Soffic.03G0031880-5H	0	0	0	0	0.760913	0	0	0	0	0	0.780872	0	3.30916	0.483637	3.532	0.279361	1.82534
Soffic.08G0011230-19P	-	-	-	-	-	55.4672	-3.59582	0.698024	5.15143	2.58514e-07	5.26021e-05	Soffic.08G0011230-19P	0.383425	0.116129	0.505824	3.85965	0.481079	0.071995	1.09164	0.263098	0.810819	0.401814	21.9537	3.67758	2.30496	1.45885	10.9349	13.6925	12.3701
Soffic.01G0015740-4E	-	-	-	-	LOC_Os03g47210	8.90416	-3.60828	1.03845	3.47468	0.00051147	0.0158128	Soffic.01G0015740-4E	0	0.476814	0	1.20684	0.598404	0.499173	0	0	0.396863	0.064246	0.374643	0.677622	2.33322	0	9.23893	16.768	1.54224
Soffic.10G0015890-2E	-	-	-	-	-	154.062	-3.61361	1.24139	2.91094	0.00360347	0.0583014	Soffic.10G0015890-2E	41.2316	8.64702	17.4232	8.38909	0	7.28828	0	4.6214	3.63617	64.5592	0	20.8741	668.447	536.951	18.6734	3.58523	12.7291
Soffic.02G0037580-1A	-	-	-	-	-	9.49901	-3.61706	1.65636	2.18374	0.0289815	0.20759	Soffic.02G0037580-1A	0.565606	0	0	0	0	0	0	0	0.530598	0	3.98514	2.18069	0.678118	0	0	1.49033	0.822046
Soffic.10G0025740-4G	-	-	-	-	-	2.15758	-3.61917	1.5109	2.39537	0.0166035	0.150458	Soffic.10G0025740-4G	0	0	0	0.176863	0	0	0	0	0	0.28214	1.69764	0	0.748236	0.400066	4.92337	0.002149	0
Soffic.06G0002870-12P	-	-	-	-	-	139.14	-3.63072	1.21326	2.99254	0.00276667	0.049044	Soffic.06G0002870-12P	13.4377	2.55061	26.4948	0	8.68859	0	0	9.63953	8.39102	0	11.8921	4.31306	385.144	101.211	18.1917	2.59286	53.2437
Soffic.08G0015300-2P	-	-	-	-	-	3.24051	-3.63183	1.15753	3.13757	0.00170355	0.0357284	Soffic.08G0015300-2P	0	0.186863	0	0	0	0	0	0	0	0.092786	0.615843	0	0.22318	0.39203	0.702389	0.810387	0
Soffic.04G0000650-3P	-	-	-	-	-	7.26596	-3.63521	1.84835	1.96673	0.0492143	0.279401	Soffic.04G0000650-3P	0	0	0	0	0.650413	0	0	0	0	0.269131	0	2.86308	0.360594	2.20454	0	0	3.54237
Soffic.05G0003930-3D	-	-	-	-	-	26.8371	-3.63725	1.79154	2.03024	0.0423324	0.257426	Soffic.05G0003930-3D	0.121422	0	0.186456	0.576333	0.255124	0	0	0	0	0	0.976501	0	0	7.98849	0	0.463675	0.130642
Soffic.10G0015930-1B	-	-	-	-	-	7.37254	-3.63783	1.82703	1.99112	0.0464679	0.271252	Soffic.10G0015930-1B	0	0.364211	1.73857	0	0	1.55666	0	0	1.23283	1.28708	0	0	49.9153	9.16655	0	0	0
Soffic.01G0023180-3D	-	-	-	-	-	51.5392	-3.64702	0.654357	5.57344	2.4976e-08	7.1623e-06	Soffic.01G0023180-3D	2.45673	0.619201	1.59106	5.28974	2.73218	1.98648	1.15318	0.247321	2.45328	3.06034	35.6555	8.61838	50.651	75.4107	8.08113	5.89124	2.9165
Soffic.08G0003970-1A	-	-	-	-	LOC_Os11g05170	67.9837	-3.65269	0.776296	4.70528	2.5352e-06	0.000323399	Soffic.08G0003970-1A	1.94545	2.80709	0	0	2.61937	1.64006	0	4.36418	8.02264	2.47133	8.56659	41.3199	7.34555	13.0958	67.281	49.3682	21.9286
Soffic.02G0030680-4P	-	-	-	-	-	14.1961	-3.67396	1.11777	3.28685	0.00101314	0.0252976	Soffic.02G0030680-4P	0	0.354415	0	0	0.124857	0	0	0	0.273574	0.083236	0	2.28234	1.90788	0.10288	0.779062	1.1773	1.06733
Soffic.03G0015720-2B	-	-	-	AT2G43945.1	LOC_Os01g23680	4.56707	-3.68851	1.42831	2.58244	0.00981049	0.109304	Soffic.03G0015720-2B	0	0	0.891638	0	0	0	0	0	0	0	1.07515	1.37611	0	0.188561	1.18774	2.06311	1.61315
Soffic.01G0022860-1G	-	-	-	-	-	5.77763	-3.73647	1.2907	2.89491	0.00379271	0.0602129	Soffic.01G0022860-1G	0.033866	0	0.034151	0.05725	0.269002	0	0	0	0	0	0.692593	1.95753	1.04944	0.259893	0.985877	0	0
Soffic.10G0022650-2C	-	-	-	-	-	17.693	-3.74223	0.87855	4.25956	2.04831e-05	0.00152507	Soffic.10G0022650-2C	0.159599	0.24191	0.130681	2.44518	0	0.144194	0	0	0	0.394472	3.01896	8.49643	4.43432	5.13503	6.64989	0.486442	3.60127
Soffic.10G0009710-2C	-	-	-	AT1G05060.1	LOC_Os06g13220	3.97737	-3.7431	1.67151	2.23935	0.0251333	0.191139	Soffic.10G0009710-2C	0	0.706173	0	0	0	0	0	0	0	0	1.59634	0.721529	0	1.80824	0	2.07834	0.666754
Soffic.04G0030890-5G	-	-	-	AT3G54190.1	LOC_Os02g54090	3.25241	-3.75157	1.97331	1.90115	0.0572824	0.30243	Soffic.04G0030890-5G	0	0	0	0	0.398031	0	0	0	0	0	1.8547	0	0	0	1.58866	0.447696	0.780588
Soffic.03G0024530-3D	-	-	-	AT3G14830.1	LOC_Os01g52920	24.4588	-3.77057	1.82445	2.06668	0.0387639	0.245055	Soffic.03G0024530-3D	0	0	0	2.19752	0	0	0	0.642092	0	0	8.09842	5.6137	0	0	3.78014	3.90952	3.7769
Soffic.01G0013190-1P	-	-	-	-	-	27.0839	-3.77288	1.3397	2.81622	0.00485925	0.0711005	Soffic.01G0013190-1P	0	0	1.86942	0	3.60922	0	0	0	0	0	16.3838	4.65078	7.71207	5.14679	4.83952	7.61261	0.471929
Soffic.01G0012390-1A	-	-	-	-	LOC_Os03g51350	8.02444	-3.78243	1.40204	2.69781	0.00697982	0.0887924	Soffic.01G0012390-1A	0	0	0	0	1.39737	0	0	0	1.92555	0	0	8.22431	4.38187	2.94614	11.9866	7.49669	0.232816
Soffic.10G0013170-1A	-	-	-	-	-	8.98497	-3.80027	1.03682	3.66532	0.000247028	0.00955059	Soffic.10G0013170-1A	0	0	0.618384	0	0	0	0	0	0	0.404645	1.29565	0.622728	0.685403	0.759198	1.41021	2.34651	2.65514
Soffic.02G0035810-2B	-	-	-	AT1G16770.1	LOC_Os02g04780	4.97236	-3.80393	1.70748	2.2278	0.0258936	0.19458	Soffic.02G0035810-2B	0	0.755423	0	0	0	0	0	0	0	0	0.349378	0	2.97889	1.06985	1.45176	1.59663	0
Soffic.10G0018100-4F	-	-	-	-	LOC_Os06g45090	10.8192	-3.82702	1.91278	2.00076	0.0454182	0.268217	Soffic.10G0018100-4F	0	1.58726	0.209778	0	0	0	0	0	0	0	0	5.94102	0	3.55309	0	5.48193	3.35353
Soffic.10G0004750-6F	-	-	-	-	-	17.8644	-3.89041	1.71795	2.26457	0.0235393	0.184126	Soffic.10G0004750-6F	0	0	0	0	1.10656	0	0.31968	0	0	0	3.57682	1.9244	0	0	2.87073	5.697	2.58048
Soffic.01G0025650-6G	-	-	-	-	-	98.1715	-3.89431	0.996163	3.90931	9.25594e-05	0.00476822	Soffic.01G0025650-6G	0.329195	0.570879	0	0.228162	0	0.390812	0.663718	0.838565	0	0	5.83057	0.663765	3.31628	1.04527	7.39189	6.0728	6.60381
Soffic.02G0003720-1A	-	-	-	-	-	111.336	-3.90035	0.760497	5.12868	2.91783e-07	5.77532e-05	Soffic.02G0003720-1A	1.25594	4.81624	10.4181	0	6.56219	8.15299	0.458087	2.09604	5.35208	9.95213	1.58024	2.59154	7.49383	3.96575	22.6681	29.7147	6.83242
Soffic.03G0005620-1A	-	-	-	-	LOC_Os05g06980	6.63094	-3.90639	2.07359	1.88388	0.0595811	0.308677	Soffic.03G0005620-1A	0	0.599865	0	0	0	0	0	0	0	0	0	0	0.748313	2.69346	0	2.05433	0.661841
Soffic.07G0016180-7H	-	-	-	-	LOC_Os08g41700	3.48789	-3.91269	1.9759	1.9802	0.0476807	0.274872	Soffic.07G0016180-7H	0	0	0	0	0	0	0	0.510842	0	0	0.943879	0.828587	0	0	0	1.67621	0.410933
Soffic.06G0002680-9P	-	-	-	-	-	16.6309	-3.92159	1.02618	3.82156	0.000132612	0.00616815	Soffic.06G0002680-9P	1.19687	1.77457	0.043501	3.38831	2.55639	0.101421	0	0	0.233103	1.27057	0.464347	0.185065	122.497	2.33613	3.39356	1.94155	15.2329
Soffic.06G0002750-3D	-	-	-	-	LOC_Os04g11390	15.9449	-3.9691	0.991668	4.00245	6.26897e-05	0.00359265	Soffic.06G0002750-3D	1.2525	0.120848	2.37278	0.471987	0.897846	0.242972	1.88873	0	0.292294	0.091919	0.425246	1.1705	71.8274	18.2838	1.15723	0.098388	8.81408
Soffic.04G0018330-3G	-	-	-	AT1G72020.1	LOC_Os04g35300	3.56094	-3.98499	1.9582	2.03503	0.0418479	0.255697	Soffic.04G0018330-3G	0	0	0	1.08367	0	0	0	0	0	0	0	1.4369	4.59673	0	2.36269	0	1.65293
Soffic.01G0016590-1C	-	-	-	-	-	11.411	-3.98883	1.46909	2.71517	0.00662422	0.0862535	Soffic.01G0016590-1C	0.35949	0.131859	0	0	0.353571	0	0	0	0	0	2.84293	0	2.28818	4.20179	0.771132	0.37348	0
Soffic.05G0016470-3G	-	-	-	-	-	9.16731	-4.01291	1.55775	2.5761	0.00999223	0.110746	Soffic.05G0016470-3G	0.993767	0	0	0	0	0	0	0	0	0.541178	5.55441	6.74125	0	1.76413	0	3.33155	1.93209
Soffic.04G0013160-6H	-	-	-	-	LOC_Os02g26470	4.45699	-4.02122	0.942308	4.26742	1.97747e-05	0.00148186	Soffic.04G0013160-6H	0	0	0	0	0.734185	0	0	0	0.634498	0.713603	1.07544	17.2062	1.54927	3.33076	8.42703	4.32506	2.8215
Soffic.09G0013300-7H	-	-	-	-	-	4.62981	-4.02431	1.76737	2.27701	0.0227859	0.180796	Soffic.09G0013300-7H	0	0.204557	0	0	0	0	0	0	0	0.016723	1.21148	0	0	0.299823	0.990044	0.319877	0
Soffic.10G0013800-1A	-	-	-	-	-	2.61025	-4.02692	1.02252	3.93825	8.20795e-05	0.00436712	Soffic.10G0013800-1A	0	0	0	0	0.264015	0.252308	0	0	0	0	2.32383	1.70387	0	1.66124	2.08364	1.94478	3.71406
Soffic.02G0006610-1A	-	-	-	-	-	2.5213	-4.03726	1.73391	2.32841	0.0198905	0.167086	Soffic.02G0006610-1A	0	0.08513	0	0	0	0	0	0	0.127009	0.13001	1.23802	0	0	0	2.06645	4.7368	0
Soffic.09G0000860-4H	-	-	-	-	-	16.7101	-4.04777	1.03439	3.91319	9.10845e-05	0.00473217	Soffic.09G0000860-4H	0	0	0	0	0.449581	0.424665	0	0	0	1.69526	4.86639	2.36433	2.2799	11.4657	1.09367	4.91083	5.05106
Soffic.01G0025040-4E	-	-	-	-	-	378.287	-4.04935	0.691339	5.85725	4.70585e-09	1.85281e-06	Soffic.01G0025040-4E	10.661	4.23007	5.45404	10.9505	12.8438	8.32779	7.22105	0.103622	14.3923	9.84281	208.057	33.438	215.717	375.306	38.2529	21.0663	12.5267
Soffic.05G0017160-1P	-	-	-	-	-	15.1954	-4.05868	1.8335	2.21362	0.026855	0.198951	Soffic.05G0017160-1P	1.00229	0.54307	0	0	0	0	0	0.878407	0	2.4777	4.77475	0	29.5142	20.4854	0	0	0
Soffic.09G0020740-5H	-	-	-	-	LOC_Os05g48940	6.05773	-4.06509	2.02017	2.01225	0.0441934	0.263836	Soffic.09G0020740-5H	0	0	0	0	0	0	0.656938	0	0	0	2.48008	0	0	1.97611	1.54134	2.44536	0
Soffic.01G0024000-1A	-	-	-	-	-	179.995	-4.06524	0.662707	6.13429	8.55419e-10	4.01986e-07	Soffic.01G0024000-1A	3.56144	1.89085	3.61572	6.87801	3.91426	5.69789	2.10296	0.200608	5.64833	5.34767	131.23	15.276	111.88	128.345	16.2706	10.1538	7.55398
Soffic.01G0037190-1B	-	-	-	-	-	5.18105	-4.10881	2.01224	2.04191	0.0411606	0.253175	Soffic.01G0037190-1B	0.422075	0	0	0	0	0	0	0	0	0	0	0	0	2.12174	0.474405	1.13548	2.36604
Soffic.04G0020350-1A	-	-	-	-	-	11.5574	-4.11056	1.08468	3.78966	0.000150855	0.0067288	Soffic.04G0020350-1A	0.556644	0	0	0	0	0	0	0	0.961429	0	2.19706	3.24811	2.50112	5.31827	0.982987	1.60868	1.96516
Soffic.02G0012530-2B	-	-	-	-	-	2.30714	-4.1156	1.43849	2.86105	0.00422243	0.0648502	Soffic.02G0012530-2B	0	0	0	0.228185	0	0	0	0	0	0	0	0	0.792897	0.704612	0.61179	0.535146	0.965236
Soffic.01G0048050-2P	-	-	-	-	-	11.929	-4.12041	1.84455	2.23383	0.0254941	0.192678	Soffic.01G0048050-2P	2.20174	0	0	0	0	0	0	0	0	0	8.50463	0	3.81748	0	4.51639	6.18259	4.92583
Soffic.05G0013930-4E	-	-	-	-	LOC_Os11g32890	43.0381	-4.12311	1.2618	3.26763	0.00108453	0.0265087	Soffic.05G0013930-4E	0	0	0.941508	0	0.86613	0	0	1.9241	4.66256	1.15014	0	2.8677	7.01233	2.61257	10.891	82.7089	12.1944
Soffic.10G0014160-1A	-	-	-	-	-	6.55647	-4.12748	1.44773	2.851	0.00435814	0.0661891	Soffic.10G0014160-1A	0	0	0	0	0.343778	0	0	0	0	0.577304	2.10752	0	0	4.01205	0.854554	2.09947	3.66575
Soffic.06G0002540-4E	-	-	-	-	-	5.04822	-4.14656	1.17982	3.51457	0.000440466	0.01431	Soffic.06G0002540-4E	0.405607	0.127694	0	0	0.376812	0	0	0	0.612031	0.395918	2.54695	0	33.3261	1.48567	0.637121	0.237528	5.25788
Soffic.04G0013090-1A	-	-	-	-	-	3.86077	-4.184	1.60816	2.60173	0.00927559	0.105755	Soffic.04G0013090-1A	0	0	0	0	0.5791	0	0	0	0	0	2.19916	2.34174	0	0	3.43095	1.33513	1.14288
Soffic.06G0015330-1T	-	-	-	-	-	19.6535	-4.21708	1.37135	3.07514	0.00210402	0.0411864	Soffic.06G0015330-1T	0	0.831402	0	0	0.701425	0	0	0	0.33979	0.396611	0	15.3979	0.925821	0	1.33696	7.49702	7.67563
Soffic.05G0001230-3D	-	-	-	-	LOC_Os12g02800.2	12.1868	-4.25286	1.62281	2.62068	0.00877555	0.102289	Soffic.05G0001230-3D	0	0	0	0	0	3.00232	0	0	0	0	9.95904	0	8.11583	10.8901	1.98467	1.01758	1.35642
Soffic.05G0006980-1E	-	-	-	-	-	5.46504	-4.26879	2.07912	2.05317	0.0400557	0.249604	Soffic.05G0006980-1E	0	0	0	0	0	0	0	0	0	0.718808	7.25357	0	0.540658	1.66738	0.416263	0	0
Soffic.04G0003430-1A	-	-	-	-	-	6.38522	-4.27225	1.2289	3.47647	0.000508052	0.0157272	Soffic.04G0003430-1A	0	0	0	0	2.01194	0	0	0	0	0.936121	8.74692	8.48649	0	0.687924	6.62757	12.0506	13.2811
Soffic.06G0002690-2P	-	-	-	-	-	21.1772	-4.31961	1.51715	2.84719	0.00441064	0.0666305	Soffic.06G0002690-2P	0	0.581167	1.79297	0	2.0045	0.926292	0	0	0	1.02235	0	0	55.8781	32.8424	1.07739	0	5.80695
Soffic.05G0015070-2B	-	-	-	-	LOC_Os11g32890	24.5334	-4.38254	1.15329	3.80003	0.000144681	0.00655374	Soffic.05G0015070-2B	0	0	0	0	0.408453	0	0	0	3.38923	0.611166	2.30184	7.31213	32.5636	1.17003	5.47644	14.5589	3.71079
Soffic.05G0016330-3F	-	-	-	-	-	5.57202	-4.41344	1.7068	2.5858	0.00971532	0.108603	Soffic.05G0016330-3F	0	0	0	0	0.393197	0	0	0	0	0	0	0	0.376752	2.42665	1.41332	3.1951	0.291427
Soffic.10G0014460-3F	-	-	-	-	-	14.0091	-4.43396	1.55988	2.8425	0.00447619	0.0673112	Soffic.10G0014460-3F	0	1.28564	1.84998	0	0	1.90554	0	0	0	1.99756	9.77028	3.26988	64.5402	38.0069	0	0	0
Soffic.02G0012480-3F	-	-	-	-	-	4.84365	-4.43525	1.3862	3.19957	0.00137633	0.0310566	Soffic.02G0012480-3F	0	0	0	0.197962	0	0	0	0	0	0.056971	0.349975	0	0	1.62867	0.762236	0.340954	0.941179
Soffic.03G0035230-3C	-	-	-	-	-	4.51403	-4.48456	1.41658	3.16576	0.00154681	0.0335521	Soffic.03G0035230-3C	0	0	0	0.881258	0.096813	0	0	0	0.188758	0	0	0	5.77249	2.01576	14.0039	0.300497	0.7135
Soffic.05G0013760-5G	-	-	-	-	LOC_Os11g32890	74.9741	-4.48639	1.062	4.22448	2.39494e-05	0.00173164	Soffic.05G0013760-5G	0	2.33899	2.04765	0	0.443054	0	0	0	6.2639	1.35518	14.4077	25.749	37.1471	0.48233	17.9249	80.5648	14.4493
Soffic.06G0002530-6P	-	-	-	-	-	91.4331	-4.49514	1.7642	2.54797	0.0108351	0.11637	Soffic.06G0002530-6P	0	0	3.18577	0	17.2422	0	0	0	2.83566	1.38437	3.2825	2.06235	291.452	0	9.55482	0	95.0726
Soffic.01G0012580-3D	-	-	-	-	-	2.9766	-4.5027	2.20771	2.03954	0.0413964	0.253875	Soffic.01G0012580-3D	0	0	0	0.316119	0	0	0	0	0	0	0	3.34068	0	0	0	1.78368	2.53221
Soffic.05G0016710-3C	-	-	-	AT3G55760.1	LOC_Os11g37560.2	4.95064	-4.50279	1.94421	2.316	0.0205583	0.170313	Soffic.05G0016710-3C	0.381395	0	0	0	0	0	0	0	0	0	0	0	1.00671	0	1.60358	0.939767	2.9892
Soffic.05G0010900-1C	-	-	-	-	-	7.85905	-4.53538	1.20819	3.75387	0.000174127	0.00747425	Soffic.05G0010900-1C	0.26991	0	0.719453	0	0.517393	0	0	0	0	0.089967	0.267814	2.53533	0	0.186821	7.07744	18.2708	3.18961
Soffic.04G0001620-1D	-	-	-	-	-	3.70639	-4.55284	2.24445	2.02849	0.0425106	0.258087	Soffic.04G0001620-1D	0	0	0	0	0.456667	0	0	0	0	0	0	5.14845	0	5.62702	0	0	8.18851
Soffic.01G0032510-2P	-	-	-	-	-	6.68711	-4.55366	1.70433	2.67181	0.00754423	0.0932012	Soffic.01G0032510-2P	0	0	0	0	0.092039	0	0	0	0	0	0.084493	0	0	0.664951	0.21562	0.102994	0.802259
Soffic.09G0014310-3H	-	-	-	-	-	4.40365	-4.55514	1.15195	3.95428	7.67651e-05	0.00414799	Soffic.09G0014310-3H	0	0	0	0	0.417285	0	0	0	0.177715	0	3.89229	0.504951	0	1.59616	3.18169	2.98006	1.23627
Soffic.10G0023470-1A	-	-	-	-	-	6.70954	-4.55703	1.65819	2.7482	0.00599238	0.0808894	Soffic.10G0023470-1A	0	0	0.334785	0	0	0	0	0	0	0	0	1.86205	0	0.658421	1.52601	1.30109	0.761271
Soffic.01G0000400-3C	-	-	-	-	-	3.01763	-4.56707	1.82072	2.50839	0.0121284	0.124496	Soffic.01G0000400-3C	0	0	0	0	0.174994	0	0	0	0	0	0	0	1.14967	3.50432	0	3.7194	1.23375
Soffic.04G0000230-1D	-	-	-	-	-	33.2946	-4.57905	2.21156	2.07051	0.038405	0.243483	Soffic.04G0000230-1D	0	0	0	0	4.52551	0	0.044976	0	0	0	0	18.5956	0	47.2385	0	0.026478	17.6996
Soffic.03G0009830-1A	-	-	-	AT5G18250.1	LOC_Os01g15979	1.95918	-4.58001	2.10578	2.17497	0.0296325	0.210023	Soffic.03G0009830-1A	0	0	0	0	0	0	0	0	0	0	0.324145	0	2.22511	3.86522	0	0	3.73501
Soffic.03G0019830-2E	-	-	-	AT3G03341.1	-	49.8459	-4.59504	0.762251	6.02824	1.6575e-09	7.2294e-07	Soffic.03G0019830-2E	1.03102	7.13453	1.68832	0	3.05567	2.145	0	0	8.23024	5.86174	14.481	83.3218	58.3842	8.14023	117.909	218.415	30.1957
Soffic.04G0034720-1A	-	-	-	-	-	31.8916	-4.6759	2.38595	1.95976	0.0500233	0.281907	Soffic.04G0034720-1A	2.80807	0	0	0	1.93242	0	0	0	0	0	59.5482	0	0	13.8967	0	6.58963	0
Soffic.09G0001330-7H	-	-	-	AT5G06240.1	LOC_Os05g02190	2.08986	-4.67772	1.58257	2.95578	0.00311884	0.0530903	Soffic.09G0001330-7H	0	0	0	0	0	0	0	0	0	0	0.368971	0	0	1.15586	1.37083	1.20196	1.04249
Soffic.10G0017210-2D	-	-	-	-	-	2.10485	-4.68362	2.04175	2.29393	0.0217946	0.176134	Soffic.10G0017210-2D	0	0	0	0	0	0	0	0	0	0	0	5.6727	0	0	2.90475	3.01119	2.01726
Soffic.04G0018250-1A	-	-	-	-	-	22.2217	-4.6922	0.880006	5.33201	9.7133e-08	2.31969e-05	Soffic.04G0018250-1A	0.541571	0.423313	2.33838	1.12778	1.29543	0	0	0	0.568525	0.139273	59.239	14.1146	0.207635	8.90992	1.95179	21.1466	21.4632
Soffic.04G0022300-4G	-	-	-	-	LOC_Os02g40040	10.782	-4.71713	2.05181	2.29901	0.0215042	0.174918	Soffic.04G0022300-4G	0	0	0	0	0	0	0	0	1.50812	0	6.78358	4.91811	0	0	7.6539	0	9.45623
Soffic.01G0047960-8H	-	-	-	-	LOC_Os03g03440	3.38845	-4.73921	1.82403	2.59821	0.00937114	0.106444	Soffic.01G0047960-8H	0	0	0	0	0.172954	0	0	0	0	0	0	0.494084	0	1.60601	3.11924	2.29722	0
Soffic.10G0017710-1A	-	-	-	-	-	22.1174	-4.74251	1.00371	4.72497	2.30154e-06	0.000304803	Soffic.10G0017710-1A	0.553573	0	0.972234	2.20358	0.843232	0	1.45746	0	1.86769	2.28304	1.9247	85.0715	8.25581	0	75.831	63.4764	4.04212
Soffic.04G0033430-2D	-	-	-	AT2G45860.1	LOC_Os02g57830.2	3.44181	-4.75955	1.20205	3.95953	7.50976e-05	0.00407854	Soffic.04G0033430-2D	0	0	0	0	0	0	0	0	0.889586	0	5.51009	3.69849	1.51966	12.5343	0	4.33101	4.00891
Soffic.09G0006670-2B	-	-	-	-	-	14.8435	-4.78182	1.1726	4.07796	4.54328e-05	0.00280448	Soffic.09G0006670-2B	0	0	0	0	1.67852	0	0	0	0	0.46026	0.049183	8.59267	2.60988	19.0955	6.8469	6.04533	7.07275
Soffic.08G0009360-5E	-	-	-	-	-	2.27653	-4.79956	2.01098	2.38668	0.0170014	0.152299	Soffic.08G0009360-5E	0	0	0	0	0	0	0	0	0	0	0.586897	0	0	0	0.818342	0.944453	0.561341
Soffic.10G0015680-1A	-	-	-	-	LOC_Os06g40590	11.3838	-4.83192	1.22819	3.93418	8.34814e-05	0.00442555	Soffic.10G0015680-1A	0	0.162784	0	0.195363	0	0	0	0	0	0	2.45892	0.747727	0	1.2464	1.58999	0.72241	0.855916
Soffic.10G0013830-2C	-	-	-	-	-	2.37612	-4.85981	1.57946	3.07689	0.00209176	0.0410615	Soffic.10G0013830-2C	0	0	0	0	0	0	0	0	0	0	1.03977	3.48391	0	1.54876	0	2.47972	2.66547
Soffic.10G0015420-2C	-	-	-	-	-	2.3765	-4.86063	2.02533	2.39992	0.0163987	0.149335	Soffic.10G0015420-2C	0	0	0	0	0	0	0	0	0	0	0.920915	0.437447	0	0	0	0.51538	0.698927
Soffic.01G0039860-5G	-	-	-	-	LOC_Os03g10390	2.39475	-4.87216	2.18744	2.22734	0.0259247	0.194738	Soffic.01G0039860-5G	0	0	0	0	0	0	0	0	0	0	3.452	0	0	0	0.175969	0.487247	0.164277
Soffic.09G0020640-2H	-	-	-	-	-	2.41531	-4.88454	2.07807	2.35052	0.0187473	0.161659	Soffic.09G0020640-2H	0	0	0	0	0	0	0	0	0	0	4.89575	0	0	0	1.85163	0.580658	1.03852
Soffic.10G0011750-1A	-	-	-	-	-	13.28	-4.89325	1.15907	4.22172	2.4245e-05	0.00174677	Soffic.10G0011750-1A	0.032146	0.089104	0.127901	0.879116	0	0	0.157058	0.221544	0.090556	0.140349	41.9071	0	0	35.9415	8.25284	3.98505	0.059508
Soffic.03G0033070-3C	-	GO:0000373,GO:0000375,GO:0000377,GO:0000724,GO:0000725,GO:0003674,GO:0003676,GO:0003677,GO:0003690,GO:0003697,GO:0005488,GO:0005575,GO:0005622,GO:0005623,GO:0005634,GO:0005737,GO:0005739,GO:0006139,GO:0006259,GO:0006281,GO:0006302,GO:0006310,GO:0006396,GO:0006725,GO:0006807,GO:0006950,GO:0006974,GO:0008150,GO:0008152,GO:0008380,GO:0009987,GO:0010467,GO:0016070,GO:0033554,GO:0034641,GO:0043167,GO:…	-	AT1G71310.2	LOC_Os01g65560	8.14291	-4.8976	1.38121	3.54588	0.000391302	0.0132691	Soffic.03G0033070-3C	1.09595	0	0	0	0	0	0	0	0	0	0	1.39468	5.3744	6.44085	3.26974	5.08997	3.51766
Soffic.01G0043470-1P	-	-	-	-	-	2.45856	-4.90992	1.58396	3.09977	0.0019367	0.0390975	Soffic.01G0043470-1P	0	0	0	0	0	0	0	0	0	0	0.551057	0	0.265496	0	0.521882	0.360794	0
Soffic.04G0020360-1A	-	-	-	-	-	6.19647	-4.94828	1.34187	3.68759	0.000226387	0.00897159	Soffic.04G0020360-1A	0	0	0	0	0	0	0	0	0.421503	0	3.60489	2.69489	0	0.168509	1.06935	1.23732	3.56265
Soffic.04G0001140-1A	-	-	-	-	-	2.75492	-5.07298	2.00607	2.52881	0.0114449	0.120311	Soffic.04G0001140-1A	0	0	0	0	0	0	0	0	0	0	0	1.44653	0	0	1.41605	2.0528	1.4268
Soffic.08G0008480-1A	-	-	K21952	-	-	2.77091	-5.08037	2.54975	1.9925	0.0463167	0.270789	Soffic.08G0008480-1A	0	0	0	0	0	0	0	0	0	0	0	1.84618	0	0	2.3742	0	1.38069
Soffic.10G0015600-1A	-	-	-	-	LOC_Os06g40460	9.21977	-5.09824	1.3315	3.82896	0.000128688	0.00601639	Soffic.10G0015600-1A	0.356474	0	0	0	0	0	0	0	0	0	1.30331	1.91257	0	1.89197	1.33671	3.45195	2.0332
Soffic.10G0013030-1G	-	-	-	-	-	2.85063	-5.1222	1.58929	3.22295	0.00126877	0.0293105	Soffic.10G0013030-1G	0	0	0	0	0	0	0	0	0	0	2.25951	4.85735	0	5.24023	0	3.42693	1.33754
Soffic.02G0019030-1D	-	-	-	-	-	2.89849	-5.14637	1.26607	4.06484	4.80651e-05	0.00292238	Soffic.02G0019030-1D	0	0	0	0	0	0	0	0	0	0	4.25063	1.03001	1.68309	0	1.82222	0.808667	2.06605
Soffic.10G0016370-2C	-	-	-	-	-	12.415	-5.16402	2.44797	2.10951	0.0349002	0.230576	Soffic.10G0016370-2C	0	0	0	0	0	0	0	0	0	3.717	0	26.2419	0	65.4428	0	0	4.29742
Soffic.05G0020050-1A	-	-	-	-	-	5.84949	-5.18351	1.60423	3.23116	0.00123289	0.0287712	Soffic.05G0020050-1A	0	0	0.648293	0	0	0	0	0	0	0	3.85957	3.42201	2.20211	7.77832	0.458621	0	0
Soffic.02G0004940-1A	-	-	-	-	-	2.99881	-5.1957	2.5635	2.0268	0.0426832	0.258787	Soffic.02G0004940-1A	0	0	0	0	0	0	0	0	0	0	18.3695	0	0	0	3.11889	9.13423	0
Soffic.07G0010750-1H	-	-	-	-	-	3.2346	-5.30173	1.59963	3.31436	0.000918536	0.0237084	Soffic.07G0010750-1H	0	0	0	0	0	0	0	0	0	0	7.02637	5.46244	8.42947	7.04866	0	2.47797	0
Soffic.06G0014150-2C	-	-	-	-	-	3.23531	-5.30507	2.53949	2.08903	0.036705	0.23711	Soffic.06G0014150-2C	0	0	0	0	0	0	0	0	0	0	2.07211	0	0	0	0.732633	0.770477	0
Soffic.09G0022170-5H	-	-	-	AT3G27930.1	LOC_Os05g50200	3.24575	-5.30901	1.59561	3.32726	0.000877052	0.0229177	Soffic.09G0022170-5H	0	0	0	0	0	0	0	0	0	0	0.468853	0	0.733587	1.33562	1.55145	0.490422	0
Soffic.04G0027080-5F	-	-	-	-	LOC_Os02g51700	5.15607	-5.32952	2.71157	1.96547	0.0493596	0.279812	Soffic.04G0027080-5F	0	0	0	0	0	0	0.28511	0	0	0	0	0	3.18132	9.12629	0	0	0
Soffic.08G0016390-5H	-	-	-	-	-	3.3281	-5.34551	1.58489	3.37279	0.000744117	0.0205306	Soffic.08G0016390-5H	0	0	0	0	0	0	0	0	0	0	0.37232	0.885659	0	1.50883	1.17609	0	0.652986
Soffic.05G0018160-4D	-	-	-	-	-	53.6206	-5.40288	1.60798	3.36004	0.000779318	0.021173	Soffic.05G0018160-4D	0	0	0	0	1.53797	0	0	2.4818	0	0	23.7351	5.75428	0	56.9233	6.45418	15.5475	0.778336
Soffic.03G0012280-2B	-	-	-	-	-	3.50421	-5.41951	1.99163	2.72114	0.00650563	0.0851136	Soffic.03G0012280-2B	0	0	0	0	0	0	0	0	0	0	0	2.38558	0	0	1.70203	1.91877	1.75524
Soffic.10G0014800-1A	-	-	-	-	-	85.8493	-5.4392	1.1044	4.92502	8.43536e-07	0.000135634	Soffic.10G0014800-1A	0	0	5.66525	0	2.76337	2.57032	1.02809	0	2.20576	7.96642	12.2038	54.2153	510.478	82.2415	3.93409	2.60182	8.79155
Soffic.06G0002730-2P	-	-	-	-	-	13.2851	-5.46469	1.88781	2.89472	0.00379499	0.060236	Soffic.06G0002730-2P	0	0	0	0	3.31632	0	0	0	0	0	0	0.589767	89.0116	2.03929	3.51527	0	22.3965
Soffic.03G0015920-1A	-	-	-	-	LOC_Os01g39000	3.77304	-5.52542	2.52578	2.18761	0.0286982	0.206413	Soffic.03G0015920-1A	0	0	0	0	0	0	0	0	0	0	0	5.97306	0	1.90059	0	0	4.46889
Soffic.10G0000680-1A	-	-	-	-	-	3.77185	-5.52697	1.56456	3.5326	0.000411498	0.0137302	Soffic.10G0000680-1A	0	0	0	0	0	0	0	0	0	0	0	3.04827	0	2.62118	6.78204	4.91486	7.06452
Soffic.08G0012170-1A	-	-	-	-	-	3.91878	-5.58131	2.51444	2.2197	0.026439	0.197072	Soffic.08G0012170-1A	0	0	0	0	0	0	0	0	0	0	0	0	0	0	1.65426	0.82947	2.97987
Soffic.09G0003380-2P	-	-	-	-	LOC_Os08g27290	3.97276	-5.60161	1.99236	2.81154	0.00493043	0.0717828	Soffic.09G0003380-2P	0	0	0	0	0	0	0	0	0	0	0.915895	0	0	0	3.78475	1.87628	3.07047
Soffic.06G0003260-1A	-	-	-	-	LOC_Os04g11390	4.27298	-5.70559	3.00544	1.89842	0.0576407	0.303367	Soffic.06G0003260-1A	0	0	0	0	0	0	0	0	0	0	0	0	0	18.7102	0	0	7.95279
Soffic.01G0016570-1C	-	-	-	-	-	4.34534	-5.73024	1.6591	3.45382	0.000552702	0.0167324	Soffic.01G0016570-1C	0	0	0	0	0	0	0	0	0	0	2.29305	0	0.77082	2.3775	0.609113	0.277881	0
Soffic.03G0036010-2E	-	-	-	-	LOC_Os01g67170	4.45356	-5.76565	2.01995	2.85435	0.00431247	0.065811	Soffic.03G0036010-2E	0	0	0	0	0	0	0	0	0	0	0	0.34084	0	1.62572	2.08426	0	1.24471
Soffic.05G0007590-4G	-	-	-	-	-	4.52047	-5.78746	1.55967	3.7107	0.000206686	0.00841542	Soffic.05G0007590-4G	0	0	0	0	0	0	0	0	0	0	1.67065	1.82219	0	0	2.62175	0.934493	1.22266
Soffic.01G0005070-6G	-	-	-	-	LOC_Os03g58910.2	4.84689	-5.8871	2.50191	2.35305	0.0186204	0.161099	Soffic.01G0005070-6G	0	0	0	0	0	0	0	0	0	0	0	0.438448	0	0.645515	0	0.34147	0
Soffic.07G0018120-5F	-	-	-	-	LOC_Os08g41700	6.06476	-5.90537	1.23732	4.77271	1.81761e-06	0.000252659	Soffic.07G0018120-5F	0	0	0	0	0	0	0.193139	0	0	0	0.628626	0.043535	0	1.35653	2.33259	1.8129	3.55176
Soffic.08G0003680-3D	-	-	-	-	LOC_Os11g05170	49.1667	-5.94927	0.970357	6.13101	8.7324e-10	4.0773e-07	Soffic.08G0003680-3D	0	0.442275	0	0.17088	0.056813	0	0	0.794326	0.861154	0.702612	0.614563	3.42205	11.1515	3.39186	10.5571	111.841	15.7023
Soffic.04G0012790-1E	-	-	-	-	-	5.22727	-5.99638	3.00473	1.99565	0.0459722	0.269868	Soffic.04G0012790-1E	0	0	0	0	0	0	0	0	0	0	0	0	0	10.632	0	0	9.11672
Soffic.06G0001370-4E	-	-	-	-	LOC_Os04g11390	11.6277	-6.02211	2.03184	2.96387	0.00303801	0.0520672	Soffic.06G0001370-4E	0	0	0	0	0.95146	0	0	0	0	0	1.61996	0	55.7738	0	2.09474	0	12.7373
Soffic.03G0010520-1A	-	-	-	-	-	12.5325	-6.05412	2.07706	2.91476	0.00355959	0.0578228	Soffic.03G0010520-1A	0	0	0	0	0	0	0	0	0	0.139893	0	0.522072	0.281847	7.44156	0	0	0.855668
Soffic.01G0017010-1C	-	-	-	-	-	5.45112	-6.05681	1.59659	3.7936	0.000148479	0.00666915	Soffic.01G0017010-1C	0	0	0	0	0	0	0	0	0	0	2.10646	0	1.37436	1.85253	1.95703	0.406961	0
Soffic.10G0013510-1D	-	-	-	-	-	5.47508	-6.06377	1.57595	3.84769	0.000119238	0.00569148	Soffic.10G0013510-1D	0	0	0	0	0	0	0	0	0	0	2.15029	3.24219	0	7.91985	0	2.36797	4.19003
Soffic.10G0023950-3C	-	-	-	-	-	5.53033	-6.07751	1.9864	3.05956	0.00221659	0.0425439	Soffic.10G0023950-3C	0	0	0	0	0	0	0	0	0	0	1.50946	2.49149	0	0	2.34729	0	1.3321
Soffic.03G0039630-4H	-	-	-	-	-	10.9445	-6.09204	2.82616	2.15559	0.0311156	0.216054	Soffic.03G0039630-4H	0	0	0	0	1.83684	0	0	0	0	0	24.8859	0	0	79.5607	0	0	0
Soffic.10G0013740-3C	-	-	-	-	LOC_Os06g27370	6.06149	-6.21035	1.54924	4.00863	6.10723e-05	0.00352213	Soffic.10G0013740-3C	0	0	0	0	0	0	0	0	0	0	1.29962	2.55512	0	2.83545	0	2.17368	1.89866
Soffic.04G0018930-1C	-	-	-	-	-	6.1003	-6.2191	3.00427	2.07009	0.038444	0.243659	Soffic.04G0018930-1C	0	0	0	0	0	0	0	0	0	0	0	0	0	6.80216	0	0	2.61727
Soffic.10G0011810-1A	-	-	-	-	LOC_Os06g27370	6.13827	-6.22823	1.55923	3.99442	6.48539e-05	0.00368766	Soffic.10G0011810-1A	0	0	0	0	0	0	0	0	0	0	2.18678	0	1.72797	1.40723	1.66848	2.59719	0
Soffic.04G0018220-5F	-	-	-	AT3G22990.1	LOC_Os07g41900	6.31989	-6.26976	2.49784	2.51008	0.0120705	0.124164	Soffic.04G0018220-5F	0	0	0	0	0	0	0	0	0	0	0	0	2.12934	4.25531	0	0	2.86407
Soffic.09G0022860-1C	-	-	-	-	LOC_Os05g49750	6.36869	-6.2813	3.00415	2.09087	0.0365396	0.236505	Soffic.09G0022860-1C	0	0	0	0	0	0	0	0	0	0	5.39873	0	0	3.695	0	0	0
Soffic.01G0043360-2B		-	-	-	-	6.52044	-6.31583	1.97188	3.20296	0.00136025	0.0307742	Soffic.01G0043360-2B	0	0	0	0	0	0	0	0	0	0	0	0	0	1.59954	1.24867	1.71703	1.70926
Soffic.08G0007220-3C	-	-	-	-	-	6.93209	-6.40341	2.51166	2.54948	0.0107885	0.11613	Soffic.08G0007220-3C	0	0	0	0	0	0	0	0	0	0	0	7.93617	0	0	24.8303	4.78697	0
Soffic.08G0003120-1A	-	-	-	-	-	6.93854	-6.40374	1.99935	3.20292	0.00136044	0.0307742	Soffic.08G0003120-1A	0	0	0	0	0	0	0	0	0	0	0	4.53897	4.46123	0	0	2.39617	3.27538
Soffic.03G0019820-4E	-	-	-	-	-	13.1813	-6.41746	2.0005	3.20793	0.00133693	0.0303999	Soffic.03G0019820-4E	0	0.186179	0	0	0	0	0	0	0	0	2.29908	0.959504	0	0	0.507145	20.5873	0
Soffic.04G0009840-1A	-	-	-	-	LOC_Os02g15740	7.41085	-6.50004	2.11158	3.07828	0.00208201	0.0410179	Soffic.04G0009840-1A	0	0	0	0	0	0	0	0	0	0	0	0.341045	1.2218	0	11.7208	6.79099	0
Soffic.01G0050570-4E	-	-	-	-	-	7.97479	-6.60586	2.47947	2.66422	0.00771665	0.094641	Soffic.01G0050570-4E	0	0	0	0	0	0	0	0	0	0	6.36633	0	0	4.50182	0	0	4.8385
Soffic.05G0013910-3D	-	-	-	-	LOC_Os11g32890	42.5816	-6.64977	0.955945	6.95623	3.49499e-12	2.79749e-09	Soffic.05G0013910-3D	0	0.571877	0	0	0.790478	0	0	0	0	0	1.97966	11.179	34.5315	14.462	12.1934	23.961	20.8877
Soffic.09G0001020-7H	-	-	-	-	-	8.24381	-6.65396	2.01674	3.29937	0.000969024	0.0245591	Soffic.09G0001020-7H	0	0	0	0	0	0	0	0	0	0	1.13174	0	0	5.89746	0	4.95453	1.28484
Soffic.08G0009130-1G	-	-	-	-	-	8.95462	-6.77305	1.99136	3.40123	0.000670842	0.0190724	Soffic.08G0009130-1G	0	0	0	0	0	0	0	0	0	0	8.41893	5.03534	0	0	0	4.87057	5.42671
Soffic.01G0014020-1C	-	-	-	-	-	9.19691	-6.81174	1.60881	4.23404	2.29535e-05	0.00167191	Soffic.01G0014020-1C	0	0	0	0	0	0	0	0	0	0	4.86695	0	1.29591	4.33415	1.54212	2.44982	0
Soffic.03G0013300-2B	-	-	-	-	-	9.46941	-6.85328	2.48752	2.75507	0.00586798	0.0798652	Soffic.03G0013300-2B	0	0	0	0	0	0	0	0	0	0	0	5.62968	0	0	3.02605	5.74835	0
Soffic.03G0001040-3D	-	-	-	-	-	10.1807	-6.95829	2.01393	3.45509	0.000550115	0.0166943	Soffic.03G0001040-3D	0	0	0	0	0	0	0	0	0	0	1.30791	1.02853	0	0	0	4.6103	1.80587
Soffic.06G0003000-5G	-	-	-	-	-	10.4417	-6.9934	2.56924	2.72197	0.00648934	0.0849833	Soffic.06G0003000-5G	0	0	0	0	0	0	0	0	0	0	0	0	34.5201	0	1.79967	0	4.58317
Soffic.08G0002850-2H	-	-	-	-	-	11.0844	-7.08169	1.36028	5.20605	1.92899e-07	4.16932e-05	Soffic.08G0002850-2H	0	0	0	0	0	0	0	0	0	0	1.83449	0.861546	0.24927	0.568566	0	5.46704	2.54518
Soffic.03G0023380-1D	-	-	-	-	-	11.6192	-7.14875	1.26675	5.64339	1.66734e-08	5.14382e-06	Soffic.03G0023380-1D	0	0	0	0	0	0	0	0	0	0	0.896078	4.32379	0.626954	0	3.99124	4.18898	2.56878
Soffic.07G0016930-3P	-	-	-	-	-	11.6747	-7.15541	2.49561	2.8672	0.0041412	0.0640426	Soffic.07G0016930-3P	0	0	0	0	0	0	0	0	0	0	0	3.44373	0	5.84019	0	0	8.93002
Soffic.08G0001650-1A	-	-	-	-	-	13.5379	-7.36899	2.04819	3.59781	0.000320907	0.0115716	Soffic.08G0001650-1A	0	0	0	0	0	0	0	0	0	0	0	7.4388	0	0.921491	8.13566	0	9.8123
Soffic.01G0031400-3P	-	-	-	-	LOC_Os04g11390	15.0593	-7.52212	2.54691	2.95343	0.0031426	0.0533586	Soffic.01G0031400-3P	0	0	0	0	0	0	0	0	0	0	0	0	43.706	21.2239	0	0	3.76264
Soffic.01G0024350-2G	-	-	-	-	-	29.5049	-8.49302	1.65984	5.11678	3.10799e-07	6.02082e-05	Soffic.01G0024350-2G	0	0	0	0	0	0	0	0	0	0	11.9745	0	4.39528	0	3.12206	4.2541	5.17345
Soffic.05G0011850-6H	-	-	-	-	LOC_Os11g32890	30.3142	-8.53222	0.858468	9.93889	2.8196e-23	1.86706e-19	Soffic.05G0011850-6H	0	0	0	0	0	0	0	0	0	0	18.3921	6.15949	14.0975	11.8181	12.9309	18.2696	3.49246
Soffic.08G0016740-2B	-	-	K17592	AT3G48770.1	LOC_Os11g31480	12.1414	-22.251	3.00291	7.40984	1.26451e-13	1.39554e-10	Soffic.08G0016740-2B	0	0	0	0	0	0	0	0	0	0	0	7.3748	0	0	0	2.7336	0
Soffic.04G0015720-3P	,transcriptional activator	GO:0000003,GO:0003006,GO:0003674,GO:0003824,GO:0003906,GO:0005575,GO:0005622,GO:0005623,GO:0005634,GO:0006139,GO:0006259,GO:0006281,GO:0006304,GO:0006305,GO:0006306,GO:0006325,GO:0006342,GO:0006349,GO:0006355,GO:0006725,GO:0006807,GO:0006950,GO:0006952,GO:0006974,GO:0006996,GO:0007275,GO:0008150,GO:0008152,GO:0009605,GO:0009607,GO:0009620,GO:0009790,GO:0009791,GO:0009793,GO:0009889,GO:0009890,GO:…	-	-	-	17.0217	6.34571	2.34469	-2.70642	0.00680137	0.0876202	Soffic.04G0015720-3P	0	0.043725	0	0	0	0	3.72019	3.57245	0.951158	0	0	0	0	0	0	0.046951	0
Soffic.10G0026080-4P	1,3-beta-glucan synthase component	GO:0005575,GO:0005623,GO:0005886,GO:0016020,GO:0044464,GO:0071944	K11000	AT5G13000.1	LOC_Os03g03610	6.63865	6.22916	2.08573	-2.98656	0.00282138	0.0496753	Soffic.10G0026080-4P	0	0.12618	0	0.787324	0	0	0.147762	1.70451	0.08381	0	0	0	0	0	0	0	0
Soffic.10G0025640-5G	1,3-beta-glucan synthase component	GO:0005575,GO:0005623,GO:0005886,GO:0016020,GO:0044464,GO:0071944	K11000	AT5G13000.1	LOC_Os03g03610	19.9214	4.2268	1.2865	-3.28551	0.00101797	0.0253545	Soffic.10G0025640-5G	1.17941	1.35992	0	0.636551	0.518598	0	0.799292	2.99737	0.256969	0.134791	0	0.207119	0.071209	0	0	0	0
Soffic.10G0024160-1A	1,3-beta-glucan synthase component	GO:0005575,GO:0005623,GO:0005886,GO:0016020,GO:0044464,GO:0071944	K11000	AT5G13000.1	LOC_Os03g03610	3.98397	2.27787	1.0092	-2.2571	0.0240019	0.185967	Soffic.10G0024160-1A	0.204279	0.131408	0	0.086119	0.057353	0.148259	0.312251	0.3614	0	0.05346	0.07045	0	0	0	0.041264	0.049117	0
Soffic.01G0023150-5F	1,3-beta-glucan synthase component	GO:0000003,GO:0003006,GO:0005575,GO:0005622,GO:0005623,GO:0005737,GO:0005794,GO:0005886,GO:0005911,GO:0007049,GO:0007275,GO:0008150,GO:0009506,GO:0009555,GO:0009556,GO:0009987,GO:0012505,GO:0016020,GO:0019953,GO:0022402,GO:0022414,GO:0030054,GO:0032501,GO:0032502,GO:0034293,GO:0040007,GO:0043226,GO:0043227,GO:0043229,GO:0043231,GO:0043934,GO:0044424,GO:0044444,GO:0044464,GO:0044703,GO:0048229,GO:…	K11000	AT2G36850.1	-	4.22864	2.26017	1.13713	-1.98761	0.0468552	0.272325	Soffic.01G0023150-5F	0.14317	0.42458	0.277303	0.243423	0	0.302434	0.510246	0	0.125349	0.132573	0	0	0	0	0.082552	0	0.232906
Soffic.10G0025490-1P	1,3-beta-glucan synthase component	GO:0005575,GO:0005623,GO:0005886,GO:0016020,GO:0044464,GO:0071944	K11000	AT5G13000.1	LOC_Os03g03610	61.0691	2.06024	1.07826	-1.91071	0.0560421	0.299062	Soffic.10G0025490-1P	0.249145	3.91543	0.40521	3.3058	0.578056	1.64162	5.23643	5.87409	0	0.22481	0	1.15078	0	0.185119	0.091806	1.47421	0.934155
Soffic.04G0009260-3C	1,3-beta-glucan synthase subunit FKS1	-	K11000	AT3G14570.1	-	3.69843	5.39793	1.5869	-3.40155	0.000670038	0.0190701	Soffic.04G0009260-3C	0.182172	0.199114	0	0	0	0.228956	0.319677	0	0.245064	0.2986	0	0	0	0	0	0	0
Soffic.04G0016960-2P	1,4-alpha-glucan-branching enzyme	GO:0001678,GO:0003674,GO:0003824,GO:0003844,GO:0005575,GO:0005622,GO:0005623,GO:0005737,GO:0005975,GO:0005976,GO:0005982,GO:0006073,GO:0008150,GO:0008152,GO:0009058,GO:0009059,GO:0009314,GO:0009416,GO:0009501,GO:0009507,GO:0009532,GO:0009536,GO:0009570,GO:0009628,GO:0009743,GO:0009744,GO:0009746,GO:0009749,GO:0009750,GO:0009987,GO:0010021,GO:0010033,GO:0016740,GO:0016757,GO:0016758,GO:0019725,GO:…	K00700	AT5G03650.1	LOC_Os02g32660	5.79805	4.7537	1.69909	-2.7978	0.00514517	0.0736783	Soffic.04G0016960-2P	0	0.630903	0.744478	0	0	0.444796	3.22912	0.450748	1.17633	0	0	0	0.210858	0	0	0	0.125777
Soffic.01G0034480-4F	10 TM Acyl Transferase domain found in Cas1p	GO:0000271,GO:0001101,GO:0005575,GO:0005622,GO:0005623,GO:0005737,GO:0005783,GO:0005794,GO:0005975,GO:0005976,GO:0006073,GO:0006950,GO:0006952,GO:0008150,GO:0008152,GO:0009058,GO:0009059,GO:0009605,GO:0009607,GO:0009620,GO:0009719,GO:0009725,GO:0009737,GO:0009832,GO:0009834,GO:0009987,GO:0010033,GO:0010383,GO:0010410,GO:0010411,GO:0012505,GO:0016051,GO:0033692,GO:0033993,GO:0034637,GO:0034645,GO:…	K03377	AT5G46340.1	LOC_Os03g19970	23.9159	2.70852	0.754475	-3.58994	0.000330755	0.0118105	Soffic.01G0034480-4F	1.82591	3.24872	0.483501	2.92567	7.75821	2.55444	2.94096	3.10914	4.95756	2.86417	0.289287	0	0.67278	0.871621	0	0	1.49165
Soffic.10G0003890-3C	1-deoxy-D-xylulose-5-phosphate synthase	-	K01662	AT5G11380.1	LOC_Os06g05100	20.1371	-2.09515	1.0816	1.93708	0.0527351	0.289616	Soffic.10G0003890-3C	1.11288	0.615012	0.34355	0.44997	0.519131	0.736752	0	0	1.24062	0	0.899641	2.89567	0	3.71164	0	4.16901	3.39284
Soffic.06G0021800-4D	26S proteasome non-ATPase regulatory subunit 7	GO:0000003,GO:0000502,GO:0003006,GO:0005575,GO:0005622,GO:0005623,GO:0005634,GO:0006508,GO:0006511,GO:0006807,GO:0007275,GO:0008150,GO:0008152,GO:0009056,GO:0009057,GO:0009790,GO:0009791,GO:0009793,GO:0009987,GO:0010154,GO:0010498,GO:0019538,GO:0019941,GO:0022414,GO:0030163,GO:0032501,GO:0032502,GO:0032991,GO:0043161,GO:0043170,GO:0043226,GO:0043227,GO:0043229,GO:0043231,GO:0043632,GO:0044237,GO:…	K03038	AT5G05780.1	LOC_Os04g56646	8.97414	4.25722	0.813738	-5.23168	1.67976e-07	3.69643e-05	Soffic.06G0021800-4D	2.19791	3.45734	1.27686	2.44591	1.65136	2.49929	1.2916	4.0905	1.42545	2.05327	0	0	0.795285	0	0	0	0
Soffic.01G0053030-3C	26S proteasome subunit RPN7	GO:0000003,GO:0000338,GO:0003006,GO:0005575,GO:0005622,GO:0005623,GO:0005634,GO:0005737,GO:0005829,GO:0006464,GO:0006508,GO:0006807,GO:0006950,GO:0006970,GO:0006972,GO:0007275,GO:0008150,GO:0008152,GO:0009314,GO:0009416,GO:0009628,GO:0009642,GO:0009646,GO:0009651,GO:0009790,GO:0009791,GO:0009793,GO:0009987,GO:0010154,GO:0019538,GO:0022414,GO:0032501,GO:0032502,GO:0036211,GO:0043170,GO:0043226,GO:…	K12175	AT3G61140.1	LOC_Os03g02540	2.62289	-5.00235	2.55206	1.96012	0.0499813	0.281778	Soffic.01G0053030-3C	0	0	0	0	0	0	0	0	0	0	0.563825	0	0	0	1.67512	0	1.58482
Soffic.02G0018050-6P	2Fe-2S iron-sulfur cluster binding domain	-	K22071	AT4G05450.1	LOC_Os09g26650	2.67576	3.61983	1.52454	-2.37437	0.0175788	0.155769	Soffic.02G0018050-6P	0.473292	0.838576	0	0	0.390327	0	0	2.34901	1.54094	1.31305	0	0	0	0	0	0.274351	0
Soffic.10G0005870-1A	2Fe-2S iron-sulfur cluster binding domain	GO:0000003,GO:0003006,GO:0005575,GO:0005622,GO:0005623,GO:0005737,GO:0005739,GO:0006091,GO:0008150,GO:0008152,GO:0009856,GO:0009987,GO:0022414,GO:0022900,GO:0032501,GO:0032502,GO:0043226,GO:0043227,GO:0043229,GO:0043231,GO:0044237,GO:0044424,GO:0044444,GO:0044464,GO:0044706,GO:0048856,GO:0048868,GO:0051704,GO:0055114	K22071	AT4G21090.2	LOC_Os07g01930	7.56476	-3.45162	1.61759	2.1338	0.0328595	0.223353	Soffic.10G0005870-1A	0	0	0	0	0.865232	0	0	0	0	1.18248	0	3.4379	0	8.94555	1.52016	0.429738	2.60744
Soffic.05G0012860-2B	2OG-Fe(II) oxygenase superfamily	GO:0000228,GO:0000785,GO:0000790,GO:0000791,GO:0003674,GO:0003824,GO:0005488,GO:0005506,GO:0005575,GO:0005622,GO:0005623,GO:0005634,GO:0005694,GO:0005719,GO:0005737,GO:0005739,GO:0006139,GO:0006259,GO:0006281,GO:0006304,GO:0006725,GO:0006807,GO:0006950,GO:0006974,GO:0008150,GO:0008152,GO:0008198,GO:0009987,GO:0016070,GO:0016491,GO:0016705,GO:0016706,GO:0031974,GO:0031981,GO:0033554,GO:0034641,GO:…	K10765	AT1G11780.1	-	2.23666	4.65681	2.02523	-2.29939	0.0214828	0.174863	Soffic.05G0012860-2B	0.232034	0	1.64757	0.346246	0.246686	0	1.99337	0	0	0	0	0	0	0	0	0	0
Soffic.06G0006280-1A	2-oxoglutarate dehydrogenase C-terminal	GO:0003674,GO:0003824,GO:0004591,GO:0005575,GO:0005622,GO:0005623,GO:0005737,GO:0005739,GO:0005759,GO:0005947,GO:0006082,GO:0006091,GO:0006099,GO:0006101,GO:0008150,GO:0008152,GO:0009060,GO:0009353,GO:0009987,GO:0015980,GO:0016491,GO:0016624,GO:0016903,GO:0016999,GO:0017144,GO:0019752,GO:0030062,GO:0031974,GO:0032991,GO:0043226,GO:0043227,GO:0043229,GO:0043231,GO:0043233,GO:0043436,GO:0044237,GO:…	K00164	AT5G65750.1	LOC_Os04g32020	5.61043	5.99376	2.78022	-2.15586	0.0310946	0.216017	Soffic.06G0006280-1A	1.62864	0	0	0	1.48574	1.00106	0	0	0	0	0	0	0	0	0	0	0
Soffic.10G0026010-5G	2-oxoglutarate dehydrogenase C-terminal	GO:0003674,GO:0003824,GO:0004591,GO:0005575,GO:0005622,GO:0005623,GO:0005737,GO:0005739,GO:0005759,GO:0005947,GO:0006082,GO:0006091,GO:0006099,GO:0006101,GO:0008150,GO:0008152,GO:0009060,GO:0009353,GO:0009987,GO:0015980,GO:0016491,GO:0016624,GO:0016903,GO:0016999,GO:0017144,GO:0019752,GO:0030062,GO:0031974,GO:0032991,GO:0043226,GO:0043227,GO:0043229,GO:0043231,GO:0043233,GO:0043436,GO:0044237,GO:…	K00164	AT5G65750.1	LOC_Os07g49520	44.3798	2.08539	0.838467	-2.48715	0.0128771	0.128946	Soffic.10G0026010-5G	0.765113	3.58252	2.53562	2.32381	5.52272	2.44809	1.28947	3.22392	3.73616	2.37641	0.286123	0	2.01586	0	1.22818	0.852416	0
Soffic.10G0017400-4P	2S seed storage protein 5-like	-	-	-	-	6.99074	6.30911	1.65348	-3.81564	0.000135829	0.00627374	Soffic.10G0017400-4P	0	0.227293	0.379595	0.316455	0	0	0	0.506785	0.308757	0.268599	0	0	0	0	0	0	0
Soffic.03G0002810-7H	3' exoribonuclease family, domain 1	GO:0000175,GO:0003674,GO:0003824,GO:0004518,GO:0004527,GO:0004532,GO:0004540,GO:0004654,GO:0005575,GO:0005622,GO:0005623,GO:0005737,GO:0006109,GO:0006139,GO:0006396,GO:0006401,GO:0006629,GO:0006720,GO:0006721,GO:0006725,GO:0006778,GO:0006779,GO:0006807,GO:0006950,GO:0007154,GO:0008150,GO:0008152,GO:0008299,GO:0008408,GO:0008610,GO:0009056,GO:0009057,GO:0009058,GO:0009267,GO:0009507,GO:0009532,GO:…	K00962	AT3G03710.1	LOC_Os07g07310	2.81404	4.99008	2.32219	-2.14887	0.0316448	0.218233	Soffic.03G0002810-7H	0	0	0.846675	0.609865	0.222572	0	0	0.602758	0	0	0	0	0	0	0	0	0
Soffic.02G0035140-1A	3' exoribonuclease family, domain 2	GO:0000176,GO:0000177,GO:0000178,GO:0000291,GO:0000956,GO:0003674,GO:0003824,GO:0004518,GO:0004527,GO:0005575,GO:0005622,GO:0005623,GO:0005634,GO:0005730,GO:0005737,GO:0006139,GO:0006364,GO:0006396,GO:0006401,GO:0006402,GO:0006725,GO:0006807,GO:0007275,GO:0008150,GO:0008152,GO:0008408,GO:0009056,GO:0009057,GO:0009791,GO:0009845,GO:0009892,GO:0009987,GO:0010467,GO:0010468,GO:0010605,GO:0010629,GO:…	K12587	AT4G27490.1	LOC_Os03g62720	6.03024	-2.08383	0.717993	2.90229	0.00370445	0.0592509	Soffic.02G0035140-1A	0	0.406582	0.446967	0.318406	0	0	0	0	0.820572	0.789632	0.914215	1.08289	1.02381	2.32156	0.82977	0.943222	1.22182
Soffic.06G0001400-4F	3'-5' exonuclease	GO:0003674,GO:0003824,GO:0004518,GO:0004527,GO:0006139,GO:0006725,GO:0006807,GO:0008150,GO:0008152,GO:0008408,GO:0009987,GO:0016787,GO:0016788,GO:0034641,GO:0043170,GO:0044237,GO:0044238,GO:0046483,GO:0071704,GO:0090304,GO:0090305,GO:1901360	-	-	LOC_Os04g03990	2.25669	4.66292	2.38812	-1.95255	0.0508733	0.284117	Soffic.06G0001400-4F	0	0.237456	0	0.276589	0	0	0.730287	2.97322	0	0	0	0	0	0	0	0	0
Soffic.03G0015800-1A	3'-5' exonuclease	GO:0003674,GO:0003676,GO:0003723,GO:0005488,GO:0005515,GO:0005575,GO:0005622,GO:0005623,GO:0005737,GO:0006139,GO:0006725,GO:0006807,GO:0008150,GO:0008152,GO:0009892,GO:0009987,GO:0010468,GO:0010605,GO:0010629,GO:0016070,GO:0016458,GO:0019222,GO:0031047,GO:0032991,GO:0034587,GO:0034641,GO:0034660,GO:0035770,GO:0036464,GO:0042802,GO:0042803,GO:0043170,GO:0043186,GO:0043226,GO:0043228,GO:0043229,GO:…	K18740	AT2G25910.2	LOC_Os01g38620.2	17.0191	-2.37331	0.918309	2.58443	0.00975392	0.108917	Soffic.03G0015800-1A	0	1.03296	2.18335	1.06565	0	0	1.0563	0	0.969914	2.55257	0.586572	6.22047	2.33508	13.5878	0.549595	1.53485	7.75642
Soffic.10G0004500-1P	36.4 kDa proline-rich protein	-	-	-	LOC_Os06g07220	10.5134	2.59369	0.900471	-2.88037	0.00397211	0.0622337	Soffic.10G0004500-1P	1.00258	7.30109	1.38645	0.283623	0.648607	2.56572	1.32038	1.46555	4.6364	2.71961	0	0.174222	1.33152	0	22.8086	0	0
Soffic.10G0011850-2P	39S ribosomal protein L46	-	K17427	AT1G14620.1	LOC_Os06g19640	5.00589	5.8381	1.15789	-5.042	4.60695e-07	8.16462e-05	Soffic.10G0011850-2P	0	1.66829	0	1.82879	0.970128	0.5672	1.08263	1.92073	1.1566	2.72227	0	0	0	0	0	0	0
Soffic.04G0007140-3C	3-ketoacyl-CoA synthase	GO:0006950,GO:0008150,GO:0009266,GO:0009314,GO:0009409,GO:0009416,GO:0009628,GO:0050896	K15397	AT2G26640.1	LOC_Os06g39750.3	12.918	7.19532	2.05759	-3.49697	0.00047057	0.0149676	Soffic.04G0007140-3C	0	1.1461	4.75564	0	1.45781	7.2126	0	3.05333	0	0	0	0	0	0	0	0	0
Soffic.03G0015950-1P	3-ketoacyl-CoA synthase	-	K15397	AT1G68530.1	LOC_Os01g34560	3.3914	5.26275	2.30597	-2.28223	0.0224758	0.17938	Soffic.03G0015950-1P	2.79472	0	0	0	0.652069	0	0	1.47574	0	0.634451	0	0	0	0	0	0	0
Soffic.03G0015510-5G	3-ketoacyl-CoA synthase	-	K15397	AT1G68530.1	LOC_Os01g34560	3.82678	5.00157	1.67208	-2.99123	0.00277854	0.0491843	Soffic.03G0015510-5G	0	0.769115	0	0	1.7906	0.117217	0	3.42923	0.171091	0.06182	0	0.029346	0	0	0	0	0
Soffic.03G0014780-4E	3-ketoacyl-CoA synthase	-	K15397	AT1G68530.1	LOC_Os01g34560	4.75095	4.90238	1.57546	-3.11171	0.00186005	0.0379804	Soffic.03G0014780-4E	0	2.49205	0	0	2.30577	0.117217	0	2.79232	0.171091	0.114704	0	0.029346	0	0	0	0	0.054207
Soffic.03G0014640-2B	3-ketoacyl-CoA synthase	-	K15397	AT1G68530.1	LOC_Os01g34560	3.47063	4.8633	1.6084	-3.02369	0.00249716	0.0460133	Soffic.03G0014640-2B	0	1.53085	0	0	1.17476	0.117217	0	2.55246	0.248337	0.125068	0	0.029346	0	0	0	0	0
Soffic.03G0015180-3P	3-ketoacyl-CoA synthase	-	K15397	AT1G68530.1	LOC_Os01g34560	2.28023	4.68663	2.3117	-2.02735	0.0426268	0.258569	Soffic.03G0015180-3P	1.07205	0	0	0	0	0	0	2.13251	0.278619	0.989165	0	0	0	0	0	0	0
Soffic.03G0014600-1A	3-ketoacyl-CoA synthase	-	K15397	AT1G68530.1	LOC_Os01g34560	3.23156	4.34414	1.52506	-2.8485	0.00439261	0.0664908	Soffic.03G0014600-1A	0	1.21862	0	0	2.41997	0.117217	0	1.08154	0.222889	0.100507	0	0.029346	0	0	0	0	0.054207
Soffic.03G0015080-6H	3-ketoacyl-CoA synthase	-	K15397	AT1G68530.1	LOC_Os01g34560	3.05987	4.25084	1.4586	-2.91433	0.00356453	0.0578514	Soffic.03G0015080-6H	0	0.974299	0	0	1.41774	0.117217	0	1.7038	0.407068	0.182994	0	0.029346	0	0	0	0	0.054207
Soffic.03G0015930-3C	3-ketoacyl-CoA synthase	-	K15397	AT1G68530.1	LOC_Os01g34560	2.49435	3.95256	1.44342	-2.73833	0.00617515	0.0824937	Soffic.03G0015930-3C	0	0.524034	0	0	1.55977	0.117217	0	1.29113	0.248594	0.251282	0	0.029346	0	0	0	0	0.054207
Soffic.01G0044500-2B	3-ketoacyl-CoA synthase	GO:0005575,GO:0005622,GO:0005623,GO:0005737,GO:0005783,GO:0006950,GO:0008150,GO:0009266,GO:0009314,GO:0009409,GO:0009416,GO:0009628,GO:0012505,GO:0043226,GO:0043227,GO:0043229,GO:0043231,GO:0044424,GO:0044444,GO:0044464,GO:0050896	K15397	AT2G28630.1	LOC_Os10g33370	12.2729	3.20789	1.0464	-3.06563	0.00217211	0.0420112	Soffic.01G0044500-2B	0.379725	3.17998	0	0.888926	3.70951	3.14365	1.85116	3.7484	2.11189	1.71859	0	0	0	0	1.15454	0	0.367844
Soffic.02G0015490-2G	3-ketoacyl-CoA synthase	-	K15397	-	LOC_Os09g19650	8.37057	2.57253	0.86451	-2.97571	0.00292309	0.050803	Soffic.02G0015490-2G	1.23004	1.91669	0.044612	0	1.81835	0.233325	1.14754	6.42872	0.115289	0.37834	0.024518	0.440741	0.194362	0.143286	0.048	0.396742	0.049691
Soffic.10G0015110-1A	3-ketoacyl-CoA synthase	GO:0006950,GO:0008150,GO:0009266,GO:0009314,GO:0009409,GO:0009416,GO:0009628,GO:0050896	K15397	AT2G26640.1	LOC_Os06g39750.3	15.1194	2.52746	0.756191	-3.34236	0.0008307	0.0221072	Soffic.10G0015110-1A	1.52885	4.4501	0.301788	2.27977	0.3739	1.34392	3.19058	7.85541	0.074199	0.590353	0.132027	0.851806	0.118002	0.119544	0.08042	0.819698	0.209523
Soffic.10G0009270-1A	3-ketoacyl-CoA synthase	-	K15397	AT1G68530.1	LOC_Os06g14810	3.57556	2.47921	1.1437	-2.1677	0.0301816	0.212529	Soffic.10G0009270-1A	0	1.66001	0.097811	0.08204	1.45711	0.114949	0	1.49169	0.356158	0	0.038081	0.122248	0.184845	0	0.085059	0.042566	0
Soffic.10G0014740-5F	3-ketoacyl-CoA synthase	GO:0006950,GO:0008150,GO:0009266,GO:0009314,GO:0009409,GO:0009416,GO:0009628,GO:0050896	K15397	AT2G26640.1	LOC_Os06g39750.3	11.4051	2.36225	0.791711	-2.98373	0.00284758	0.0499439	Soffic.10G0014740-5F	1.03247	2.06921	0.222466	3.51325	0.724666	0.133922	2.15413	5.92455	0.197865	0.366748	0.156218	0.409806	0.118002	0.083699	0.060493	1.02815	0.031345
Soffic.01G0026390-5H	3-ketoacyl-CoA synthase	GO:0005575,GO:0005622,GO:0005623,GO:0005737,GO:0005783,GO:0006950,GO:0008150,GO:0009266,GO:0009314,GO:0009409,GO:0009416,GO:0009628,GO:0012505,GO:0043226,GO:0043227,GO:0043229,GO:0043231,GO:0044424,GO:0044444,GO:0044464,GO:0050896	K15397	AT2G28630.1	LOC_Os10g33370	7.30161	2.28481	0.727942	-3.13872	0.00169687	0.0356294	Soffic.01G0026390-5H	0.701841	2.90698	0.280276	1.38702	2.48482	0.63504	1.3199	6.61593	1.84227	0.651091	0	0.319379	1.16138	0	0.180366	0.279611	0.504831
Soffic.10G0016270-2B	3-ketoacyl-CoA synthase	GO:0006950,GO:0008150,GO:0009266,GO:0009314,GO:0009409,GO:0009416,GO:0009628,GO:0050896	K15397	AT2G26640.1	LOC_Os06g39750.3	17.5979	2.27032	0.726466	-3.12515	0.00177713	0.0368054	Soffic.10G0016270-2B	1.07766	3.50817	0.182807	4.22834	0.871656	0.992601	2.91343	10.3371	0.353882	0.546402	0.511029	0.861111	0.272766	0.083699	0.211886	1.18259	0.181845
Soffic.02G0013780-6G	3-ketoacyl-CoA synthase	GO:0006950,GO:0008150,GO:0009266,GO:0009314,GO:0009409,GO:0009416,GO:0009628,GO:0050896	K15397	AT2G26640.1	LOC_Os06g39750.3	11.1544	2.03374	0.82327	-2.47033	0.013499	0.132783	Soffic.02G0013780-6G	0.38382	2.7678	0.301788	2.65937	0.688634	0.133922	2.78662	5.27927	0.074199	0.347112	0.168945	0.060733	0.083564	0.379196	0.028775	1.05431	0.675552
Soffic.03G0007300-1F	3-ketoacyl-CoA synthase	-	K15397	-	LOC_Os04g02640	2.29787	-3.56023	0.97712	3.6436	0.000268854	0.0101836	Soffic.03G0007300-1F	0	0	0.031627	0	0.024936	0	0	0	0.100631	0.031271	0.044979	0.15559	0.481275	0.092369	0.753044	0.397702	1.7215
Soffic.02G0004440-1A	3-oxo-5-alpha-steroid 4-dehydrogenase	GO:0000003,GO:0003006,GO:0003674,GO:0003824,GO:0003865,GO:0005575,GO:0005622,GO:0005623,GO:0005737,GO:0005783,GO:0005789,GO:0006629,GO:0006694,GO:0006702,GO:0007154,GO:0007267,GO:0007275,GO:0007548,GO:0008150,GO:0008152,GO:0008202,GO:0008207,GO:0008209,GO:0008406,GO:0008584,GO:0008610,GO:0009058,GO:0009917,GO:0009987,GO:0010817,GO:0012505,GO:0016020,GO:0016229,GO:0016491,GO:0016614,GO:0016616,GO:…	K10258,K12343	AT5G16010.1	LOC_Os07g06800	3.09695	-2.60912	1.26394	2.06427	0.0389921	0.24598	Soffic.02G0004440-1A	0	0.609487	0	0	0	0	0	0	0	0.575092	0.66791	0.4871	1.66263	0	1.6479	0.309284	0.560637
Soffic.10G0021700-1A	3-phosphoinositide-dependent protein kinase-1	GO:0005575,GO:0005622,GO:0005623,GO:0005634,GO:0005730,GO:0005737,GO:0005777,GO:0006810,GO:0008150,GO:0031974,GO:0031981,GO:0042579,GO:0043226,GO:0043227,GO:0043228,GO:0043229,GO:0043231,GO:0043232,GO:0043233,GO:0043574,GO:0044422,GO:0044424,GO:0044428,GO:0044444,GO:0044446,GO:0044464,GO:0046907,GO:0051179,GO:0051234,GO:0051641,GO:0051649,GO:0070013	-	-	LOC_Os06g48970.2	13.4091	-3.00693	1.12899	2.66339	0.00773582	0.0948122	Soffic.10G0021700-1A	0	0.326707	0	0	0	0	0.551802	0	1.61883	0.626529	0	2.52766	2.54398	3.52201	3.56067	3.64071	2.65206
Soffic.02G0002730-1H	3'-UTR-mediated mRNA destabilization	-	K03260,K18753	-	-	4.69613	3.24841	1.68151	-1.93184	0.0533788	0.29159	Soffic.02G0002730-1H	2.47688	1.14753	0	2.88697	0	0	2.69551	0	0.238093	0.561751	0	0.689211	0	0	0	0	0
Soffic.02G0002720-1H	3'-UTR-mediated mRNA destabilization	-	K03260,K18753	-	-	17.0913	2.95597	0.666539	-4.4348	9.21585e-06	0.000869525	Soffic.02G0002720-1H	2.24627	2.53161	1.18055	5.00587	2.53103	1.31901	7.0085	2.07371	1.08841	0.496077	0.170613	0.636085	0	0	0.762938	0.324955	0.321769
Soffic.01G0040150-1A	40S ribosomal protein S28	GO:0005575,GO:0005622,GO:0005623,GO:0005737,GO:0044424,GO:0044464	K02979	AT5G03850.1	LOC_Os10g27174	49.3541	3.32173	1.18694	-2.79855	0.0051332	0.0736019	Soffic.01G0040150-1A	9.9718	30.0757	30.9681	25.4314	82.7292	0	24.8768	63.9261	46.5521	64.2898	0.24912	23.2354	0	0	0	2.30126	0
Soffic.03G0034090-1B	4-coumarate--CoA ligase-like	-	K10526	AT5G63380.1	LOC_Os01g67540	9.96319	3.42709	1.22951	-2.78736	0.005314	0.0751877	Soffic.03G0034090-1B	0	0.86854	1.54583	4.23166	0.679845	0.785386	2.74716	0	0.362266	0.207663	0	0.47458	0	0.222357	0	0	0
Soffic.10G0018960-3D	4Fe-4S single cluster domain	-	-	-	LOC_Os06g28050	9.1839	6.70308	2.42474	-2.76445	0.0057019	0.0785997	Soffic.10G0018960-3D	0	0	6.72174	9.6139	1.14141	0	0.519669	0	0	0	0	0	0	0	0	0	0
Soffic.10G0000700-6H	4Fe-4S single cluster domain	-	-	-	LOC_Os06g28050	8.20009	6.54022	2.80985	-2.3276	0.0199332	0.167349	Soffic.10G0000700-6H	0	0	13.2395	4.77039	0	0	0	0	0	1.72358	0	0	0	0	0	0	0
Soffic.06G0023800-3C	4Fe-4S single cluster domain	GO:0005575,GO:0005622,GO:0005623,GO:0005737,GO:0009507,GO:0009536,GO:0043226,GO:0043227,GO:0043229,GO:0043231,GO:0044424,GO:0044444,GO:0044464	-	-	LOC_Os04g57880	4.03702	5.52308	2.28935	-2.41251	0.0158433	0.146503	Soffic.06G0023800-3C	0.472801	0	0	1.84723	1.95982	0	0	0	0	1.27653	0	0	0	0	0	0	0
Soffic.06G0025640-2B	4Fe-4S single cluster domain	GO:0005575,GO:0005622,GO:0005623,GO:0005737,GO:0009507,GO:0009536,GO:0043226,GO:0043227,GO:0043229,GO:0043231,GO:0044424,GO:0044444,GO:0044464	-	-	LOC_Os04g57880	6.34498	4.90486	2.13313	-2.29937	0.0214837	0.174863	Soffic.06G0025640-2B	0	0	3.2759	1.9423	2.1838	0	0	0	0	1.49964	0	0	0	0	0.154593	0	0
Soffic.10G0013170-4E	4Fe-4S single cluster domain	-	-	-	LOC_Os06g28050	7.24432	4.52427	1.91622	-2.36104	0.0182236	0.159293	Soffic.10G0013170-4E	0	0	3.27653	4.61685	0	0	1.92221	0	2.15036	0.560805	0	0.392363	0	0	0	0	0
Soffic.06G0025530-5G	4Fe-4S single cluster domain	GO:0005575,GO:0005622,GO:0005623,GO:0005737,GO:0009507,GO:0009536,GO:0043226,GO:0043227,GO:0043229,GO:0043231,GO:0044424,GO:0044444,GO:0044464	-	-	LOC_Os04g57880	11.1366	3.9438	1.30063	-3.03222	0.00242762	0.0451204	Soffic.06G0025530-5G	0.447915	0	1.54971	6.5811	3.50556	0	1.30392	0	0.272178	0.481799	0.140372	0	0	0	0	0.233845	0.209972
Soffic.03G0024410-1A	4Fe-4S single cluster domain	GO:0000002,GO:0000122,GO:0001775,GO:0001776,GO:0001932,GO:0001933,GO:0001941,GO:0001959,GO:0001960,GO:0002260,GO:0002376,GO:0002520,GO:0002521,GO:0002682,GO:0002683,GO:0002684,GO:0002694,GO:0002696,GO:0003674,GO:0005102,GO:0005126,GO:0005133,GO:0005488,GO:0005515,GO:0005575,GO:0005622,GO:0005623,GO:0005634,GO:0005737,GO:0005739,GO:0005759,GO:0005829,GO:0005886,GO:0006139,GO:0006259,GO:0006260,GO:…	-	-	LOC_Os01g53020	2.9188	2.25251	0.908507	-2.47936	0.013162	0.13096	Soffic.03G0024410-1A	6.11996	2.57645	6.19884	0.392653	0.188458	3.94245	0.613836	1.61312	0.275565	0.745712	0.68724	0	0	0.188443	0.169573	0	0.896337
Soffic.02G0040450-1C	5' nucleotidase family	-	-	AT2G23890.1	LOC_Os09g25640	3.54605	5.32603	1.42746	-3.73112	0.000190631	0.00797094	Soffic.02G0040450-1C	0	0.757617	0.269309	0	1.36119	0.817882	0.596048	2.35509	1.24223	0	0	0	0	0	0	0	0
Soffic.04G0011330-2B	50S ribosomal protein L21	GO:0000003,GO:0003006,GO:0003674,GO:0003735,GO:0005198,GO:0005575,GO:0005622,GO:0005623,GO:0005634,GO:0005737,GO:0006950,GO:0006996,GO:0007275,GO:0008150,GO:0009266,GO:0009409,GO:0009507,GO:0009526,GO:0009532,GO:0009536,GO:0009570,GO:0009628,GO:0009657,GO:0009658,GO:0009668,GO:0009790,GO:0009791,GO:0009793,GO:0009941,GO:0009987,GO:0010027,GO:0010154,GO:0016043,GO:0022414,GO:0031967,GO:0031975,GO:…	K02888	AT1G35680.1	LOC_Os02g15900	4.14246	5.12886	1.27072	-4.03618	5.43286e-05	0.00321205	Soffic.04G0011330-2B	2.34023	2.36038	2.82973	0	1.40239	3.77646	1.60842	0	0	1.1719	0	0	0	0	0	0.164962	0
Soffic.08G0013330-1A	60S ribosomal protein	-	K02938	AT4G36130.1	LOC_Os12g38000	51.7854	9.20165	1.14773	-8.01725	1.08138e-15	2.12884e-12	Soffic.08G0013330-1A	3.24214	9.92318	12.0318	11.5178	43.5784	10.9108	0	14.8177	11.1468	12.9238	0	0	0	0	0	0	0
Soffic.03G0035060-3D	60S ribosomal protein	GO:0000027,GO:0003674,GO:0003676,GO:0003723,GO:0003735,GO:0005198,GO:0005488,GO:0005575,GO:0005622,GO:0005623,GO:0005737,GO:0005829,GO:0005840,GO:0006412,GO:0006518,GO:0006807,GO:0006996,GO:0008097,GO:0008150,GO:0008152,GO:0009058,GO:0009059,GO:0009987,GO:0010467,GO:0015934,GO:0016043,GO:0019538,GO:0019843,GO:0022607,GO:0022613,GO:0022618,GO:0022625,GO:0022626,GO:0032991,GO:0034622,GO:0034641,GO:…	K02932	AT3G25520.1	LOC_Os01g67134	20.0497	2.09397	1.0886	-1.92354	0.0544125	0.294432	Soffic.03G0035060-3D	0	0.674336	0.521201	5.40103	8.3374	0	0	7.77277	14.6687	0.677813	1.42099	1.10473	0.744026	0.898046	0.772019	0.61621	0
Soffic.04G0014300-1A	60S ribosomal protein	-	K02918	AT3G09500.1	LOC_Os02g30050	7.29488	-2.02305	0.971404	2.0826	0.0372877	0.239422	Soffic.04G0014300-1A	2.94202	3.24751	0	0	0	0	2.95953	0	0	0.970288	3.9442	2.75941	5.85955	7.69598	0.767156	3.89988	4.74444
Soffic.06G0000030-4E	60S ribosomal protein L4 C-terminal domain	GO:0002181,GO:0003674,GO:0003676,GO:0003723,GO:0003729,GO:0003735,GO:0005198,GO:0005488,GO:0005575,GO:0005618,GO:0005622,GO:0005623,GO:0005634,GO:0005730,GO:0005737,GO:0005773,GO:0005774,GO:0005829,GO:0005840,GO:0005844,GO:0005886,GO:0005911,GO:0006412,GO:0006518,GO:0006807,GO:0008150,GO:0008152,GO:0009058,GO:0009059,GO:0009506,GO:0009507,GO:0009536,GO:0009719,GO:0009725,GO:0009735,GO:0009987,GO:…	K02930	AT3G09630.1	LOC_Os07g08330	2.84271	-2.90788	1.02366	2.84067	0.00450188	0.067583	Soffic.06G0000030-4E	0.093521	0	0.300996	0.03812	0.017499	0.098455	0	0	0	0.032221	0.029106	1.06792	0	2.27698	0.319406	0.309041	0.332945
Soffic.02G0024020-1A	60S ribosomal protein L7a	GO:0000470,GO:0003674,GO:0003676,GO:0003723,GO:0003735,GO:0005198,GO:0005488,GO:0005575,GO:0005622,GO:0005623,GO:0005634,GO:0005730,GO:0005737,GO:0005773,GO:0005774,GO:0005829,GO:0005840,GO:0005844,GO:0005911,GO:0006139,GO:0006364,GO:0006396,GO:0006412,GO:0006518,GO:0006725,GO:0006807,GO:0008150,GO:0008152,GO:0009058,GO:0009059,GO:0009506,GO:0009507,GO:0009536,GO:0009987,GO:0010467,GO:0015934,GO:…	K02936	AT3G62870.1	LOC_Os09g32976	4.8651	5.79115	2.28783	-2.53129	0.0113644	0.119695	Soffic.02G0024020-1A	3.48051	0	0	0	3.56715	0	1.45904	0	0	2.82716	0	0	0	0	0	0	0
Soffic.02G0022470-3D	60S ribosomal protein L7a	GO:0000470,GO:0003674,GO:0003676,GO:0003723,GO:0003735,GO:0005198,GO:0005488,GO:0005575,GO:0005622,GO:0005623,GO:0005634,GO:0005730,GO:0005737,GO:0005773,GO:0005774,GO:0005829,GO:0005840,GO:0005844,GO:0005911,GO:0006139,GO:0006364,GO:0006396,GO:0006412,GO:0006518,GO:0006725,GO:0006807,GO:0008150,GO:0008152,GO:0009058,GO:0009059,GO:0009506,GO:0009507,GO:0009536,GO:0009987,GO:0010467,GO:0015934,GO:…	K02936	AT3G62870.1	LOC_Os09g32976	8.79489	-4.66018	2.14474	2.17284	0.029792	0.210763	Soffic.02G0022470-3D	0	0	1.1857	0	0	0	0	0	0	0	0.300871	0	0.689062	14.4657	4.06815	0	0
Soffic.04G0019410-1P	60S ribosomal protein L9	GO:0002181,GO:0003674,GO:0003676,GO:0003723,GO:0003735,GO:0005198,GO:0005488,GO:0005575,GO:0005622,GO:0005623,GO:0005737,GO:0005829,GO:0005840,GO:0006412,GO:0006518,GO:0006807,GO:0008150,GO:0008152,GO:0009058,GO:0009059,GO:0009987,GO:0010467,GO:0015934,GO:0019538,GO:0022625,GO:0022626,GO:0032991,GO:0034641,GO:0034645,GO:0043043,GO:0043170,GO:0043226,GO:0043228,GO:0043229,GO:0043232,GO:0043603,GO:…	K02940	AT1G33140.1	LOC_Os09g31180	3.21145	-5.2917	1.58172	3.34554	0.000821212	0.021959	Soffic.04G0019410-1P	0	0	0	0	0	0	0	0	0	0	1.48028	1.18719	1.89996	2.04249	1.64244	0	0
Soffic.05G0009930-2B	A Receptor for Ubiquitination Targets	-	-	-	LOC_Os10g05210.2	16.0654	3.97767	1.0924	-3.64121	0.000271362	0.0102466	Soffic.05G0009930-2B	0	0.889974	0.286866	1.60607	0.117405	0.343489	0.974859	0	0.469033	0.256978	0	0	0	0.077278	0.072806	0.053118	0
Soffic.09G0020620-4P	A Receptor for Ubiquitination Targets	-	-	-	-	7.33115	3.72577	1.23979	-3.00515	0.00265451	0.0480377	Soffic.09G0020620-4P	0	0.968209	0.66217	0.720759	1.58983	0.501728	0.28423	0.804562	0	1.05996	0	0	0	0	0.335249	0	0
Soffic.06G0014350-2B	A Receptor for Ubiquitination Targets	GO:0006950,GO:0007154,GO:0008150,GO:0009267,GO:0009605,GO:0009987,GO:0009991,GO:0016036,GO:0031667,GO:0031668,GO:0031669,GO:0033554,GO:0042594,GO:0050896,GO:0051716,GO:0071496	-	AT5G21040.1	LOC_Os04g52870	35.9783	3.56953	1.12046	-3.18576	0.00144375	0.0320367	Soffic.06G0014350-2B	4.18973	6.05639	5.8	2.00672	4.22131	5.21236	3.80111	3.96698	2.97417	3.92185	0	0	1.79232	0	0	0	0
Soffic.05G0009940-4E	A Receptor for Ubiquitination Targets	-	-	-	LOC_Os10g05210.3	7.67999	2.86389	0.835839	-3.42637	0.000611709	0.0179807	Soffic.05G0009940-4E	0.759582	2.22728	3.38387	2.84216	4.41392	2.67613	0.535156	5.51933	1.84526	2.70972	0	0	0	0.565723	0	1.20236	0
Soffic.07G0018100-2C	A Receptor for Ubiquitination Targets	-	-	-	LOC_Os08g41750	24.8488	-2.23938	0.620884	3.60676	0.000310046	0.0112974	Soffic.07G0018100-2C	3.10713	1.71479	0.670818	0.22604	0	0.596384	1.9079	0.874365	1.27923	0.32613	4.65336	1.69463	5.42629	5.62904	7.35233	9.26708	2.0003
Soffic.07G0019360-3D	A Receptor for Ubiquitination Targets	-	-	-	LOC_Os08g41750	2.3959	-2.27895	0.978627	2.32872	0.0198739	0.167043	Soffic.07G0019360-3D	0	0.018718	0.649985	0	0.013718	0	0	0	0.182024	0.050984	0.344327	0.261826	1.02572	0.191931	0.325826	1.22302	0
Soffic.02G0004530-1C	A Receptor for Ubiquitination Targets	-	-	-	-	3.12898	-2.35678	1.16616	2.02097	0.0432831	0.260837	Soffic.02G0004530-1C	0.479387	0.302408	0	0.152467	0	0	0	0	0.127655	0.452785	0.606122	3.16126	0	0.770555	0	0.105817	2.34169
Soffic.02G0003220-2P	A Receptor for Ubiquitination Targets	-	-	-	-	18.3177	-2.53674	0.905285	2.80215	0.00507636	0.073089	Soffic.02G0003220-2P	0.438308	1.94605	0	0	0.503773	0	0.829268	0	1.04456	0	1.14794	3.29607	2.41018	4.26176	1.61795	4.39792	0
Soffic.05G0007770-1P	A Receptor for Ubiquitination Targets	-	-	-	-	3.26381	-2.71822	1.28171	2.12078	0.0339401	0.227329	Soffic.05G0007770-1P	0.222973	0	0	0	0.114082	0	0	0	0	0.195806	0.260243	0.826242	0.528415	0	0	0.42618	0.769099
Soffic.07G0017510-4E	A Receptor for Ubiquitination Targets	-	-	-	LOC_Os08g41750	5.28302	-2.91136	0.765491	3.80326	0.000142802	0.00648476	Soffic.07G0017510-4E	0.419434	0.367331	0	0	0	0	0.113979	0	0.455655	0.166339	0.735255	0.302278	2.22767	1.61899	0.891492	2.2941	0.396563
Soffic.07G0016130-6H	A Receptor for Ubiquitination Targets	-	-	-	LOC_Os08g41750	6.53289	-4.16973	1.16551	3.57761	0.000346751	0.0122132	Soffic.07G0016130-6H	0.676414	0.124052	0	0	0	0	0	0	0	0	0.261896	3.51968	3.224	0.083128	2.36937	1.5969	0.840061
Soffic.07G0013180-2B	A20-like zinc fingers	-	-	-	-	17.6339	-2.38838	0.614985	3.88364	0.000102905	0.0051234	Soffic.07G0013180-2B	0.27471	0.476327	0.862584	1.70933	3.03779	0.635869	0.170127	1.11566	2.92892	0.078599	2.86454	8.13127	2.22857	1.55055	9.91641	11.2907	10.0757
Soffic.06G0016110-4P	AAA domain	-	K10706	-	LOC_Os04g49320	3.28653	5.2266	2.75222	-1.89905	0.0575582	0.303132	Soffic.06G0016110-4P	0	1.44181	0	0	0	0	0.863848	0	0	0.475036	0	0	0	0	0	0	0
Soffic.04G0025800-6G	AAA domain	GO:0000049,GO:0000166,GO:0003674,GO:0003676,GO:0003678,GO:0003723,GO:0003724,GO:0003824,GO:0004003,GO:0004004,GO:0004386,GO:0005488,GO:0005515,GO:0005524,GO:0005575,GO:0005622,GO:0005623,GO:0005634,GO:0005737,GO:0006996,GO:0008026,GO:0008094,GO:0008144,GO:0008150,GO:0008186,GO:0009987,GO:0016043,GO:0016462,GO:0016787,GO:0016817,GO:0016818,GO:0016887,GO:0017076,GO:0017111,GO:0030554,GO:0032392,GO:…	-	AT5G35970.1	LOC_Os09g04440	2.56895	4.87144	1.89595	-2.56939	0.0101877	0.111884	Soffic.04G0025800-6G	0.449213	0	0	0	0.698397	0	0	0.296154	0.356316	0.189197	0	0	0	0	0	0	0
Soffic.06G0021510-1A	AAA domain	GO:0003674,GO:0005488,GO:0005515,GO:0005575,GO:0005622,GO:0005623,GO:0005634,GO:0005654,GO:0019899,GO:0031974,GO:0031981,GO:0043226,GO:0043227,GO:0043229,GO:0043231,GO:0043233,GO:0044422,GO:0044424,GO:0044428,GO:0044446,GO:0044464,GO:0070013	K15047	-	LOC_Os04g54350	2.18658	4.64109	1.57399	-2.94862	0.00319199	0.0538877	Soffic.06G0021510-1A	0.570298	0.701071	0	0.483745	0	0.265746	0	0	0.29292	0.236414	0	0	0	0	0	0	0
Soffic.07G0001140-1A	AAA domain	GO:0000166,GO:0000723,GO:0000731,GO:0003674,GO:0005488,GO:0005524,GO:0005575,GO:0005622,GO:0005623,GO:0005634,GO:0005654,GO:0005657,GO:0005663,GO:0005694,GO:0006139,GO:0006259,GO:0006260,GO:0006261,GO:0006275,GO:0006281,GO:0006283,GO:0006289,GO:0006296,GO:0006297,GO:0006301,GO:0006725,GO:0006807,GO:0006950,GO:0006974,GO:0006996,GO:0007049,GO:0008144,GO:0008150,GO:0008152,GO:0009058,GO:0009059,GO:…	K10755	AT1G63160.1	LOC_Os04g48060	2.005	-3.61659	1.60254	2.25678	0.0240217	0.186022	Soffic.07G0001140-1A	0	0	0	0	0	0	0	0	0	0.597163	2.26774	0	0	1.29177	0.441091	1.51799	3.57127
Soffic.01G0023200-4P	AAA domain	-	K10706	AT4G30100.1	-	22.1326	-23.0228	3.00228	7.66842	1.74135e-14	2.30614e-11	Soffic.01G0023200-4P	0	0	0	0	0	0	0	0	0	0	5.31789	0	0	3.62889	0	0	0
Soffic.09G0001900-5H	AARP2CN (NUC121) domain	GO:0005575,GO:0005622,GO:0005623,GO:0005634,GO:0005730,GO:0031974,GO:0031981,GO:0043226,GO:0043227,GO:0043228,GO:0043229,GO:0043231,GO:0043232,GO:0043233,GO:0044422,GO:0044424,GO:0044428,GO:0044446,GO:0044464,GO:0070013	K14799	AT1G42440.1	LOC_Os11g19250	14.6932	-3.02037	1.56136	1.93445	0.0530582	0.290711	Soffic.09G0001900-5H	0.526772	0	0	0	0.269724	0	0	0	0	1.10112	1.32315	1.37547	2.02538	2.15438	4.11059	0	0
Soffic.05G0004760-1A	ABA/WDS induced protein	GO:0001101,GO:0003674,GO:0003676,GO:0003677,GO:0005488,GO:0005515,GO:0005575,GO:0005622,GO:0005623,GO:0005634,GO:0005737,GO:0006355,GO:0006950,GO:0006979,GO:0008150,GO:0008270,GO:0009414,GO:0009415,GO:0009628,GO:0009889,GO:0010035,GO:0010038,GO:0010044,GO:0010468,GO:0010556,GO:0019219,GO:0019222,GO:0031323,GO:0031326,GO:0032991,GO:0042221,GO:0042802,GO:0042803,GO:0043167,GO:0043169,GO:0043226,GO:…	-	-	LOC_Os11g06720	102.556	3.45514	1.53096	-2.25684	0.0240178	0.186011	Soffic.05G0004760-1A	0	70.3401	43.9829	37.6988	135.775	47.924	0	0	79.8219	22.0361	6.28556	0	0	6.48926	0	0	13.7676
Soffic.04G0031430-2B	ABC transporter	GO:0003674,GO:0005215,GO:0008150,GO:0009314,GO:0009416,GO:0009628,GO:0009639,GO:0010114,GO:0010218,GO:0050896	K12608	AT1G03905.1	LOC_Os02g56550	14.1092	3.86658	0.95159	-4.06329	4.83869e-05	0.00293704	Soffic.04G0031430-2B	0	7.43499	1.12538	8.75493	4.5259	0.578957	6.06839	0.814608	3.49874	4.87269	1.59508	0.156224	0.396634	0.76642	0.26203	1.55082	0
Soffic.01G0047690-4D	ABC transporter	GO:0001101,GO:0001666,GO:0003674,GO:0003824,GO:0005215,GO:0005575,GO:0005618,GO:0005623,GO:0005886,GO:0006725,GO:0006810,GO:0006950,GO:0006970,GO:0008150,GO:0008152,GO:0009058,GO:0009266,GO:0009408,GO:0009505,GO:0009531,GO:0009628,GO:0009651,GO:0009698,GO:0009699,GO:0009719,GO:0009725,GO:0009733,GO:0009737,GO:0009739,GO:0009751,GO:0009753,GO:0009987,GO:0010033,GO:0010345,GO:0014070,GO:0015399,GO:…	-	AT3G55090.1	LOC_Os03g17350	14.9505	3.62768	1.05049	-3.45332	0.00055373	0.0167566	Soffic.01G0047690-4D	0.509343	2.42688	0	0.152047	2.19545	7.13709	1.57517	0.100093	1.42759	0.605234	0	0.369654	0.045426	0.016451	0.328671	0	0
Soffic.01G0046640-2B	ABC transporter	GO:0001101,GO:0001666,GO:0003674,GO:0003824,GO:0005215,GO:0005575,GO:0005618,GO:0005623,GO:0005886,GO:0006725,GO:0006810,GO:0006950,GO:0006970,GO:0008150,GO:0008152,GO:0009058,GO:0009266,GO:0009408,GO:0009505,GO:0009531,GO:0009628,GO:0009651,GO:0009698,GO:0009699,GO:0009719,GO:0009725,GO:0009733,GO:0009737,GO:0009739,GO:0009751,GO:0009753,GO:0009987,GO:0010033,GO:0010345,GO:0014070,GO:0015399,GO:…	-	AT3G55090.1	LOC_Os03g17350	12.4325	3.46512	0.744271	-4.65572	3.22848e-06	0.000396418	Soffic.01G0046640-2B	0.897374	2.62478	0.328505	0.683913	1.25922	3.62278	0.407112	0.094679	1.98209	0.605336	0.03511	0.379094	0.042969	0.060289	0.118924	0	0.03045
Soffic.01G0037590-6H	ABC transporter	GO:0001101,GO:0001666,GO:0003674,GO:0003824,GO:0005215,GO:0005575,GO:0005618,GO:0005623,GO:0005886,GO:0006725,GO:0006810,GO:0006950,GO:0006970,GO:0008150,GO:0008152,GO:0009058,GO:0009266,GO:0009408,GO:0009505,GO:0009531,GO:0009628,GO:0009651,GO:0009698,GO:0009699,GO:0009719,GO:0009725,GO:0009733,GO:0009737,GO:0009739,GO:0009751,GO:0009753,GO:0009987,GO:0010033,GO:0010345,GO:0014070,GO:0015399,GO:…	-	AT3G55090.1	LOC_Os03g17350	8.61031	2.47832	0.984977	-2.51612	0.0118654	0.122905	Soffic.01G0037590-6H	0.382691	1.83248	0	0.144368	0.403315	2.90931	0.667822	0	1.37104	0.567531	0	0.610875	0.043132	0.124966	0.024659	0.092548	0
Soffic.01G0041750-3C	ABC transporter	GO:0001101,GO:0001666,GO:0003674,GO:0003824,GO:0005215,GO:0005575,GO:0005618,GO:0005623,GO:0005886,GO:0006725,GO:0006810,GO:0006950,GO:0006970,GO:0008150,GO:0008152,GO:0009058,GO:0009266,GO:0009408,GO:0009505,GO:0009531,GO:0009628,GO:0009651,GO:0009698,GO:0009699,GO:0009719,GO:0009725,GO:0009733,GO:0009737,GO:0009739,GO:0009751,GO:0009753,GO:0009987,GO:0010033,GO:0010345,GO:0014070,GO:0015399,GO:…	-	AT3G55090.1	LOC_Os03g17350	8.58775	2.28741	0.791012	-2.89175	0.00383098	0.060596	Soffic.01G0041750-3C	0.351989	1.99091	0.020815	0.091633	0.980855	2.24306	0.402963	0.094679	1.19333	0.483872	0.03511	0.441337	0.268486	0.21529	0.024565	0	0.03045
Soffic.01G0040970-1A	ABC transporter	GO:0001101,GO:0001666,GO:0003674,GO:0003824,GO:0005215,GO:0005575,GO:0005618,GO:0005623,GO:0005886,GO:0006725,GO:0006810,GO:0006950,GO:0006970,GO:0008150,GO:0008152,GO:0009058,GO:0009266,GO:0009408,GO:0009505,GO:0009531,GO:0009628,GO:0009651,GO:0009698,GO:0009699,GO:0009719,GO:0009725,GO:0009733,GO:0009737,GO:0009739,GO:0009751,GO:0009753,GO:0009987,GO:0010033,GO:0010345,GO:0014070,GO:0015399,GO:…	-	AT3G55090.1	LOC_Os03g17350	9.78381	2.11961	0.965518	-2.19531	0.0281415	0.204244	Soffic.01G0040970-1A	0.20204	2.16021	0.020815	0.143823	1.07478	2.39175	0.392522	0	1.8031	0.641322	0.03511	1.12854	0.05364	0.060289	0.024565	0	0.03045
Soffic.10G0021160-4F	ABC transporter	GO:0003674,GO:0005215,GO:0005338,GO:0005460,GO:0005575,GO:0005622,GO:0005623,GO:0005737,GO:0005773,GO:0005774,GO:0005886,GO:0006810,GO:0006811,GO:0006820,GO:0008150,GO:0008509,GO:0008514,GO:0010035,GO:0010038,GO:0010044,GO:0012506,GO:0015075,GO:0015165,GO:0015711,GO:0015780,GO:0015786,GO:0015931,GO:0015932,GO:0016020,GO:0022857,GO:0031090,GO:0031982,GO:0034220,GO:0042221,GO:0043226,GO:0043227,GO:…	-	AT1G67940.1	LOC_Os06g48060	8.04373	-2.04508	0.908211	2.25177	0.0243368	0.187524	Soffic.10G0021160-4F	0	0.370902	0	0	0.643125	0.78363	0.608258	0	0.684782	0.599449	0	0.444274	1.2793	5.07094	1.65866	0.52439	2.72003
Soffic.10G0013820-1A	ABC transporter	GO:0000325,GO:0003674,GO:0003824,GO:0005215,GO:0005575,GO:0005622,GO:0005623,GO:0005737,GO:0005773,GO:0005774,GO:0006810,GO:0008150,GO:0015399,GO:0015405,GO:0016020,GO:0016462,GO:0016787,GO:0016817,GO:0016818,GO:0016887,GO:0017111,GO:0022804,GO:0022857,GO:0031090,GO:0042623,GO:0042626,GO:0043226,GO:0043227,GO:0043229,GO:0043231,GO:0043492,GO:0044422,GO:0044424,GO:0044437,GO:0044444,GO:0044446,GO:…	K05666,K05670	-	-	3.97316	-2.05472	1.02462	2.00534	0.0449268	0.266462	Soffic.10G0013820-1A	0	0.317772	0.482929	0	0	0	0	0	0.638316	0.472187	1.5096	1.81107	0	0.537283	0.573305	0.704177	0.197131
Soffic.10G0015110-5E	ABC transporter	GO:0000325,GO:0003674,GO:0003824,GO:0005215,GO:0005575,GO:0005622,GO:0005623,GO:0005737,GO:0005773,GO:0005774,GO:0006810,GO:0008150,GO:0015399,GO:0015405,GO:0016020,GO:0016462,GO:0016787,GO:0016817,GO:0016818,GO:0016887,GO:0017111,GO:0022804,GO:0022857,GO:0031090,GO:0042623,GO:0042626,GO:0043226,GO:0043227,GO:0043229,GO:0043231,GO:0043492,GO:0044422,GO:0044424,GO:0044437,GO:0044444,GO:0044446,GO:…	K05666,K05670	AT3G21250.2	LOC_Os05g10730.3	113.116	-2.05824	0.602762	3.41468	0.000638564	0.01845	Soffic.10G0015110-5E	0	1.93433	4.1543	3.20631	3.80996	0.851232	1.44555	0.673645	5.11849	2.97376	15.3168	11.9615	5.80539	3.46385	16.256	7.75835	6.15745
Soffic.07G0013140-6H	ABC transporter	-	K06185	AT5G60790.1	LOC_Os08g45010	126.176	-2.43957	0.442428	5.51404	3.50682e-08	9.56678e-06	Soffic.07G0013140-6H	5.8529	4.40376	1.14797	1.6731	2.9655	3.00553	1.04486	2.36495	5.79263	5.06902	16.0396	23.3432	4.07358	14.6157	26.9295	27.3946	10.2242
Soffic.10G0012870-2C	ABC transporter	-	-	-	LOC_Os09g03939	12.9708	-3.11117	1.03321	3.01116	0.00260248	0.0473549	Soffic.10G0012870-2C	0.540218	0	0	0	0.525908	0	0	0	0	0.783354	1.14196	2.69934	1.39942	2.4144	0.715641	1.23392	2.28141
Soffic.09G0007580-6F	ABC transporter	GO:0000325,GO:0003674,GO:0003824,GO:0005215,GO:0005575,GO:0005622,GO:0005623,GO:0005737,GO:0005773,GO:0005774,GO:0006810,GO:0008150,GO:0015399,GO:0015405,GO:0016020,GO:0016462,GO:0016787,GO:0016817,GO:0016818,GO:0016887,GO:0017111,GO:0022804,GO:0022857,GO:0031090,GO:0042623,GO:0042626,GO:0043226,GO:0043227,GO:0043229,GO:0043231,GO:0043492,GO:0044422,GO:0044424,GO:0044437,GO:0044444,GO:0044446,GO:…	K05666,K05670	AT3G21250.2	LOC_Os05g10730	8.8061	-3.74014	1.89031	1.97858	0.0478633	0.275437	Soffic.09G0007580-6F	0	0	0	0	0	0	0.139401	0	0	0.312158	0	2.1257	0	0.304614	0	1.86851	0.377923
Soffic.10G0013790-1A	ABC transporter	GO:0000325,GO:0003674,GO:0003824,GO:0005215,GO:0005575,GO:0005622,GO:0005623,GO:0005737,GO:0005773,GO:0005774,GO:0006810,GO:0008150,GO:0015399,GO:0015405,GO:0016020,GO:0016462,GO:0016787,GO:0016817,GO:0016818,GO:0016887,GO:0017111,GO:0022804,GO:0022857,GO:0031090,GO:0042623,GO:0042626,GO:0043226,GO:0043227,GO:0043229,GO:0043231,GO:0043492,GO:0044422,GO:0044424,GO:0044437,GO:0044444,GO:0044446,GO:…	K05666,K05670	AT3G21250.2	LOC_Os05g10730	54.5987	-3.88469	1.15777	3.35531	0.000792766	0.0214503	Soffic.10G0013790-1A	0	0.596041	0.490699	0	0	0	0	0.320107	0.829193	0.532466	7.51998	4.47008	0	1.89417	6.12573	3.24661	3.93068
Soffic.02G0015670-1P	ABC transporter	-	-	AT3G47780.1	LOC_Os08g30770	4.14404	-5.01747	1.67623	2.99331	0.00275968	0.0490019	Soffic.02G0015670-1P	0	0	0	0.316402	0	0	0	0	0.220926	0	0.15701	1.30742	0	0	0.600403	1.43205	0.114274
Soffic.10G0020930-1A	ABC transporter	GO:0003674,GO:0005215,GO:0005338,GO:0005460,GO:0005575,GO:0005622,GO:0005623,GO:0005737,GO:0005773,GO:0005774,GO:0005886,GO:0006810,GO:0006811,GO:0006820,GO:0008150,GO:0008509,GO:0008514,GO:0010035,GO:0010038,GO:0010044,GO:0012506,GO:0015075,GO:0015165,GO:0015711,GO:0015780,GO:0015786,GO:0015931,GO:0015932,GO:0016020,GO:0022857,GO:0031090,GO:0031982,GO:0034220,GO:0042221,GO:0043226,GO:0043227,GO:…	-	AT1G67940.1	LOC_Os06g48060	2.6528	-5.01797	2.6428	1.89873	0.0575995	0.303228	Soffic.10G0020930-1A	0	0	0	0	0	0	0	0	0	0	0	0.381211	0	4.48824	0	0.350614	0
Soffic.10G0011210-1A	ABC transporter	-	-	-	LOC_Os09g03939	9.79644	-5.26985	1.98745	2.65156	0.00801201	0.096877	Soffic.10G0011210-1A	0	0.298557	0	0	0	0	0	0	0	0	0.922302	0	0	1.16323	3.71346	3.99548	0
Soffic.10G0015540-3C	ABC transporter	GO:0000325,GO:0003674,GO:0003824,GO:0005215,GO:0005575,GO:0005622,GO:0005623,GO:0005737,GO:0005773,GO:0005774,GO:0006810,GO:0008150,GO:0015399,GO:0015405,GO:0016020,GO:0016462,GO:0016787,GO:0016817,GO:0016818,GO:0016887,GO:0017111,GO:0022804,GO:0022857,GO:0031090,GO:0042623,GO:0042626,GO:0043226,GO:0043227,GO:0043229,GO:0043231,GO:0043492,GO:0044422,GO:0044424,GO:0044437,GO:0044444,GO:0044446,GO:…	K05666,K05670	AT3G21250.2	LOC_Os05g10730	46.8543	-6.1405	1.53409	4.0027	6.26234e-05	0.00359265	Soffic.10G0015540-3C	0	0	0	0	0	0	0	0	0	0.521229	5.02978	5.15591	0	4.79954	2.2291	2.59755	5.59331
Soffic.01G0042880-1P	ABC transporter C family member 3	GO:0000325,GO:0003674,GO:0003824,GO:0005215,GO:0005575,GO:0005576,GO:0005622,GO:0005623,GO:0005737,GO:0005773,GO:0005774,GO:0005911,GO:0006810,GO:0008150,GO:0009506,GO:0009605,GO:0009607,GO:0010290,GO:0015399,GO:0015405,GO:0015431,GO:0016020,GO:0016462,GO:0016787,GO:0016817,GO:0016818,GO:0016887,GO:0017111,GO:0022804,GO:0022857,GO:0030054,GO:0031090,GO:0042623,GO:0042626,GO:0043207,GO:0043226,GO:…	K05666	AT3G13080.1	LOC_Os01g07870	3.80925	-5.54032	2.00594	2.76196	0.00574553	0.0788876	Soffic.01G0042880-1P	0	0	0	0	0	0	0	0	0	0	0.599958	0	0.27479	0	0	0.330337	0.716871
Soffic.01G0044880-7H	ABC transporter C family member 3	GO:0000325,GO:0003674,GO:0003824,GO:0005215,GO:0005575,GO:0005576,GO:0005622,GO:0005623,GO:0005737,GO:0005773,GO:0005774,GO:0005911,GO:0006810,GO:0008150,GO:0009506,GO:0009605,GO:0009607,GO:0010290,GO:0015399,GO:0015405,GO:0015431,GO:0016020,GO:0016462,GO:0016787,GO:0016817,GO:0016818,GO:0016887,GO:0017111,GO:0022804,GO:0022857,GO:0030054,GO:0031090,GO:0042623,GO:0042626,GO:0043207,GO:0043226,GO:…	K05666	AT3G13080.1	LOC_Os01g07870	6.1923	-6.2401	2.06014	3.02898	0.00245385	0.0454455	Soffic.01G0044880-7H	0	0	0	0	0	0	0	0	0	0	0	1.60591	0	1.23783	0	0.170041	0.225987
Soffic.09G0007080-6H	ABC transporter G family member	-	-	AT3G55090.1	LOC_Os05g02890	38.2881	-2.56959	0.549474	4.67644	2.91896e-06	0.000363442	Soffic.09G0007080-6H	0.685937	0.422913	2.24336	1.40111	0.813906	0.434309	0.9602	0.108445	0.78665	0.667014	12.584	3.01219	1.14388	3.84974	7.23949	1.74695	3.85973
Soffic.01G0044430-6G	ABC transporter that may affect phytic acid transport and compartmentalization. May function directly or indirectly in removing phytic acid from the cytosol or in vesicle trafficking. Required for phytic acid accumulation in developing seeds. Phytic acid is the primary storage form of phosphorus in cereal grains and other plant seeds	GO:0000325,GO:0001101,GO:0003674,GO:0003824,GO:0004888,GO:0005215,GO:0005575,GO:0005622,GO:0005623,GO:0005737,GO:0005773,GO:0005774,GO:0006810,GO:0006873,GO:0006875,GO:0006950,GO:0006970,GO:0007154,GO:0007165,GO:0008150,GO:0008281,GO:0009628,GO:0009651,GO:0009719,GO:0009725,GO:0009737,GO:0009738,GO:0009755,GO:0009987,GO:0010033,GO:0010118,GO:0015399,GO:0015405,GO:0016020,GO:0016462,GO:0016787,GO:…	-	AT1G04120.1	LOC_Os03g04920	44.585	-9.08873	1.41309	6.43183	1.2608e-10	7.01036e-08	Soffic.01G0044430-6G	0	0	0	0	0	0	0	0	0	0	12.6343	0	1.36092	0.864691	2.21993	1.94075	1.59285
Soffic.06G0009820-6F	ABC transporter transmembrane region	GO:0000003,GO:0003006,GO:0003674,GO:0005215,GO:0005575,GO:0005623,GO:0005886,GO:0006810,GO:0007275,GO:0008150,GO:0008361,GO:0009314,GO:0009411,GO:0009416,GO:0009605,GO:0009606,GO:0009628,GO:0009629,GO:0009630,GO:0009637,GO:0009639,GO:0009640,GO:0009653,GO:0009719,GO:0009725,GO:0009733,GO:0009791,GO:0009908,GO:0009914,GO:0009926,GO:0009958,GO:0009966,GO:0009987,GO:0010033,GO:0010218,GO:0010315,GO:…	K05658	AT3G28860.1	LOC_Os04g38570	15.2669	7.43306	1.61131	-4.61306	3.96779e-06	0.000458019	Soffic.06G0009820-6F	0.983138	1.12211	0	0.458104	0	0.604658	1.38567	5.16331	0.301308	0	0	0	0	0	0	0	0
Soffic.06G0010050-5E	ABC transporter transmembrane region	GO:0000003,GO:0003006,GO:0003674,GO:0005215,GO:0005575,GO:0005623,GO:0005886,GO:0006810,GO:0007275,GO:0008150,GO:0008361,GO:0009314,GO:0009411,GO:0009416,GO:0009605,GO:0009606,GO:0009628,GO:0009629,GO:0009630,GO:0009637,GO:0009639,GO:0009640,GO:0009653,GO:0009719,GO:0009725,GO:0009733,GO:0009791,GO:0009908,GO:0009914,GO:0009926,GO:0009958,GO:0009966,GO:0009987,GO:0010033,GO:0010218,GO:0010315,GO:…	K05658	AT3G28860.1	LOC_Os04g38570	12.7946	7.17998	1.54652	-4.64268	3.43923e-06	0.00041544	Soffic.06G0010050-5E	1.86847	0.955978	0	1.51907	0	1.0924	2.22242	0.405863	0	0.196751	0	0	0	0	0	0	0
Soffic.06G0008360-4D	ABC transporter transmembrane region	GO:0000003,GO:0003006,GO:0003674,GO:0005215,GO:0005575,GO:0005623,GO:0005886,GO:0006810,GO:0007275,GO:0008150,GO:0008361,GO:0009314,GO:0009411,GO:0009416,GO:0009605,GO:0009606,GO:0009628,GO:0009629,GO:0009630,GO:0009637,GO:0009639,GO:0009640,GO:0009653,GO:0009719,GO:0009725,GO:0009733,GO:0009791,GO:0009908,GO:0009914,GO:0009926,GO:0009958,GO:0009966,GO:0009987,GO:0010033,GO:0010218,GO:0010315,GO:…	K05658	AT3G28860.1	LOC_Os04g38570	8.48477	6.59102	2.02515	-3.25459	0.00113557	0.0273174	Soffic.06G0008360-4D	0	3.23889	0	2.0855	0	0.911127	1.78514	0	0	0.193696	0	0	0	0	0	0	0
Soffic.06G0010200-7G	ABC transporter transmembrane region	GO:0000003,GO:0003006,GO:0003674,GO:0005215,GO:0005575,GO:0005623,GO:0005886,GO:0006810,GO:0007275,GO:0008150,GO:0008361,GO:0009314,GO:0009411,GO:0009416,GO:0009605,GO:0009606,GO:0009628,GO:0009629,GO:0009630,GO:0009637,GO:0009639,GO:0009640,GO:0009653,GO:0009719,GO:0009725,GO:0009733,GO:0009791,GO:0009908,GO:0009914,GO:0009926,GO:0009958,GO:0009966,GO:0009987,GO:0010033,GO:0010218,GO:0010315,GO:…	K05658	AT3G28860.1	LOC_Os04g38570	8.14533	6.52856	2.06405	-3.16299	0.00156159	0.0337321	Soffic.06G0010200-7G	0	0.435632	0	0.226709	0.329853	0	2.93332	1.0266	0	0	0	0	0	0	0	0	0
Soffic.06G0010240-1A	ABC transporter transmembrane region	GO:0000003,GO:0003006,GO:0003674,GO:0005215,GO:0005575,GO:0005623,GO:0005886,GO:0006810,GO:0007275,GO:0008150,GO:0008361,GO:0009314,GO:0009411,GO:0009416,GO:0009605,GO:0009606,GO:0009628,GO:0009629,GO:0009630,GO:0009637,GO:0009639,GO:0009640,GO:0009653,GO:0009719,GO:0009725,GO:0009733,GO:0009791,GO:0009908,GO:0009914,GO:0009926,GO:0009958,GO:0009966,GO:0009987,GO:0010033,GO:0010218,GO:0010315,GO:…	K05658	AT3G28860.1	LOC_Os04g38570	31.166	6.31483	1.18462	-5.33067	9.78505e-08	2.32919e-05	Soffic.06G0010240-1A	1.11911	0.852529	0.271729	1.19322	0.240837	1.28966	6.94606	6.86571	0.200795	0.188653	0	0	0	0	0	0	0.158354
Soffic.03G0023650-1B	ABC transporter transmembrane region	-	K05658	AT3G28345.1	LOC_Os01g52550	2.78922	4.98819	2.32341	-2.14693	0.0317991	0.218966	Soffic.03G0023650-1B	0	0	0.195812	0.280266	0.819006	0.531805	0	0	0	0	0	0	0	0	0	0	0
Soffic.07G0015330-2B	ABC transporter transmembrane region	GO:0000003,GO:0003006,GO:0003674,GO:0003824,GO:0005215,GO:0005575,GO:0005623,GO:0005886,GO:0005911,GO:0006810,GO:0007275,GO:0008150,GO:0008361,GO:0009314,GO:0009411,GO:0009416,GO:0009506,GO:0009605,GO:0009606,GO:0009607,GO:0009624,GO:0009628,GO:0009629,GO:0009630,GO:0009637,GO:0009639,GO:0009640,GO:0009719,GO:0009725,GO:0009733,GO:0009791,GO:0009908,GO:0009914,GO:0009926,GO:0009958,GO:0009966,GO:…	K05658	AT2G36910.1	LOC_Os08g45030	2.54018	4.8442	2.36927	-2.0446	0.0408944	0.252241	Soffic.07G0015330-2B	0.222926	0.108602	0.130526	0	0	0	0.902323	0	0	0	0	0	0	0	0	0	0
Soffic.06G0020940-3C	ABC transporter transmembrane region	GO:0000003,GO:0003006,GO:0003674,GO:0005215,GO:0005575,GO:0005623,GO:0005886,GO:0006810,GO:0007275,GO:0008150,GO:0008361,GO:0009314,GO:0009411,GO:0009416,GO:0009605,GO:0009606,GO:0009628,GO:0009629,GO:0009630,GO:0009637,GO:0009639,GO:0009640,GO:0009653,GO:0009719,GO:0009725,GO:0009733,GO:0009791,GO:0009908,GO:0009914,GO:0009926,GO:0009958,GO:0009966,GO:0009987,GO:0010033,GO:0010218,GO:0010315,GO:…	K05658	AT3G28860.1	LOC_Os04g38570	2.51746	4.82791	2.34903	-2.05528	0.0398519	0.248823	Soffic.06G0020940-3C	0.78421	0.10909	0	0.442019	0	0	0	0.268093	0	0	0	0	0	0	0	0	0
Soffic.03G0011500-5P	ABC transporter transmembrane region	GO:0003674,GO:0003824,GO:0005215,GO:0005575,GO:0005622,GO:0005623,GO:0005737,GO:0005773,GO:0005774,GO:0005886,GO:0005911,GO:0006810,GO:0006855,GO:0007275,GO:0008150,GO:0008559,GO:0009506,GO:0009605,GO:0009606,GO:0009628,GO:0009629,GO:0009630,GO:0009653,GO:0009719,GO:0009725,GO:0009733,GO:0009735,GO:0009888,GO:0009914,GO:0009926,GO:0009966,GO:0009987,GO:0010015,GO:0010033,GO:0010053,GO:0010054,GO:…	K05658	AT3G62150.1	LOC_Os01g18670	91.4276	4.38166	1.01266	-4.32689	1.51229e-05	0.00123907	Soffic.03G0011500-5P	3.5683	4.09847	2.26756	10.5882	6.06165	2.38187	18.8754	1.95401	2.68039	2.67791	0.094183	0.180031	0	0	1.55107	0	0
Soffic.06G0013510-4P	ABC transporter transmembrane region	-	-	-	-	4.47435	3.71471	1.41834	-2.61905	0.00881749	0.102611	Soffic.06G0013510-4P	0.138455	0.111811	0.999677	0.506222	0.466356	0.286737	0	0	0	0.428749	0	0	0.144238	0	0	0	0
Soffic.06G0009360-2B	ABC transporter transmembrane region	GO:0000003,GO:0003006,GO:0003674,GO:0005215,GO:0005575,GO:0005623,GO:0005886,GO:0006810,GO:0007275,GO:0008150,GO:0008361,GO:0009314,GO:0009411,GO:0009416,GO:0009605,GO:0009606,GO:0009628,GO:0009629,GO:0009630,GO:0009637,GO:0009639,GO:0009640,GO:0009653,GO:0009719,GO:0009725,GO:0009733,GO:0009791,GO:0009908,GO:0009914,GO:0009926,GO:0009958,GO:0009966,GO:0009987,GO:0010033,GO:0010218,GO:0010315,GO:…	K05658	AT3G28860.1	LOC_Os04g38570	13.9015	3.68427	1.8669	-1.97346	0.0484428	0.277151	Soffic.06G0009360-2B	0	2.29051	0	0	0.331088	0.718124	3.76012	1.46891	0	0	0	0.294544	0	0	0.140898	0	0
Soffic.03G0024130-2P	ABC transporter transmembrane region	-	K05658	AT3G28345.1	LOC_Os01g52550	6.38835	3.5076	1.67236	-2.09739	0.0359587	0.234555	Soffic.03G0024130-2P	0.327469	0.37808	0	0	0.31164	0.30662	1.03243	0	0	1.55706	0	0	0	0.227462	0	0	0
Soffic.07G0014760-3C	ABC transporter transmembrane region	GO:0000003,GO:0003006,GO:0003674,GO:0003824,GO:0005215,GO:0005575,GO:0005623,GO:0005886,GO:0005911,GO:0006810,GO:0007275,GO:0008150,GO:0008361,GO:0009314,GO:0009411,GO:0009416,GO:0009506,GO:0009605,GO:0009606,GO:0009607,GO:0009624,GO:0009628,GO:0009629,GO:0009630,GO:0009637,GO:0009639,GO:0009640,GO:0009719,GO:0009725,GO:0009733,GO:0009791,GO:0009908,GO:0009914,GO:0009926,GO:0009958,GO:0009966,GO:…	K05658	AT2G36910.1	LOC_Os08g45030	17.4742	2.61471	1.22519	-2.13413	0.0328324	0.223273	Soffic.07G0014760-3C	1.10036	1.09365	0.469881	2.5334	0.629174	0	1.50094	1.97633	0	0.09987	0	0.308272	0	0	0	0.65462	0.095183
Soffic.03G0024280-1P	ABC transporter transmembrane region	-	K05658	AT3G28345.1	LOC_Os01g52550	32.087	2.05405	0.587143	-3.49838	0.000468098	0.0149281	Soffic.03G0024280-1P	0.687287	0.890856	1.26229	2.11021	2.09714	3.2237	2.47796	1.20133	2.5234	2.56191	0.607587	0.599949	0.15224	0.175958	0	0.168531	1.37283
Soffic.05G0001560-2D	ABC transporter transmembrane region	-	K05658	-	-	3.69365	-2.74296	1.2893	2.12749	0.0333797	0.225229	Soffic.05G0001560-2D	0	0	0	0.270844	0	0.120345	0	0.131313	0	0	0.087094	0	0.154575	0.221114	0.16145	1.88689	0.356056
Soffic.03G0014770-2B	ABC transporter transmembrane region	-	K05658	AT1G02520.1	LOC_Os01g35030	11.9034	-7.18298	1.62298	4.4258	9.60849e-06	0.000893835	Soffic.03G0014770-2B	0	0	0	0	0	0	0	0	0	0	0	3.61691	0.74981	0	2.17555	1.54834	1.02895
Soffic.03G0038000-9P	ABC transporter transmembrane region 2	GO:0006629,GO:0008150,GO:0008152,GO:0009056,GO:0016042,GO:0044238,GO:0071704,GO:1901575	K05677	AT4G39850.3	LOC_Os01g73530.2	3.21467	5.18935	2.30839	-2.24804	0.0245737	0.188731	Soffic.03G0038000-9P	1.26009	0	0	0.22534	0	0	0	0	0.624113	0.308252	0	0	0	0	0	0	0
Soffic.09G0007360-1P	ABC1 family	GO:0001101,GO:0003674,GO:0003824,GO:0004672,GO:0004674,GO:0004693,GO:0005575,GO:0005622,GO:0005623,GO:0005634,GO:0005737,GO:0006464,GO:0006468,GO:0006793,GO:0006796,GO:0006807,GO:0006950,GO:0006979,GO:0006995,GO:0006996,GO:0007154,GO:0008150,GO:0008152,GO:0009267,GO:0009314,GO:0009414,GO:0009415,GO:0009416,GO:0009507,GO:0009532,GO:0009536,GO:0009570,GO:0009605,GO:0009628,GO:0009639,GO:0009642,GO:…	K08869	AT1G79600.1	LOC_Os05g25840.3	5.58355	5.9893	2.31451	-2.58772	0.00966131	0.108304	Soffic.09G0007360-1P	0.611228	1.60454	0	0	1.81323	2.06695	0	0	0	0	0	0	0	0	0	0	0
Soffic.09G0007240-3E	ABC1 family	GO:0001101,GO:0003674,GO:0003824,GO:0004672,GO:0004674,GO:0004693,GO:0005575,GO:0005622,GO:0005623,GO:0005634,GO:0005737,GO:0006464,GO:0006468,GO:0006793,GO:0006796,GO:0006807,GO:0006950,GO:0006979,GO:0006995,GO:0006996,GO:0007154,GO:0008150,GO:0008152,GO:0009267,GO:0009314,GO:0009414,GO:0009415,GO:0009416,GO:0009507,GO:0009532,GO:0009536,GO:0009570,GO:0009605,GO:0009628,GO:0009639,GO:0009642,GO:…	K08869	AT1G79600.1	LOC_Os05g25840.3	4.19457	5.57395	2.76435	-2.01637	0.0437617	0.262408	Soffic.09G0007240-3E	0	0	0	1.50073	0	2.2692	0	0	0	1.14186	0	0	0	0	0	0	0
Soffic.05G0020620-7G	ABC-2 type transporter	-	-	-	-	10.3558	6.87864	1.50061	-4.58391	4.56365e-06	0.000509053	Soffic.05G0020620-7G	3.62812	1.65758	0.325167	0	0.459481	0	0	3.79325	2.30867	3.94698	0	0	0	0	0	0	0
Soffic.09G0007520-3D	ABC-2 type transporter	GO:0003002,GO:0003674,GO:0003824,GO:0005215,GO:0005575,GO:0005623,GO:0005886,GO:0005911,GO:0006810,GO:0006950,GO:0006970,GO:0007275,GO:0007389,GO:0008150,GO:0009506,GO:0009628,GO:0009651,GO:0015399,GO:0015405,GO:0016020,GO:0016021,GO:0016462,GO:0016787,GO:0016817,GO:0016818,GO:0016887,GO:0017111,GO:0022804,GO:0022857,GO:0030054,GO:0031224,GO:0032501,GO:0032502,GO:0042623,GO:0042626,GO:0043492,GO:…	-	AT3G21090.1	LOC_Os05g13520	6.75588	6.25929	2.37874	-2.63135	0.0085046	0.100302	Soffic.09G0007520-3D	3.65429	0.593161	2.06927	0.565947	0	0	0	0	0	0	0	0	0	0	0	0	0
Soffic.06G0012900-3D	ABC-2 type transporter	GO:0000003,GO:0001101,GO:0003002,GO:0003006,GO:0003674,GO:0003824,GO:0005215,GO:0005319,GO:0005342,GO:0005488,GO:0005515,GO:0005575,GO:0005623,GO:0005886,GO:0006810,GO:0006811,GO:0006820,GO:0006869,GO:0006950,GO:0006970,GO:0007275,GO:0007389,GO:0008028,GO:0008150,GO:0008509,GO:0008514,GO:0009611,GO:0009628,GO:0009651,GO:0009653,GO:0009719,GO:0009725,GO:0009737,GO:0009790,GO:0009791,GO:0009793,GO:…	-	AT1G17840.1	LOC_Os04g44610	5.09029	4.57831	1.86088	-2.4603	0.0138823	0.135144	Soffic.06G0012900-3D	1.89051	0.666242	0	0.324927	1.5982	1.15681	0	0	0	0	0	0	0	0	0.133409	0	0
Soffic.07G0015290-1A	ABC-2 type transporter	GO:0003674,GO:0003824,GO:0005215,GO:0005575,GO:0005623,GO:0005886,GO:0006810,GO:0008150,GO:0015399,GO:0015405,GO:0016020,GO:0016021,GO:0016462,GO:0016787,GO:0016817,GO:0016818,GO:0016887,GO:0017111,GO:0022804,GO:0022857,GO:0031224,GO:0042623,GO:0042626,GO:0043492,GO:0044425,GO:0044464,GO:0051179,GO:0051234,GO:0055085,GO:0071944	-	AT5G52860.1	LOC_Os06g30730	5.10225	4.12746	1.20853	-3.41527	0.000637188	0.0184175	Soffic.07G0015290-1A	0.055065	1.3568	0	0.379804	0.675339	0.365	0.079177	3.30245	0.089036	0.021311	0	0.037022	0.040597	0	0	0.077945	0
Soffic.06G0017950-3D	ABC-2 type transporter	GO:0003674,GO:0003824,GO:0005215,GO:0005575,GO:0005623,GO:0005886,GO:0006810,GO:0008150,GO:0015399,GO:0015405,GO:0016020,GO:0016021,GO:0016462,GO:0016787,GO:0016817,GO:0016818,GO:0016887,GO:0017111,GO:0022804,GO:0022857,GO:0031224,GO:0042623,GO:0042626,GO:0043492,GO:0044425,GO:0044464,GO:0051179,GO:0051234,GO:0055085,GO:0071944	K05681	AT2G13610.1	-	2.76996	4.09274	1.33084	-3.07531	0.00210286	0.0411748	Soffic.06G0017950-3D	0.028636	0.879483	0.179688	0.428718	0.155566	0	0.720778	0.655566	0	0	0	0	0	0	0	0.044031	0.009677
Soffic.07G0014640-3C	ABC-2 type transporter	GO:0003674,GO:0003824,GO:0005215,GO:0005575,GO:0005623,GO:0005886,GO:0006810,GO:0008150,GO:0015399,GO:0015405,GO:0016020,GO:0016021,GO:0016462,GO:0016787,GO:0016817,GO:0016818,GO:0016887,GO:0017111,GO:0022804,GO:0022857,GO:0031224,GO:0042623,GO:0042626,GO:0043492,GO:0044425,GO:0044464,GO:0051179,GO:0051234,GO:0055085,GO:0071944	-	AT5G52860.1	LOC_Os06g30730	4.07058	3.74781	1.03779	-3.61134	0.000304617	0.0111274	Soffic.07G0014640-3C	0.159949	1.29657	0.460571	0.043912	0.597551	0.184458	0.47376	1.46813	0.089036	0.021311	0	0.037022	0.142742	0	0	0	0.007662
Soffic.06G0003970-4E	ABC-2 type transporter	GO:0003674,GO:0003824,GO:0005215,GO:0005575,GO:0005623,GO:0005886,GO:0006810,GO:0008150,GO:0015399,GO:0015405,GO:0016020,GO:0016021,GO:0016462,GO:0016787,GO:0016817,GO:0016818,GO:0016887,GO:0017111,GO:0022804,GO:0022857,GO:0031224,GO:0042623,GO:0042626,GO:0043492,GO:0044425,GO:0044464,GO:0051179,GO:0051234,GO:0055085,GO:0071944	K05681	AT2G13610.1	-	3.73306	3.74475	1.28835	-2.90664	0.00365335	0.0587691	Soffic.06G0003970-4E	0.028636	0.713132	0.179688	0.552056	0.342407	0	0.871279	1.50658	0	0	0.010262	0	0	0	0	0.094387	0.009677
Soffic.03G0031150-7H	ABC-2 type transporter	-	-	AT3G55090.1	LOC_Os01g61940	2.14126	3.28202	1.16478	-2.81772	0.00483665	0.0708989	Soffic.03G0031150-7H	0.045092	0.324609	0	0.159295	0.440846	0.550459	0.206589	0	0.25242	0.017569	0.014483	0.073439	0	0	0	0	0
Soffic.06G0023280-2P	ABC-2 type transporter	GO:0003674,GO:0003824,GO:0005215,GO:0005575,GO:0005623,GO:0005886,GO:0006810,GO:0008150,GO:0015399,GO:0015405,GO:0016020,GO:0016021,GO:0016462,GO:0016787,GO:0016817,GO:0016818,GO:0016887,GO:0017111,GO:0022804,GO:0022857,GO:0031224,GO:0042623,GO:0042626,GO:0043492,GO:0044425,GO:0044464,GO:0051179,GO:0051234,GO:0055085,GO:0071944	K05681	AT2G13610.1	-	2.43367	3.08781	1.38724	-2.22586	0.0260238	0.195174	Soffic.06G0023280-2P	0.028636	0.597419	0	0.552056	0.145079	0	0.223469	0.998976	0	0	0.010262	0	0	0	0	0.094387	0.009677
Soffic.03G0035200-5F	ABC-2 type transporter	GO:0003674,GO:0003824,GO:0005215,GO:0005575,GO:0005623,GO:0005886,GO:0006810,GO:0008150,GO:0015399,GO:0015405,GO:0016020,GO:0016021,GO:0016462,GO:0016787,GO:0016817,GO:0016818,GO:0016887,GO:0017111,GO:0022804,GO:0022857,GO:0031224,GO:0042623,GO:0042626,GO:0043492,GO:0044425,GO:0044464,GO:0051179,GO:0051234,GO:0055085,GO:0071944	K05681	AT2G13610.1	-	3.53124	2.9076	0.921671	-3.1547	0.00160663	0.0344395	Soffic.03G0035200-5F	0.289093	0.70875	0.055222	0.414227	0.028624	0.3195	0.599754	1.17868	0.092094	0.036285	0.037472	0.109653	0.037457	0	0	0.026791	0.033473
Soffic.01G0050850-1A	ABC-2 type transporter	GO:0001101,GO:0003674,GO:0003824,GO:0005215,GO:0005575,GO:0005623,GO:0005886,GO:0006810,GO:0006833,GO:0006950,GO:0008150,GO:0009414,GO:0009415,GO:0009628,GO:0010035,GO:0010148,GO:0015399,GO:0015405,GO:0016020,GO:0016021,GO:0016462,GO:0016787,GO:0016817,GO:0016818,GO:0016887,GO:0017111,GO:0022804,GO:0022857,GO:0031224,GO:0042044,GO:0042221,GO:0042623,GO:0042626,GO:0043492,GO:0044425,GO:0044464,GO:…	-	AT5G06530.2	LOC_Os03g06139	10.7482	2.81396	1.47743	-1.90463	0.0568277	0.301203	Soffic.01G0050850-1A	9.35327	1.03717	0.660691	0	0.215546	1.01078	0	0	1.40401	1.70218	0	0	0	0	0.723943	0.79109	0
Soffic.03G0008580-2C	ABC-2 type transporter	GO:0003674,GO:0003824,GO:0005215,GO:0005575,GO:0005622,GO:0005623,GO:0005737,GO:0005886,GO:0006810,GO:0008150,GO:0009507,GO:0009526,GO:0009536,GO:0009941,GO:0015399,GO:0015405,GO:0016020,GO:0016021,GO:0016462,GO:0016787,GO:0016817,GO:0016818,GO:0016887,GO:0017111,GO:0022804,GO:0022857,GO:0031224,GO:0031967,GO:0031975,GO:0042623,GO:0042626,GO:0043226,GO:0043227,GO:0043229,GO:0043231,GO:0043492,GO:…	K21396	AT2G01320.3	LOC_Os01g03144	7.63892	2.75281	1.33561	-2.0611	0.0392937	0.246809	Soffic.03G0008580-2C	0	1.22592	0.509905	0.66948	0	0.668219	0.770959	1.51257	0.730049	0.785023	0	0	0.702286	0	0	0	0
Soffic.07G0015150-2B	ABC-2 type transporter	GO:0003674,GO:0003824,GO:0005215,GO:0005575,GO:0005623,GO:0005886,GO:0006810,GO:0008150,GO:0015399,GO:0015405,GO:0016020,GO:0016021,GO:0016462,GO:0016787,GO:0016817,GO:0016818,GO:0016887,GO:0017111,GO:0022804,GO:0022857,GO:0031224,GO:0042623,GO:0042626,GO:0043492,GO:0044425,GO:0044464,GO:0051179,GO:0051234,GO:0055085,GO:0071944	-	AT5G52860.1	LOC_Os06g30730	3.42013	2.58111	1.0683	-2.41611	0.0156875	0.145674	Soffic.07G0015150-2B	0.159949	0.972884	0	0.062064	0.206651	0.184458	0.088572	2.11632	0.090044	0.021311	0	0.135751	0.142742	0	0	0.077945	0.007662
Soffic.03G0035010-1P	ABC-2 type transporter	GO:0003674,GO:0003824,GO:0005215,GO:0005575,GO:0005623,GO:0005886,GO:0006810,GO:0008150,GO:0015399,GO:0015405,GO:0016020,GO:0016021,GO:0016462,GO:0016787,GO:0016817,GO:0016818,GO:0016887,GO:0017111,GO:0022804,GO:0022857,GO:0031224,GO:0042623,GO:0042626,GO:0043492,GO:0044425,GO:0044464,GO:0051179,GO:0051234,GO:0055085,GO:0071944	K05681	AT2G13610.1	-	4.18225	2.56687	0.906157	-2.83269	0.00461577	0.0687261	Soffic.03G0035010-1P	0.287831	0.381274	0.03264	0.96883	0	0.804985	0.642343	1.05709	0.091693	0.04036	0.063011	0.109173	0.037292	0	0	0.026673	0.132
Soffic.09G0010660-3D	ABC-2 type transporter	GO:0003674,GO:0003824,GO:0005215,GO:0005575,GO:0005623,GO:0005886,GO:0006810,GO:0008150,GO:0015399,GO:0015405,GO:0016020,GO:0016021,GO:0016462,GO:0016787,GO:0016817,GO:0016818,GO:0016887,GO:0017111,GO:0022804,GO:0022857,GO:0031224,GO:0042623,GO:0042626,GO:0043492,GO:0044425,GO:0044464,GO:0051179,GO:0051234,GO:0055085,GO:0071944	-	AT5G19410.1	LOC_Os05g31910	3.07766	2.55178	0.899994	-2.83533	0.00457779	0.0683703	Soffic.09G0010660-3D	0.100002	0.586433	0	0.059499	0.169702	0.654935	0.167586	0	0.715368	0.653508	0.016825	0.092888	0.022134	0	0.028101	0.088877	0
Soffic.06G0025620-2C	ABC-2 type transporter	GO:0003674,GO:0003824,GO:0005215,GO:0005575,GO:0005623,GO:0005886,GO:0006810,GO:0008150,GO:0015399,GO:0015405,GO:0016020,GO:0016021,GO:0016462,GO:0016787,GO:0016817,GO:0016818,GO:0016887,GO:0017111,GO:0022804,GO:0022857,GO:0031224,GO:0042623,GO:0042626,GO:0043492,GO:0044425,GO:0044464,GO:0051179,GO:0051234,GO:0055085,GO:0071944	K05681	AT2G13610.1	-	5.26835	2.35531	0.866957	-2.71676	0.00659253	0.0858977	Soffic.06G0025620-2C	0.410039	0.596914	0.427286	1.687	0.342407	0.431675	0.489708	0.752675	0	0.278634	0.066603	0.007582	0	0	0	0.526825	0.009677
Soffic.03G0029650-6G	ABC-2 type transporter	-	-	AT3G55090.1	LOC_Os01g61940	2.83858	2.23713	1.01663	-2.20054	0.0277688	0.20267	Soffic.03G0029650-6G	0.117964	0.66997	0	0.159295	0.244287	0.685434	0.268999	0	0.226044	0.091025	0.016092	0.168761	0.134315	0	0	0	0
Soffic.03G0035000-1A	ABC-2 type transporter	GO:0003674,GO:0003824,GO:0005215,GO:0005575,GO:0005623,GO:0005886,GO:0006810,GO:0008150,GO:0015399,GO:0015405,GO:0016020,GO:0016021,GO:0016462,GO:0016787,GO:0016817,GO:0016818,GO:0016887,GO:0017111,GO:0022804,GO:0022857,GO:0031224,GO:0042623,GO:0042626,GO:0043492,GO:0044425,GO:0044464,GO:0051179,GO:0051234,GO:0055085,GO:0071944	K05681	AT2G13610.1	-	4.72704	2.1435	0.800145	-2.67888	0.00738679	0.0921471	Soffic.03G0035000-1A	0.391945	0.345465	0.03264	1.34573	0.090247	0.238367	0.77463	1.33451	0.091693	0.08816	0.08669	0.15437	0.127587	0	0	0.144836	0.13847
Soffic.05G0006200-5F	ABC-2 type transporter	GO:0001101,GO:0003674,GO:0003824,GO:0005215,GO:0005575,GO:0005623,GO:0005886,GO:0006810,GO:0006811,GO:0006820,GO:0006869,GO:0008150,GO:0009719,GO:0009725,GO:0009737,GO:0010033,GO:0010876,GO:0015399,GO:0015405,GO:0015711,GO:0015718,GO:0015849,GO:0015850,GO:0016020,GO:0016021,GO:0016462,GO:0016787,GO:0016817,GO:0016818,GO:0016887,GO:0017111,GO:0022804,GO:0022857,GO:0031224,GO:0033036,GO:0033993,GO:…	-	AT1G71960.1	LOC_Os11g07600	18.7487	-2.24754	1.0311	2.17975	0.0292758	0.208613	Soffic.05G0006200-5F	1.01275	0.692856	0	0	0.418682	0.449035	0.894348	0	0	0.612394	1.61254	0.496398	5.62054	0	3.25507	2.46678	0.631933
Soffic.05G0021660-5E	ABC-2 type transporter	-	-	-	LOC_Os12g22284	7.55496	-3.00659	1.4616	2.05706	0.0396807	0.248201	Soffic.05G0021660-5E	0.387736	0	0	0	0.170892	0	0	0	0.604868	0	0.897792	0.518802	1.68202	0	2.99036	1.13485	0
Soffic.07G0008240-5E	ABC-2 type transporter	GO:0003674,GO:0003824,GO:0005215,GO:0005575,GO:0005622,GO:0005623,GO:0005737,GO:0005773,GO:0005775,GO:0005886,GO:0006810,GO:0007034,GO:0007275,GO:0008150,GO:0009555,GO:0009653,GO:0009987,GO:0010208,GO:0010927,GO:0015399,GO:0015405,GO:0015893,GO:0016020,GO:0016021,GO:0016043,GO:0016462,GO:0016787,GO:0016817,GO:0016818,GO:0016887,GO:0017111,GO:0022607,GO:0022804,GO:0022857,GO:0030198,GO:0031224,GO:…	-	-	LOC_Os09g23640	4.04995	-3.48456	1.48063	2.35344	0.0186007	0.161024	Soffic.07G0008240-5E	0	0	0.406856	0	0	0	0	0	0	0	0.914212	0.257074	0.803204	0	0.164634	0.128729	0.593094
Soffic.01G0048690-2B	ABC-2 type transporter	GO:0001101,GO:0003674,GO:0003824,GO:0005215,GO:0005575,GO:0005623,GO:0005886,GO:0006810,GO:0006833,GO:0006950,GO:0008150,GO:0009414,GO:0009415,GO:0009628,GO:0010035,GO:0010148,GO:0015399,GO:0015405,GO:0016020,GO:0016021,GO:0016462,GO:0016787,GO:0016817,GO:0016818,GO:0016887,GO:0017111,GO:0022804,GO:0022857,GO:0031224,GO:0042044,GO:0042221,GO:0042623,GO:0042626,GO:0043492,GO:0044425,GO:0044464,GO:…	-	AT5G06530.2	LOC_Os03g06139	4.57873	-5.80452	2.50693	2.31539	0.0205917	0.170469	Soffic.01G0048690-2B	0	0	0	0	0	0	0	0	0	0	1.32297	0	1.30662	1.04244	0	0	0
Soffic.06G0017290-3D	Abscisic acid G-protein coupled receptor	GO:0000003,GO:0000166,GO:0001101,GO:0001882,GO:0001883,GO:0003006,GO:0003674,GO:0005488,GO:0005515,GO:0005525,GO:0005575,GO:0005622,GO:0005623,GO:0005737,GO:0005783,GO:0005789,GO:0005886,GO:0006950,GO:0007275,GO:0008150,GO:0008289,GO:0009266,GO:0009409,GO:0009628,GO:0009719,GO:0009725,GO:0009737,GO:0009791,GO:0009987,GO:0010033,GO:0010228,GO:0010427,GO:0012505,GO:0016020,GO:0017076,GO:0019001,GO:…	K22193	AT1G64990.1	LOC_Os04g51180	2.58065	4.8861	2.2322	-2.18891	0.028603	0.206133	Soffic.06G0017290-3D	0	1.0012	0	0	0.989173	0.721878	0	0	0	0.684166	0	0	0	0	0	0	0
Soffic.03G0029500-5H	ABSCISIC ACID-INSENSITIVE 5-like protein 2	GO:0001101,GO:0003674,GO:0003676,GO:0003677,GO:0003700,GO:0005488,GO:0005575,GO:0005622,GO:0005623,GO:0005634,GO:0006355,GO:0007154,GO:0007165,GO:0008150,GO:0009719,GO:0009725,GO:0009737,GO:0009738,GO:0009755,GO:0009889,GO:0009987,GO:0010033,GO:0010468,GO:0010556,GO:0019219,GO:0019222,GO:0023052,GO:0031323,GO:0031326,GO:0032870,GO:0033993,GO:0042221,GO:0043226,GO:0043227,GO:0043229,GO:0043231,GO:…	K14432	AT3G56850.1	LOC_Os01g59760	6.30412	-6.26677	2.49457	2.51216	0.0119995	0.123678	Soffic.03G0029500-5H	0	0	0	0	0	0	0	0	0	0	0.927091	0	0	3.59816	0	0	4.07527
Soffic.03G0026050-2B	Acetamidase/Formamidase family	-	K01455	AT4G37560.1	LOC_Os01g55950	12.1206	5.20007	1.19697	-4.34436	1.39683e-05	0.00117623	Soffic.03G0026050-2B	3.03648	0.549492	13.0313	0.678783	4.51305	0.957607	0	3.06239	1.64442	6.58106	0	0	0	0	0	0	0.62653
Soffic.03G0026060-1P	Acetamidase/Formamidase family	-	K01455	AT4G37560.1	LOC_Os01g55950	23.3421	2.66722	1.2406	-2.14994	0.0315597	0.217935	Soffic.03G0026060-1P	4.10159	0.841721	8.98622	1.96612	7.94886	1.95942	0	0.916544	1.66526	3.86047	0	0.636636	0	0	0	0	3.05653
Soffic.02G0038340-5E	Acetyltransferase (GNAT) domain	-	K14682	AT4G37670.2	LOC_Os07g39690	3.19975	-5.28557	2.05651	2.57016	0.0101651	0.11171	Soffic.02G0038340-5E	0	0	0	0	0	0	0	0	0	0	0.28661	1.89861	0.791598	0	0.486621	0	0
Soffic.05G0013460-1A	Acetyltransferase (GNAT) family	GO:0003674,GO:0003824,GO:0004596,GO:0005575,GO:0005622,GO:0005623,GO:0005737,GO:0006464,GO:0006473,GO:0006474,GO:0006807,GO:0008080,GO:0008150,GO:0008152,GO:0009987,GO:0010467,GO:0016407,GO:0016410,GO:0016740,GO:0016746,GO:0016747,GO:0019538,GO:0031248,GO:0031365,GO:0031414,GO:0031417,GO:0032991,GO:0034212,GO:0036211,GO:0043170,GO:0043412,GO:0043543,GO:0044237,GO:0044238,GO:0044260,GO:0044267,GO:…	K00670	AT2G38130.1	LOC_Os11g32280	3.97684	3.54629	1.37223	-2.58433	0.00975688	0.108917	Soffic.05G0013460-1A	2.02596	0	2.59664	0	2.10304	0.874584	0	1.63252	1.85652	1.3101	0.572322	0	0	0	0	0	0
Soffic.07G0012890-1A	acetyltransferase component of pyruvate dehydrogenase complex	-	K00627	AT3G25860.1	LOC_Os08g33440	12.4508	2.75948	1.12601	-2.45067	0.014259	0.137146	Soffic.07G0012890-1A	3.06801	3.14839	0.753158	0.281577	4.41605	0	1.60961	2.58656	1.68886	0.968071	0	0	1.31939	0	0	0.623653	0
Soffic.02G0015320-2B	acetyltransferase type B catalytic subunit	GO:0000228,GO:0000785,GO:0000790,GO:0003674,GO:0003824,GO:0004402,GO:0005488,GO:0005515,GO:0005575,GO:0005622,GO:0005623,GO:0005634,GO:0005694,GO:0005737,GO:0005829,GO:0006325,GO:0006464,GO:0006473,GO:0006475,GO:0006807,GO:0006996,GO:0008080,GO:0008150,GO:0008152,GO:0009987,GO:0010485,GO:0016043,GO:0016407,GO:0016410,GO:0016569,GO:0016570,GO:0016573,GO:0016740,GO:0016746,GO:0016747,GO:0018193,GO:…	K11303	-	LOC_Os09g17850	19.6253	-2.86296	1.19662	2.39253	0.0167326	0.151077	Soffic.02G0015320-2B	0	0	0	0	0	1.52499	0.813613	0	0	2.30672	2.97813	2.36697	2.78151	4.76565	4.42475	1.22307	4.75487
Soffic.09G0006760-1A	Acid phosphatase	GO:0001101,GO:0002213,GO:0003674,GO:0003824,GO:0003993,GO:0005488,GO:0005515,GO:0005575,GO:0005622,GO:0005623,GO:0005737,GO:0005773,GO:0005829,GO:0005840,GO:0006793,GO:0006796,GO:0006950,GO:0006952,GO:0006979,GO:0008134,GO:0008150,GO:0008152,GO:0009605,GO:0009607,GO:0009611,GO:0009625,GO:0009719,GO:0009725,GO:0009753,GO:0009987,GO:0010033,GO:0010035,GO:0010038,GO:0016311,GO:0016787,GO:0016788,GO:…	K20728	-	LOC_Os05g10210	25.2548	4.45844	1.36574	-3.2645	0.00109659	0.0267227	Soffic.09G0006760-1A	0	13.0213	13.0525	5.31048	3.07713	8.9868	4.90881	0	17.1335	8.41682	0	0	0	0	2.27011	0	0
Soffic.09G0006740-1A	Acid phosphatase	GO:0001101,GO:0002213,GO:0003674,GO:0003824,GO:0003993,GO:0005488,GO:0005515,GO:0005575,GO:0005622,GO:0005623,GO:0005737,GO:0005773,GO:0005829,GO:0005840,GO:0006793,GO:0006796,GO:0006950,GO:0006952,GO:0006979,GO:0008134,GO:0008150,GO:0008152,GO:0009605,GO:0009607,GO:0009611,GO:0009625,GO:0009719,GO:0009725,GO:0009753,GO:0009987,GO:0010033,GO:0010035,GO:0010038,GO:0016311,GO:0016787,GO:0016788,GO:…	K20728	-	LOC_Os05g09740	10.0953	3.14934	1.26797	-2.48376	0.0130003	0.12977	Soffic.09G0006740-1A	0	1.43773	11.8519	0	5.54244	3.52254	0.534857	0	3.1126	4.29954	0	0	1.38036	0	0	0.246998	0.584746
Soffic.09G0006580-2B	Acid phosphatase	GO:0001101,GO:0002213,GO:0003674,GO:0003824,GO:0003993,GO:0005488,GO:0005515,GO:0005575,GO:0005622,GO:0005623,GO:0005737,GO:0005773,GO:0005829,GO:0005840,GO:0006793,GO:0006796,GO:0006950,GO:0006952,GO:0006979,GO:0008134,GO:0008150,GO:0008152,GO:0009605,GO:0009607,GO:0009611,GO:0009625,GO:0009719,GO:0009725,GO:0009753,GO:0009987,GO:0010033,GO:0010035,GO:0010038,GO:0016311,GO:0016787,GO:0016788,GO:…	K20728	-	LOC_Os05g10210	35.0721	2.32984	0.813248	-2.86485	0.00417205	0.0643557	Soffic.09G0006580-2B	0	7.70309	7.18252	8.04897	11.5018	3.73705	6.71231	10.2574	10.636	4.64725	0	1.50236	0	0.483193	1.71076	1.22388	4.92862
Soffic.09G0005450-4E	Acid phosphatase	GO:0001101,GO:0002213,GO:0003674,GO:0003824,GO:0003993,GO:0005488,GO:0005515,GO:0005575,GO:0005622,GO:0005623,GO:0005737,GO:0005773,GO:0005829,GO:0005840,GO:0006793,GO:0006796,GO:0006950,GO:0006952,GO:0006979,GO:0008134,GO:0008150,GO:0008152,GO:0009605,GO:0009607,GO:0009611,GO:0009625,GO:0009719,GO:0009725,GO:0009753,GO:0009987,GO:0010033,GO:0010035,GO:0010038,GO:0016311,GO:0016787,GO:0016788,GO:…	K20728	-	LOC_Os05g10210	39.5149	2.3054	0.757178	-3.04472	0.00232895	0.0440047	Soffic.09G0005450-4E	2.31143	9.16065	10.9173	12.3197	9.32213	0.892921	8.45045	29.8255	15.0658	4.50235	0	2.31543	4.43863	1.32255	0	3.47911	2.36752
Soffic.10G0002580-7G	Acid phosphatase homologues	-	K18693	AT3G02600.1	LOC_Os08g27040	17.7761	-2.18797	0.688612	3.17736	0.0014862	0.0326556	Soffic.10G0002580-7G	1.07838	0.500246	1.3554	0.663031	0	2.87101	0	0	1.29836	0.964845	4.80599	3.76555	5.02181	6.44847	1.2151	2.60161	2.98954
Soffic.10G0016090-1A	Acid phosphatase homologues	-	K18693	AT3G02600.1	LOC_Os08g27040	6.3057	-2.33851	1.21521	1.92436	0.054309	0.2942	Soffic.10G0016090-1A	0	0	0	0	0.482419	0	0	0	1.59468	0.678756	1.21126	1.4547	0	3.53509	1.24964	1.34422	0.729136
Soffic.02G0026970-3C	ACT domain	-	-	AT4G35780.1	LOC_Os07g29330.2	8.71867	2.27791	0.870158	-2.61782	0.00884946	0.102838	Soffic.02G0026970-3C	0	1.18407	1.23551	1.24088	0.968147	2.10565	0.633272	0	1.32884	1.19092	0.332675	0	0	0	0.217337	0.513826	0.14547
Soffic.09G0004280-1F	ACT domain	GO:0003674,GO:0005488,GO:0005575,GO:0005911,GO:0006355,GO:0006464,GO:0006807,GO:0006808,GO:0007154,GO:0007584,GO:0008150,GO:0008152,GO:0009506,GO:0009605,GO:0009719,GO:0009889,GO:0009891,GO:0009893,GO:0009987,GO:0009991,GO:0010033,GO:0010243,GO:0010468,GO:0010556,GO:0010557,GO:0010604,GO:0010628,GO:0016597,GO:0018175,GO:0018177,GO:0019219,GO:0019222,GO:0019538,GO:0030054,GO:0031323,GO:0031325,GO:…	-	-	-	2.04585	-2.41982	0.84912	2.8498	0.00437468	0.0663122	Soffic.09G0004280-1F	0	0.363829	0	0	0	1.25345	0	1.97916	0	0.355792	1.47767	3.31802	3.13392	3.36268	1.1869	1.41953	0.696602
Soffic.04G0019720-1A	ACT domain	GO:0003674,GO:0003824,GO:0003984,GO:0005488,GO:0005515,GO:0005575,GO:0005622,GO:0005623,GO:0005737,GO:0005777,GO:0005829,GO:0005948,GO:0006082,GO:0006520,GO:0006549,GO:0006573,GO:0006807,GO:0008150,GO:0008152,GO:0008652,GO:0009058,GO:0009081,GO:0009082,GO:0009097,GO:0009099,GO:0009507,GO:0009536,GO:0009987,GO:0016053,GO:0016740,GO:0016744,GO:0019752,GO:0032991,GO:0042579,GO:0043226,GO:0043227,GO:…	K01653	AT2G31810.1	LOC_Os02g39570.4	15.3746	-2.87419	1.01537	2.83069	0.00464483	0.0690458	Soffic.04G0019720-1A	0	0	0.872078	0	0	0	0.575146	0	1.43544	0.586659	4.26884	3.06565	1.1289	4.69726	0.675137	1.87622	1.85553
Soffic.05G0004410-2G	Actin	GO:0005575,GO:0005622,GO:0005623,GO:0005856,GO:0043226,GO:0043228,GO:0043229,GO:0043232,GO:0044424,GO:0044464	K10355	AT5G09810.1	LOC_Os11g06390.6	7.98765	6.50255	1.96986	-3.30102	0.000963337	0.0244831	Soffic.05G0004410-2G	0	2.84537	0	3.60317	4.05487	0	0	6.31373	0	1.17684	0	0	0	0	0	0	0
Soffic.05G0004470-1A	Actin	GO:0005575,GO:0005622,GO:0005623,GO:0005856,GO:0043226,GO:0043228,GO:0043229,GO:0043232,GO:0044424,GO:0044464	K10355	AT5G09810.1	LOC_Os11g06390.6	43.9666	3.5685	0.792822	-4.50101	6.76304e-06	0.000674812	Soffic.05G0004470-1A	1.27751	12.5051	3.81975	15.2556	8.90079	4.86634	9.86438	19.064	5.05531	3.91923	0	0.328222	0	1.9109	0	0.970804	1.58064
Soffic.03G0013450-3C	Actin-fragmin kinase, catalytic	GO:0000226,GO:0001101,GO:0003674,GO:0003824,GO:0004721,GO:0005488,GO:0005515,GO:0005516,GO:0005575,GO:0005622,GO:0005623,GO:0005737,GO:0006464,GO:0006470,GO:0006793,GO:0006796,GO:0006807,GO:0006996,GO:0007010,GO:0007017,GO:0008138,GO:0008150,GO:0008152,GO:0009719,GO:0009725,GO:0009737,GO:0009987,GO:0010033,GO:0010119,GO:0010468,GO:0016043,GO:0016311,GO:0016787,GO:0016788,GO:0016791,GO:0019222,GO:…	K14165	AT5G23720.1	LOC_Os01g20940	13.5073	2.353	0.836938	-2.81144	0.00493196	0.0717828	Soffic.03G0013450-3C	0.538688	1.79587	0.716797	0.828642	0.728384	0.516725	1.13174	2.64776	0.469515	0.475892	0	0	0	0.112255	0	0.692717	0.478576
Soffic.03G0034450-3F	Acts as a Mg(2 ) transporter. Can also transport other divalent cations such as Fe(2 ), Sr(2 ), Ba(2 ), Mn(2 ) and Co(2 ) but to a much less extent than Mg(2 )	-	-	AT1G71900.1	LOC_Os01g65986	2.28542	3.39585	1.49217	-2.27578	0.0228594	0.181245	Soffic.03G0034450-3F	0.431655	0.262331	0	0	0.725042	1.17382	0	0	1.21219	0.988583	0	0	0	0	0.266031	0	0
Soffic.03G0034280-5E	Acts as a Mg(2 ) transporter. Can also transport other divalent cations such as Fe(2 ), Sr(2 ), Ba(2 ), Mn(2 ) and Co(2 ) but to a much less extent than Mg(2 )	-	-	AT4G38730.1	LOC_Os01g65310	15.7306	-2.91812	1.28603	2.26909	0.023263	0.182927	Soffic.03G0034280-5E	0.465408	0	0	0.79822	0	0	0.756223	0.953051	0	0	0.608755	2.76961	3.28792	0	7.14262	1.06142	1.90959
Soffic.02G0030800-3C	Acts as a sulfur carrier required for 2-thiolation of mcm(5)S(2)U at tRNA wobble positions of cytosolic tRNA(Lys), tRNA(Glu) and tRNA(Gln). Serves as sulfur donor in tRNA 2- thiolation reaction by being thiocarboxylated (-COSH) at its C- terminus by MOCS3. The sulfur is then transferred to tRNA to form 2-thiolation of mcm(5)S(2)U. Also acts as a ubiquitin-like protein (UBL) that is covalently con…	-	K12161	AT2G45695.1	LOC_Os07g28280	10.7824	-2.67461	1.29023	2.07297	0.0381749	0.242531	Soffic.02G0030800-3C	0	0	2.72948	0	1.0735	0	0	0	2.32572	0	2.57782	4.04881	0	5.10626	3.83812	6.88248	4.82306
Soffic.02G0023240-4D	Acts as a sulfur carrier required for 2-thiolation of mcm(5)S(2)U at tRNA wobble positions of cytosolic tRNA(Lys), tRNA(Glu) and tRNA(Gln). Serves as sulfur donor in tRNA 2- thiolation reaction by being thiocarboxylated (-COSH) at its C- terminus by MOCS3. The sulfur is then transferred to tRNA to form 2-thiolation of mcm(5)S(2)U. Also acts as a ubiquitin-like protein (UBL) that is covalently con…	-	K12161	AT2G45695.1	LOC_Os07g28280	3.4578	-3.52751	1.70563	2.06815	0.0386256	0.244414	Soffic.02G0023240-4D	0	0	0	0	0.762815	0	0	0	0	0	1.33065	1.06054	0.668691	0	3.66701	0	0.823356
Soffic.07G0013370-5E	Acts in the modification of cell walls via demethylesterification of cell wall pectin	GO:0003674,GO:0003824,GO:0004857,GO:0005575,GO:0005618,GO:0005623,GO:0006950,GO:0006952,GO:0008150,GO:0009505,GO:0009605,GO:0009607,GO:0009617,GO:0016787,GO:0016788,GO:0030234,GO:0030312,GO:0030599,GO:0042742,GO:0043086,GO:0043207,GO:0044092,GO:0044464,GO:0046910,GO:0050790,GO:0050829,GO:0050896,GO:0051704,GO:0051707,GO:0052689,GO:0065007,GO:0065009,GO:0071944,GO:0098542,GO:0098772	K01051	AT4G33220.1	LOC_Os08g34900	9.78672	6.79396	1.84823	-3.67592	0.000236994	0.00929587	Soffic.07G0013370-5E	0	0.562823	0.535895	5.50094	1.16887	0	5.45635	0.291205	0	0	0	0	0	0	0	0	0
Soffic.07G0014070-6F	Acts in the modification of cell walls via demethylesterification of cell wall pectin	GO:0003674,GO:0003824,GO:0004857,GO:0005575,GO:0005618,GO:0005623,GO:0006950,GO:0006952,GO:0008150,GO:0009505,GO:0009605,GO:0009607,GO:0009617,GO:0016787,GO:0016788,GO:0030234,GO:0030312,GO:0030599,GO:0042742,GO:0043086,GO:0043207,GO:0044092,GO:0044464,GO:0046910,GO:0050790,GO:0050829,GO:0050896,GO:0051704,GO:0051707,GO:0052689,GO:0065007,GO:0065009,GO:0071944,GO:0098542,GO:0098772	K01051	AT4G33220.1	LOC_Os08g34900	5.38983	5.93403	2.35914	-2.51534	0.0118918	0.12303	Soffic.07G0014070-6F	0	1.14102	0	1.31759	0	0	4.91924	0	0	0.247272	0	0	0	0	0	0	0
Soffic.07G0015380-7G	Acts in the modification of cell walls via demethylesterification of cell wall pectin	GO:0003674,GO:0003824,GO:0004857,GO:0005575,GO:0005618,GO:0005623,GO:0006950,GO:0006952,GO:0008150,GO:0009505,GO:0009605,GO:0009607,GO:0009617,GO:0016787,GO:0016788,GO:0030234,GO:0030312,GO:0030599,GO:0042742,GO:0043086,GO:0043207,GO:0044092,GO:0044464,GO:0046910,GO:0050790,GO:0050829,GO:0050896,GO:0051704,GO:0051707,GO:0052689,GO:0065007,GO:0065009,GO:0071944,GO:0098542,GO:0098772	K01051	AT4G33220.1	LOC_Os08g34900	8.60385	5.04241	2.23426	-2.25686	0.024017	0.186011	Soffic.07G0015380-7G	2.92863	0.509684	0	4.45491	0	0	3.98104	0	0	0	0	0	0	0	0	0.249982	0
Soffic.07G0014200-1A	Acts in the modification of cell walls via demethylesterification of cell wall pectin	GO:0003674,GO:0003824,GO:0004857,GO:0005575,GO:0005618,GO:0005623,GO:0006950,GO:0006952,GO:0008150,GO:0009505,GO:0009605,GO:0009607,GO:0009617,GO:0016787,GO:0016788,GO:0030234,GO:0030312,GO:0030599,GO:0042742,GO:0043086,GO:0043207,GO:0044092,GO:0044464,GO:0046910,GO:0050790,GO:0050829,GO:0050896,GO:0051704,GO:0051707,GO:0052689,GO:0065007,GO:0065009,GO:0071944,GO:0098542,GO:0098772	K01051	AT4G33220.1	LOC_Os08g34900	8.10917	4.92187	1.67614	-2.93643	0.00332012	0.0552765	Soffic.07G0014200-1A	3.48738	1.3552	0	2.11073	1.75954	0	2.05819	0.497177	0	0	0	0	0	0	0	0	0.218725
Soffic.07G0013850-3C	Acts in the modification of cell walls via demethylesterification of cell wall pectin	GO:0003674,GO:0003824,GO:0004857,GO:0005575,GO:0005618,GO:0005623,GO:0006950,GO:0006952,GO:0008150,GO:0009505,GO:0009605,GO:0009607,GO:0009617,GO:0016787,GO:0016788,GO:0030234,GO:0030312,GO:0030599,GO:0042742,GO:0043086,GO:0043207,GO:0044092,GO:0044464,GO:0046910,GO:0050790,GO:0050829,GO:0050896,GO:0051704,GO:0051707,GO:0052689,GO:0065007,GO:0065009,GO:0071944,GO:0098542,GO:0098772	K01051	AT4G33220.1	LOC_Os08g34900	12.4136	4.4298	1.55406	-2.85046	0.00436558	0.066233	Soffic.07G0013850-3C	1.31059	0	0	2.90701	0.538797	0	7.1911	0.933468	0.978166	1.50713	0	0	0	0	0	0.501563	0
Soffic.07G0014290-2B	Acts in the modification of cell walls via demethylesterification of cell wall pectin	GO:0003674,GO:0003824,GO:0004857,GO:0005575,GO:0005618,GO:0005623,GO:0006950,GO:0006952,GO:0008150,GO:0009505,GO:0009605,GO:0009607,GO:0009617,GO:0016787,GO:0016788,GO:0030234,GO:0030312,GO:0030599,GO:0042742,GO:0043086,GO:0043207,GO:0044092,GO:0044464,GO:0046910,GO:0050790,GO:0050829,GO:0050896,GO:0051704,GO:0051707,GO:0052689,GO:0065007,GO:0065009,GO:0071944,GO:0098542,GO:0098772	K01051	AT4G33220.1	LOC_Os08g34900	5.99098	4.21394	1.89393	-2.22497	0.0260833	0.195441	Soffic.07G0014290-2B	2.08629	0	0	2.21944	1.28266	0	1.86777	0	0.541101	0	0	0	0	0	0	0.27473	0
Soffic.03G0034790-4E	Acts in the modification of cell walls via demethylesterification of cell wall pectin	GO:0003674,GO:0003824,GO:0004857,GO:0005575,GO:0005623,GO:0005886,GO:0008150,GO:0016020,GO:0016787,GO:0016788,GO:0030234,GO:0030599,GO:0043086,GO:0044092,GO:0044464,GO:0046910,GO:0050790,GO:0052689,GO:0065007,GO:0065009,GO:0071944,GO:0098772	K01051	AT5G09760.1	LOC_Os01g65790	11.2612	-3.54493	1.67548	2.11577	0.0343641	0.228672	Soffic.03G0034790-4E	0	1.84418	0	0	0	0	0	0	0	0	0	0.680415	5.026	1.6913	4.95423	1.35155	0.586028
Soffic.08G0003430-1A	Acyl transferase domain	-	K00645	AT2G30200.1	LOC_Os03g18590	12.0524	-2.22569	0.599933	3.7099	0.00020734	0.00842389	Soffic.08G0003430-1A	0	1.36982	1.17166	2.42152	1.59194	1.30861	0	0	2.31806	0.433812	7.22803	8.33296	5.31833	3.02087	4.34581	1.49962	5.78491
Soffic.04G0008100-3G	Acyl transferase domain	-	K00645	AT2G30200.1	-	5.65536	-2.56049	0.950012	2.69522	0.00703425	0.0892782	Soffic.04G0008100-3G	0	1.83987	0	1.4129	0	0	0	0	0	1.44228	3.89516	4.37549	1.77286	3.58062	2.4703	2.16113	1.00811
Soffic.09G0005750-6H	Acyl-CoA dehydrogenase, N-terminal domain	-	K00232	AT3G51840.1	LOC_Os05g07090	4.64211	5.71655	1.48169	-3.85813	0.000114258	0.00552251	Soffic.09G0005750-6H	0	0.417637	0	2.83168	1.17944	0.292177	0.226719	0.773185	0	0.315434	0	0	0	0	0	0	0
Soffic.09G0002580-3H	Acyl-CoA dehydrogenase, N-terminal domain	GO:0000166,GO:0003674,GO:0003824,GO:0003853,GO:0003995,GO:0005488,GO:0005524,GO:0005575,GO:0005622,GO:0005623,GO:0005737,GO:0005739,GO:0005759,GO:0006082,GO:0006139,GO:0006163,GO:0006195,GO:0006520,GO:0006551,GO:0006552,GO:0006637,GO:0006725,GO:0006732,GO:0006753,GO:0006790,GO:0006793,GO:0006796,GO:0006807,GO:0008144,GO:0008150,GO:0008152,GO:0008470,GO:0009056,GO:0009058,GO:0009063,GO:0009081,GO:…	K00253	AT3G45300.1	LOC_Os05g03480.2	22.8367	-2.54179	0.818585	3.1051	0.00190215	0.0386043	Soffic.09G0002580-3H	1.36961	0.401612	0.839251	2.17981	2.27341	0	0	0	0	0.906619	3.78626	3.49599	1.57288	9.75042	6.83895	3.49459	3.28424
Soffic.03G0032210-1A	Acyltransferase	GO:0000003,GO:0003006,GO:0003674,GO:0003824,GO:0005575,GO:0006793,GO:0006796,GO:0007275,GO:0008150,GO:0008152,GO:0008374,GO:0009058,GO:0009059,GO:0009791,GO:0009908,GO:0009987,GO:0010143,GO:0016020,GO:0016311,GO:0016740,GO:0016746,GO:0016747,GO:0016787,GO:0016788,GO:0016791,GO:0022414,GO:0032501,GO:0032502,GO:0042578,GO:0043170,GO:0044237,GO:0048367,GO:0048608,GO:0048731,GO:0048856,GO:0061458,GO:…	K13508	AT2G38110.1	LOC_Os01g63580	9.48894	4.86331	1.63788	-2.96928	0.00298498	0.0515221	Soffic.03G0032210-1A	1.45209	2.73803	0	0	4.74425	0	0	3.70033	1.53529	1.46197	0	0	0	0	0	0	0.358974
Soffic.03G0036200-2B	Acyltransferase	GO:0003674,GO:0003824,GO:0005575,GO:0005622,GO:0005623,GO:0005737,GO:0005739,GO:0005740,GO:0006629,GO:0006644,GO:0006650,GO:0006793,GO:0006796,GO:0006996,GO:0007005,GO:0007006,GO:0007007,GO:0007275,GO:0007507,GO:0008150,GO:0008152,GO:0008374,GO:0009987,GO:0016020,GO:0016043,GO:0016740,GO:0016746,GO:0016747,GO:0019637,GO:0031090,GO:0031224,GO:0031966,GO:0031967,GO:0031975,GO:0032048,GO:0032501,GO:…	K13511	AT3G05510.1	LOC_Os01g70570	11.2528	2.20553	1.12815	-1.955	0.0505826	0.283514	Soffic.03G0036200-2B	1.19677	1.68667	0.641562	1.42301	2.71386	1.11711	0	0.744106	4.14515	1.20951	0	0	0	0	0	0.350478	2.02212
Soffic.02G0028170-5G	Acyltransferase	GO:0000003,GO:0003006,GO:0003674,GO:0003824,GO:0004366,GO:0005488,GO:0005515,GO:0005575,GO:0005622,GO:0005623,GO:0005737,GO:0005783,GO:0005789,GO:0005886,GO:0006072,GO:0006082,GO:0006629,GO:0006631,GO:0006633,GO:0006638,GO:0006639,GO:0006641,GO:0006651,GO:0006793,GO:0006796,GO:0007275,GO:0008150,GO:0008152,GO:0008374,GO:0008610,GO:0009058,GO:0009555,GO:0009791,GO:0009987,GO:0010152,GO:0010154,GO:…	K13506	AT5G60620.1	LOC_Os07g34730	13.0328	-3.0724	0.832086	3.69241	0.000222143	0.00886126	Soffic.02G0028170-5G	1.25127	0.203152	0.488581	0	0.078477	0	0.453505	0	0.112624	0.155007	1.15715	2.6915	0	4.367	2.25922	2.00886	4.65801
Soffic.03G0023430-1A	Adds a myristoyl group to the N-terminal glycine residue of certain cellular proteins	GO:0003674,GO:0003824,GO:0004379,GO:0005575,GO:0005622,GO:0005623,GO:0005737,GO:0005829,GO:0005840,GO:0006464,GO:0006497,GO:0006498,GO:0006499,GO:0006807,GO:0007275,GO:0008150,GO:0008152,GO:0009058,GO:0009059,GO:0009653,GO:0009790,GO:0009987,GO:0010016,GO:0010064,GO:0016410,GO:0016740,GO:0016746,GO:0016747,GO:0018008,GO:0018193,GO:0018201,GO:0018377,GO:0019107,GO:0019538,GO:0031365,GO:0032501,GO:…	K00671,K02218	AT5G57020.1	LOC_Os01g51170	7.51867	-5.37881	1.98199	2.71384	0.00665089	0.0864307	Soffic.03G0023430-1A	0	0.245368	0	0	0	0	0	0	0	0	5.00059	0.445686	0	5.49815	0	0	0.527614
Soffic.03G0023570-4D	Adds a myristoyl group to the N-terminal glycine residue of certain cellular proteins	GO:0003674,GO:0003824,GO:0004379,GO:0005575,GO:0005622,GO:0005623,GO:0005737,GO:0005829,GO:0005840,GO:0006464,GO:0006497,GO:0006498,GO:0006499,GO:0006807,GO:0007275,GO:0008150,GO:0008152,GO:0009058,GO:0009059,GO:0009653,GO:0009790,GO:0009987,GO:0010016,GO:0010064,GO:0016410,GO:0016740,GO:0016746,GO:0016747,GO:0018008,GO:0018193,GO:0018201,GO:0018377,GO:0019107,GO:0019538,GO:0031365,GO:0032501,GO:…	K00671,K02218	AT5G57020.1	LOC_Os01g51170	10.3727	-6.98537	1.56369	4.46724	7.92342e-06	0.00076543	Soffic.03G0023570-4D	0	0	0	0	0	0	0	0	0	0	3.6784	2.40156	0	0	2.49107	2.49288	2.8947
Soffic.09G0008670-2C	Adenosine/AMP deaminase	GO:0000003,GO:0001101,GO:0003006,GO:0003674,GO:0005488,GO:0005515,GO:0005575,GO:0005622,GO:0005623,GO:0005634,GO:0005737,GO:0005739,GO:0005740,GO:0005741,GO:0005829,GO:0007275,GO:0008150,GO:0009719,GO:0009725,GO:0009737,GO:0009790,GO:0009791,GO:0009793,GO:0010033,GO:0010154,GO:0016020,GO:0016021,GO:0019867,GO:0019899,GO:0019900,GO:0019901,GO:0022414,GO:0031090,GO:0031224,GO:0031300,GO:0031301,GO:…	K01490	-	LOC_Os07g49270.2	3.19913	2.97072	1.1885	-2.49955	0.012435	0.126163	Soffic.09G0008670-2C	0	0.398871	1.56294	0.213124	0.149638	0.364306	1.4348	1.07336	0	0.136148	0.13245	0	0.317696	0	0	0	0
Soffic.08G0017150-1E	ADP binding	-	-	-	LOC_Os04g02450	12.5258	7.15059	1.54551	-4.62668	3.71568e-06	0.00043738	Soffic.08G0017150-1E	3.0404	1.2598	1.26691	5.93169	0	0	0	0.548613	2.87778	0.468464	0	0	0	0	0	0	0
Soffic.05G0017550-1D	ADP binding	-	-	-	-	6.44189	6.19032	2.0091	-3.08114	0.00206207	0.0407706	Soffic.05G0017550-1D	1.0332	0	0	0	0.367233	3.43431	0	0.643796	0	0.464259	0	0	0	0	0	0	0
Soffic.08G0012420-1D	ADP binding	-	-	-	-	5.54911	5.97781	2.36006	-2.5329	0.0113123	0.119393	Soffic.08G0012420-1D	0	0	0.273481	0	2.14653	1.99942	2.33822	0	0	0	0	0	0	0	0	0	0
Soffic.08G0013810-1P	ADP binding	-	-	-	LOC_Os01g35254	5.36128	5.93883	1.36185	-4.36086	1.29552e-05	0.0011141	Soffic.08G0013810-1P	0.469917	0.382805	0.461446	0	0.199046	0.716371	0	0	0.303077	1.04186	0	0	0	0	0	0	0
Soffic.08G0013470-6G	ADP binding	-	-	-	LOC_Os01g35254	4.80122	5.76516	1.66609	-3.4603	0.000539568	0.0164649	Soffic.08G0013470-6G	0.496349	0.257098	0.891302	0.25136	0	1.08164	0	0	0	0.255986	0	0	0	0	0	0	0
Soffic.01G0005730-2B	ADP binding	-	-	-	-	3.61687	5.35891	1.41809	-3.77895	0.00015749	0.00695657	Soffic.01G0005730-2B	0.257265	0	0.499698	0	0.123335	1.14262	0.233571	0	0.181973	0.451584	0	0	0	0	0	0	0
Soffic.08G0004950-1B	ADP binding	-	-	-	LOC_Os11g44580	3.5752	5.33795	2.80679	-1.9018	0.0571976	0.302206	Soffic.08G0004950-1B	0	0	0	3.39724	0	0	2.22945	2.03983	0	0	0	0	0	0	0	0	0
Soffic.03G0036900-2B	ADP binding	-	-	-	LOC_Os02g05686	9.67081	4.86556	1.27757	-3.80845	0.00013984	0.00640214	Soffic.03G0036900-2B	3.23155	0.618804	2.28492	0	0.381635	4.66381	0	2.79959	0.903084	1.1879	0	0	0	0	0	0	0.321556
Soffic.02G0001170-1D	ADP binding	-	-	-	-	2.31615	4.71765	2.29321	-2.05723	0.0396646	0.248185	Soffic.02G0001170-1D	0	0	0.471029	0	0	1.42274	0.449703	0	0	0.803263	0	0	0	0	0	0	0
Soffic.03G0000130-1A	ADP binding	-	-	-	-	2.56375	4.43326	1.4754	-3.00479	0.00265768	0.0480672	Soffic.03G0000130-1A	0	0.524711	0	0	0.403805	0.200969	0.727388	0	0.210598	0.073778	0	0.04099	0	0	0	0	0
Soffic.08G0002680-3F	ADP binding	-	-	-	-	10.3504	3.71497	1.56726	-2.37036	0.017771	0.156918	Soffic.08G0002680-3F	1.15577	0.584126	0.273818	3.06937	0	0	1.72085	0	0	0.87167	0.165667	0	0	0	0	0.198205	0
Soffic.08G0014220-3C	ADP binding	-	-	-	LOC_Os01g35254	6.58668	3.3642	1.76947	-1.90125	0.0572698	0.302397	Soffic.08G0014220-3C	0.485101	0	1.20913	0	0.041734	1.13434	0	0.3582	0	0.113673	0	0	0	0.188402	0	0	0
Soffic.08G0006510-2C	ADP binding	-	-	-	LOC_Os06g16790	36.0015	2.54422	0.814744	-3.12272	0.0017919	0.0370209	Soffic.08G0006510-2C	1.95596	2.38027	4.43645	6.74375	1.22208	3.27887	9.51287	4.45298	1.55686	2.71786	0.341126	2.08496	0	1.06921	0	0	0.996423
Soffic.05G0009980-1A	ADP binding	-	K04733	-	-	6.44194	2.36399	0.875143	-2.70126	0.00690766	0.0882715	Soffic.05G0009980-1A	0.015269	1.42039	0.403754	0.031766	0.007084	0.061447	0.326418	0.162175	0.139438	0.380891	0.109281	0.031178	0.028873	0.013766	0.054842	0.118723	0
Soffic.05G0013020-6F	ADP binding	-	-	-	-	16.5818	-2.28111	1.10305	2.06801	0.0386393	0.244458	Soffic.05G0013020-6F	0.191131	0.715736	0.424509	0	0	0	0	0	0	0.480587	1.00677	0.36618	0.582043	1.6289	0.243459	1.51344	0.363813
Soffic.10G0018520-2B	ADP binding	-	-	-	LOC_Os06g43670	2.59967	-3.13366	1.18376	2.64721	0.00811584	0.09763	Soffic.10G0018520-2B	0	0	0	2.79194	0	0	0	0	0	0	4.05627	2.16041	0.942671	1.7412	0.913272	1.38972	2.65586
Soffic.07G0014630-4H	ADP binding	-	-	-	-	5.45186	-4.12702	2.01135	2.05186	0.040183	0.24997	Soffic.07G0014630-4H	0	0	0	0	0.443457	0	0	0	0	0	2.18569	2.37162	0	0	0	0.767049	0.691973
Soffic.08G0002410-2C	ADP binding	-	-	-	-	13.9823	-4.27879	1.96382	2.17881	0.0293457	0.208843	Soffic.08G0002410-2C	0.298076	0	0	0	0	0.477664	0	0	0	0	5.82588	1.1047	0	0	3.13589	0	0.493843
Soffic.04G0007150-3C	ADP,ATP carrier protein	-	K03301	AT1G80300.1	LOC_Os02g11740	51.475	2.53186	0.818977	-3.09149	0.00199155	0.0398279	Soffic.04G0007150-3C	2.53794	3.86062	2.4512	3.9849	3.56952	9.46753	5.62539	4.40371	12.7711	6.42518	0	1.23018	2.777	0	0	1.36986	1.03378
Soffic.04G0021850-1P	ADP-glucose pyrophosphohydrolase activity	-	K18447	-	-	188.845	5.04191	1.36383	-3.69688	0.000218266	0.00874773	Soffic.04G0021850-1P	7.31477	9.8121	9.58915	47.0849	3.70548	13.6138	49.0611	12.4291	5.07787	0.990469	0	0	3.29735	0	0	0	0
Soffic.04G0020840-5F	ADP-ribosylation factor GTPase-activating protein	-	K12489	AT1G60860.1	LOC_Os02g42134.2	2.78778	-5.08949	2.57582	1.97587	0.0481691	0.276289	Soffic.04G0020840-5F	0	0	0	0	0	0	0	0	0	0	0	0	0.295694	1.33357	0	0	1.10357
Soffic.04G0021280-1A	ADP-ribosylation factor GTPase-activating protein	-	K12489	-	LOC_Os02g42134.2	6.74794	-6.36492	1.56939	4.05566	4.99925e-05	0.00300942	Soffic.04G0021280-1A	0	0	0	0	0	0	0	0	0	0	4.63629	4.98879	0	2.87989	0	1.77234	2.70915
Soffic.02G0024120-3C	Adrenodoxin-like protein, mitochondrial	-	K22071	AT3G07480.1	LOC_Os09g33950	38.0051	2.63839	0.421149	-6.26474	3.7345e-10	1.87962e-07	Soffic.02G0024120-3C	3.44299	7.09459	6.78597	8.83975	24.409	14.7642	7.07408	18.8799	9.62391	7.52339	0.885861	2.23231	1.62382	2.19933	2.08251	1.6666	0.846608
Soffic.07G0008340-4G	Afadin- and alpha -actinin-Binding	-	K06085	AT5G57410.3	LOC_Os08g14460.2	3.47261	-5.40603	2.52112	2.1443	0.0320088	0.219869	Soffic.07G0008340-4G	0	0	0	0	0	0	0	0	0	0	1.50282	2.4324	0	0	0	0	1.89751
Soffic.09G0002980-7H	Agenet domain	-	-	-	LOC_Os05g04180	14.0245	-2.08028	0.950675	2.18822	0.0286537	0.206277	Soffic.09G0002980-7H	0	1.17191	0	0	1.1144	0.577125	0	2.86729	0	2.0981	0.972509	0.918386	2.17822	9.24933	3.3864	2.27268	3.6408
Soffic.04G0006960-3C	Alba	GO:0005575,GO:0005622,GO:0005623,GO:0005737,GO:0005829,GO:0044424,GO:0044444,GO:0044464	-	AT2G34160.1	LOC_Os02g10810	18.2365	7.6978	1.0264	-7.49983	6.3899e-14	7.63006e-11	Soffic.04G0006960-3C	0	7.14664	10.759	2.83425	10.1297	7.57857	8.16449	5.88833	3.85625	9.11778	0	0	0	0	0	0	0
Soffic.10G0015360-1A	Alba	GO:0005575,GO:0005622,GO:0005623,GO:0005737,GO:0005829,GO:0044424,GO:0044444,GO:0044464	-	AT2G34160.1	LOC_Os06g40040	14.382	-3.39019	1.24702	2.71864	0.00655516	0.0855683	Soffic.10G0015360-1A	0	0.66951	0	0	0	0	0	0	2.4291	2.57843	10.8202	5.75597	0	7.02965	5.23705	4.70099	6.54622
Soffic.04G0007000-1A	Alba	GO:0005575,GO:0005622,GO:0005623,GO:0005737,GO:0005829,GO:0044424,GO:0044444,GO:0044464	-	AT2G34160.1	LOC_Os06g40040	7.49105	-4.09683	1.56397	2.6195	0.00880592	0.102566	Soffic.04G0007000-1A	0	0.603678	0	1.30718	0	0	0	0	0	0	0	8.89804	0	0.808246	1.93212	3.00427	10.0848
Soffic.01G0011260-2D	alcohol dehydrogenase	-	K18857	AT1G77120.1	LOC_Os11g10480	112.188	-2.06669	0.743486	2.77973	0.00544042	0.0762801	Soffic.01G0011260-2D	4.33742	5.33725	9.31635	5.5924	4.17558	3.81631	4.75425	1.9709	5.8595	2.67961	2.30116	52.7137	4.44189	10.1886	0	45.2431	25.1099
Soffic.09G0018640-4D	Aldehyde dehydrogenase family	GO:0003674,GO:0003824,GO:0003842,GO:0005488,GO:0005575,GO:0005622,GO:0005623,GO:0005737,GO:0005739,GO:0006082,GO:0006520,GO:0006536,GO:0006560,GO:0006562,GO:0006807,GO:0006950,GO:0006970,GO:0008150,GO:0008152,GO:0008270,GO:0009056,GO:0009063,GO:0009064,GO:0009065,GO:0009507,GO:0009536,GO:0009628,GO:0009651,GO:0009987,GO:0010133,GO:0016054,GO:0016491,GO:0016645,GO:0016646,GO:0019752,GO:0043167,GO:…	K00294	AT5G62530.1	-	9.52748	2.75044	1.21927	-2.2558	0.0240829	0.186198	Soffic.09G0018640-4D	0.914475	0.983449	0	2.08064	0	0.660875	3.02452	1.15367	0.969338	1.84492	0	0.436215	0	0	0	0	0.81373
Soffic.02G0005730-4F	Aldehyde dehydrogenase family	GO:0003674,GO:0005488,GO:0005507,GO:0005575,GO:0005622,GO:0005623,GO:0005737,GO:0005739,GO:0006950,GO:0006979,GO:0008150,GO:0043167,GO:0043169,GO:0043226,GO:0043227,GO:0043229,GO:0043231,GO:0044424,GO:0044444,GO:0044464,GO:0046872,GO:0046914,GO:0050896	K00140	AT2G14170.1	LOC_Os07g09060	8.95956	-4.01531	1.11649	3.59635	0.000322708	0.0116078	Soffic.02G0005730-4F	0	0.586632	0.186376	0	0	0	0	0	0	0.118709	2.07492	0	3.31123	1.18161	1.77989	1.26183	1.08872
Soffic.01G0006210-5G	aldehyde oxidase	GO:0000166,GO:0003674,GO:0003824,GO:0005488,GO:0005575,GO:0005622,GO:0005623,GO:0005737,GO:0005829,GO:0008150,GO:0008152,GO:0016491,GO:0016903,GO:0036094,GO:0043167,GO:0043168,GO:0044424,GO:0044444,GO:0044464,GO:0048037,GO:0050660,GO:0050662,GO:0055114,GO:0097159,GO:1901265,GO:1901363	K11817	AT3G43600.1	LOC_Os03g57690	4.59321	5.70435	2.78729	-2.04656	0.0407018	0.25135	Soffic.01G0006210-5G	0	0	0	0	0.741632	2.28318	0.535839	0	0	0	0	0	0	0	0	0	0
Soffic.01G0007150-3P	aldehyde oxidase	GO:0000166,GO:0003674,GO:0003824,GO:0004031,GO:0005488,GO:0005575,GO:0005622,GO:0005623,GO:0005737,GO:0005829,GO:0008150,GO:0008152,GO:0009058,GO:0009850,GO:0009851,GO:0009987,GO:0010817,GO:0016491,GO:0016623,GO:0016903,GO:0018488,GO:0036094,GO:0042445,GO:0042446,GO:0043167,GO:0043168,GO:0043546,GO:0044237,GO:0044249,GO:0044424,GO:0044444,GO:0044464,GO:0048037,GO:0050302,GO:0050660,GO:0050662,GO:…	K11817	AT3G43600.1	LOC_Os03g57680	27.11	-2.16396	1.13825	1.90113	0.0572856	0.30243	Soffic.01G0007150-3P	0.651317	0.617625	0.521206	0	1.46929	1.65255	0	0	0	0.458814	2.84998	0	2.43337	8.44674	0.453215	0.895584	0.494816
Soffic.06G0013390-4E	Aldo/keto reductase family	-	-	AT1G06690.1	LOC_Os07g04990	3.30349	5.22704	2.31633	-2.25661	0.0240325	0.186058	Soffic.06G0013390-4E	1.21546	0	0	1.20078	1.32824	3.62394	0	0	0	0	0	0	0	0	0	0	0
Soffic.02G0021100-1P	Aldo/keto reductase family	-	K22374	AT1G59960.1	LOC_Os04g37490	2.60524	4.88998	2.28589	-2.1392	0.0324193	0.221788	Soffic.02G0021100-1P	0	2.60087	0	0	0	4.25548	0	1.22776	0	1.98838	0	0	0	0	0	0	0
Soffic.03G0019310-6G	Aldo/keto reductase family	-	-	AT1G60690.1	LOC_Os01g43090	10.9406	2.35935	1.09914	-2.14655	0.0318291	0.219068	Soffic.03G0019310-6G	0.967335	2.27977	0	1.70335	2.63147	0	2.82248	5.20155	1.01797	2.08801	0.326155	0	1.27406	0	0	0.829291	0
Soffic.06G0002190-4F	Aldo/keto reductase family	-	K22374	-	LOC_Os04g08550	31.1434	-2.19013	1.08187	2.0244	0.0429295	0.259645	Soffic.06G0002190-4F	2.23191	1.86024	2.67468	0	2.41384	0	0	0	3.14777	3.04893	22.2031	3.27956	7.0275	3.23748	4.04301	4.48265	0
Soffic.06G0009580-1A	Aldo/keto reductase family	-	K22374	AT1G59960.1	LOC_Os04g37490	12.5996	-2.77967	1.38231	2.01089	0.0443374	0.264279	Soffic.06G0009580-1A	0	0	0	0	0	0	1.05027	0	2.66369	1.66365	0.602198	3.32672	2.13937	0	12.9823	5.1839	2.4846
Soffic.06G0009380-1P	Aldo/keto reductase family	-	K22374	AT1G59960.1	LOC_Os04g37490	22.5467	-3.40274	1.32886	2.56065	0.0104477	0.113768	Soffic.06G0009380-1P	0	0	0	1.17913	1.73936	2.57921	0	0	0	0.294181	17.5759	0	9.6891	0.583246	5.87794	0.730953	5.64366
Soffic.03G0032760-3E	Aldo/keto reductase family	-	K00002	AT2G37770.2	LOC_Os01g62880	9.81687	-4.4262	0.864325	5.12099	3.0393e-07	5.96711e-05	Soffic.03G0032760-3E	0	0	0	0	0.775388	0	0	0	0	0.240902	2.49579	3.98965	2.99889	3.33193	3.65073	1.7125	3.3145
Soffic.05G0005620-6G	Aldo/keto reductase family	-	-	AT1G60690.1	LOC_Os04g26910	2.1365	-4.70692	2.08344	2.25921	0.0238702	0.185558	Soffic.05G0005620-6G	0	0	0	0	0	0	0	0	0	0	0.501719	0	0	3.56722	1.6683	0.440251	0
Soffic.03G0019970-6F	Aldo/keto reductase family	-	-	AT1G60690.1	LOC_Os01g43090	2.45644	-4.90737	2.08061	2.35862	0.0183429	0.159894	Soffic.03G0019970-6F	0	0	0	0	0	0	0	0	0	0	2.66099	1.34057	0	0.88726	0	0	0.303484
Soffic.02G0009370-5F	Aldo/keto reductase family	-	-	AT2G27680.1	LOC_Os09g39390	2.77309	-5.0803	2.03642	2.49473	0.0126055	0.127038	Soffic.02G0009370-5F	0	0	0	0	0	0	0	0	0	0	1.62549	1.03672	1.31604	0	0	0.575713	0
Soffic.06G0002070-1A	Aldo/keto reductase family	-	K22374	-	LOC_Os04g08550	13.0255	-5.2982	1.46281	3.62194	0.000292397	0.0108138	Soffic.06G0002070-1A	0	0	0	0	0	0	0	0	0	0.830994	1.6665	0	5.03398	2.18745	6.73746	10.6472	0.479323
Soffic.08G0014400-5E	ALG11 mannosyltransferase N-terminus	GO:0000026,GO:0000030,GO:0001101,GO:0003674,GO:0003824,GO:0004376,GO:0004377,GO:0005575,GO:0005622,GO:0005623,GO:0005737,GO:0005783,GO:0005789,GO:0006464,GO:0006486,GO:0006487,GO:0006490,GO:0006629,GO:0006807,GO:0006950,GO:0006970,GO:0008150,GO:0008152,GO:0009058,GO:0009059,GO:0009100,GO:0009101,GO:0009628,GO:0009719,GO:0009725,GO:0009737,GO:0009832,GO:0009987,GO:0010033,GO:0012505,GO:0016020,GO:…	K03844	AT2G40190.1	LOC_Os12g39340	3.8472	3.77179	1.26071	-2.99179	0.00277348	0.0491407	Soffic.08G0014400-5E	0.49839	2.35339	0	0.494446	0.143998	0.287908	0.502568	0	0.527477	0.222536	0	0	0	0.235933	0	0	0
Soffic.01G0039650-2C	Alkaline and neutral invertase	GO:0000302,GO:0003674,GO:0003824,GO:0004553,GO:0004564,GO:0004575,GO:0005575,GO:0005622,GO:0005623,GO:0005737,GO:0005739,GO:0005975,GO:0005984,GO:0005985,GO:0005987,GO:0006950,GO:0006979,GO:0007275,GO:0007623,GO:0008150,GO:0008152,GO:0009056,GO:0009311,GO:0009313,GO:0009636,GO:0009987,GO:0010029,GO:0010035,GO:0015926,GO:0016052,GO:0016787,GO:0016798,GO:0022622,GO:0032501,GO:0032502,GO:0040034,GO:…	-	AT1G56560.1	LOC_Os03g20020	5.99325	4.80547	1.09795	-4.37678	1.20447e-05	0.0010612	Soffic.01G0039650-2C	1.92517	0.407046	1.96541	0.290012	1.02263	0.586345	0	0.677563	0.319207	0.577781	0	0.182071	0	0	0	0	0
Soffic.05G0006350-2C	Alkaline and neutral invertase	GO:0000302,GO:0003674,GO:0003824,GO:0004553,GO:0004564,GO:0004575,GO:0005575,GO:0005622,GO:0005623,GO:0005634,GO:0005737,GO:0005829,GO:0005886,GO:0005975,GO:0005984,GO:0005985,GO:0005987,GO:0006082,GO:0006520,GO:0006807,GO:0006950,GO:0006979,GO:0007275,GO:0008150,GO:0008152,GO:0009056,GO:0009311,GO:0009313,GO:0009636,GO:0009987,GO:0010035,GO:0015926,GO:0016020,GO:0016052,GO:0016787,GO:0016798,GO:…	-	AT4G09510.1	LOC_Os11g07440	66.6543	2.11391	0.464441	-4.55153	5.32582e-06	0.000568808	Soffic.05G0006350-2C	4.29666	7.07998	4.96833	7.66973	8.45473	16.5465	4.58935	5.99752	5.43233	3.80322	0.919349	3.93076	2.18518	1.77589	0.457561	0.849582	0.389363
Soffic.01G0029920-7H	Alkaline and neutral invertase	GO:0000302,GO:0003674,GO:0003824,GO:0004553,GO:0004564,GO:0004575,GO:0005575,GO:0005622,GO:0005623,GO:0005634,GO:0005737,GO:0005829,GO:0005886,GO:0005975,GO:0005984,GO:0005985,GO:0005987,GO:0006082,GO:0006520,GO:0006807,GO:0006950,GO:0006979,GO:0007275,GO:0008150,GO:0008152,GO:0009056,GO:0009311,GO:0009313,GO:0009636,GO:0009987,GO:0010035,GO:0015926,GO:0016020,GO:0016052,GO:0016787,GO:0016798,GO:…	-	AT1G22650.1	LOC_Os04g35280	2.07817	-3.68389	1.93598	1.90285	0.0570598	0.301828	Soffic.01G0029920-7H	0	0	0	0	0	0	0	0	0	0.377662	2.39733	0	0.978013	1.35239	0.765405	0	0
Soffic.09G0006000-6G	Allinase	GO:0000003,GO:0003006,GO:0003674,GO:0003824,GO:0005575,GO:0005622,GO:0005623,GO:0005737,GO:0005783,GO:0005789,GO:0006950,GO:0006952,GO:0007154,GO:0007275,GO:0008150,GO:0008483,GO:0009605,GO:0009606,GO:0009607,GO:0009617,GO:0009628,GO:0009629,GO:0009630,GO:0009653,GO:0009719,GO:0009723,GO:0009725,GO:0009791,GO:0009888,GO:0009908,GO:0009958,GO:0009987,GO:0009991,GO:0010015,GO:0010033,GO:0010073,GO:…	K16903	AT4G24670.1	LOC_Os01g07500	3.61381	3.17359	1.45714	-2.17797	0.0294084	0.208943	Soffic.09G0006000-6G	0	0.195764	2.17715	0.508943	0.693843	0	0	0	0.189184	1.34862	0	0	0.221547	0	0	0	0.132907
Soffic.03G0003620-6H	Allinase	GO:0000003,GO:0003006,GO:0003674,GO:0003824,GO:0005575,GO:0005622,GO:0005623,GO:0005737,GO:0005783,GO:0005789,GO:0006950,GO:0006952,GO:0007154,GO:0007275,GO:0008150,GO:0008483,GO:0009605,GO:0009606,GO:0009607,GO:0009617,GO:0009628,GO:0009629,GO:0009630,GO:0009653,GO:0009719,GO:0009723,GO:0009725,GO:0009791,GO:0009888,GO:0009908,GO:0009958,GO:0009987,GO:0009991,GO:0010015,GO:0010033,GO:0010073,GO:…	K16903	AT4G24670.1	LOC_Os01g07500	11.9079	2.26953	1.18624	-1.91321	0.0557215	0.298106	Soffic.03G0003620-6H	1.37868	1.13703	2.94496	0.40567	0.691108	1.56662	1.83207	5.55211	0	0.462247	0.446001	0	1.69401	0	0	0	0
Soffic.05G0015570-2B	Allows the formation of correctly charged Gln-tRNA(Gln) through the transamidation of misacylated Glu-tRNA(Gln) in chloroplasts and mitochondria. The reaction takes place in the presence of glutamine and ATP through an activated gamma-phospho- Glu-tRNA(Gln)	GO:0003674,GO:0003824,GO:0005575,GO:0005622,GO:0005623,GO:0005737,GO:0006082,GO:0006139,GO:0006399,GO:0006520,GO:0006725,GO:0006807,GO:0008150,GO:0008152,GO:0009507,GO:0009532,GO:0009536,GO:0009570,GO:0009987,GO:0016070,GO:0016874,GO:0016879,GO:0016884,GO:0019752,GO:0034641,GO:0034660,GO:0043038,GO:0043039,GO:0043170,GO:0043226,GO:0043227,GO:0043229,GO:0043231,GO:0043436,GO:0044237,GO:0044238,GO:…	K02434	AT1G48520.1	LOC_Os11g34210	2.6379	4.89662	2.35699	-2.07749	0.0377561	0.241021	Soffic.05G0015570-2B	0	0	1.54939	0.46253	0	0.783159	0	0.355871	0	0	0	0	0	0	0	0	0
Soffic.10G0016750-1A	Alpha beta hydrolase domain-containing protein	-	-	AT3G30380.1	LOC_Os06g42730	1.98876	-4.00998	1.2009	3.33916	0.000840318	0.0222592	Soffic.10G0016750-1A	0	0	0	0	0	0	0	0	0	0.099358	0.104129	0.459403	0.410735	0.567848	0.638935	0.698919	0
Soffic.02G0010790-4D	Alpha galactosidase A	GO:0005575,GO:0005576,GO:0005618,GO:0005623,GO:0009505,GO:0030312,GO:0044464,GO:0048046,GO:0071944	K07407	AT5G08380.1	LOC_Os10g35070	3.49185	5.3038	2.80863	-1.88839	0.0589731	0.307167	Soffic.02G0010790-4D	2.21955	0	0	0	0	0	2.37462	1.62201	0	0	0	0	0	0	0	0	0
Soffic.01G0015220-4F	Alpha galactosidase A	GO:0005575,GO:0005618,GO:0005623,GO:0009505,GO:0030312,GO:0044464,GO:0071944	K07407	AT5G08370.1	LOC_Os10g35110	31.0589	2.19241	1.00304	-2.18576	0.0288333	0.206956	Soffic.01G0015220-4F	1.32654	7.62935	2.87466	1.52276	7.08953	1.0551	0	10.4444	3.20034	6.16226	0.320377	0	0	1.6533	1.29833	0	2.88462
Soffic.10G0010050-2B	Alpha mannosidase, middle domain	GO:0000139,GO:0003674,GO:0003824,GO:0004553,GO:0004559,GO:0004572,GO:0005575,GO:0005622,GO:0005623,GO:0005737,GO:0005768,GO:0005794,GO:0005802,GO:0005975,GO:0005996,GO:0006013,GO:0006464,GO:0006486,GO:0006487,GO:0006491,GO:0006517,GO:0006807,GO:0006950,GO:0006970,GO:0006972,GO:0008150,GO:0008152,GO:0009058,GO:0009059,GO:0009100,GO:0009101,GO:0009628,GO:0009651,GO:0009987,GO:0012505,GO:0015923,GO:…	K01231	AT5G14950.1	LOC_Os06g13650	2.12812	4.5864	1.90367	-2.40924	0.0159858	0.147131	Soffic.10G0010050-2B	1.0543	0	1.47338	0	0	0	0	1.33025	0.820981	0.782086	0	0	0	0	0	0	0
Soffic.05G0014050-6F	Alpha mannosidase, middle domain	GO:0000323,GO:0001775,GO:0002252,GO:0002263,GO:0002274,GO:0002275,GO:0002283,GO:0002366,GO:0002376,GO:0002443,GO:0002444,GO:0002446,GO:0003674,GO:0003824,GO:0004553,GO:0004559,GO:0005575,GO:0005576,GO:0005615,GO:0005618,GO:0005622,GO:0005623,GO:0005737,GO:0005764,GO:0005766,GO:0005773,GO:0005774,GO:0005775,GO:0005975,GO:0005996,GO:0006013,GO:0006464,GO:0006517,GO:0006807,GO:0006810,GO:0006887,GO:…	K01191	AT5G13980.1	LOC_Os11g32260	5.16744	-5.97872	2.01107	2.97291	0.0029499	0.0511104	Soffic.05G0014050-6F	0	0	0	0	0	0	0	0	0	0	0.468483	1.02347	0.648441	1.41319	0	0	0
Soffic.02G0023510-5H	Alpha/beta hydrolase family	GO:0003674,GO:0003824,GO:0004620,GO:0004623,GO:0008150,GO:0016298,GO:0016740,GO:0016746,GO:0016747,GO:0016787,GO:0016788,GO:0042171,GO:0042592,GO:0048878,GO:0050801,GO:0052689,GO:0055081,GO:0055088,GO:0055089,GO:0055090,GO:0055091,GO:0065007,GO:0065008,GO:0070328,GO:0071617	K13699	AT4G24160.1	LOC_Os09g34860	4.94856	5.81365	2.06129	-2.82039	0.00479656	0.0705384	Soffic.02G0023510-5H	4.21568	0.30635	0	0	2.77609	0	0	0	0.267148	0.077146	0	0	0	0	0	0	0
Soffic.04G0023360-5E	Alpha/beta hydrolase family	-	-	AT4G36530.2	LOC_Os02g47620.3	20.1391	2.07365	1.0147	-2.0436	0.0409929	0.252506	Soffic.04G0023360-5E	3.62797	0.437262	15.6855	2.51135	2.22559	1.86149	2.14596	0	0.726769	2.32495	0	0.527048	0.878238	0	0	1.62596	2.074
Soffic.03G0034130-2C	Alpha/beta hydrolase family	GO:0002376,GO:0003674,GO:0003824,GO:0006082,GO:0006725,GO:0006950,GO:0006952,GO:0006955,GO:0008150,GO:0008152,GO:0009056,GO:0009605,GO:0009607,GO:0009611,GO:0009620,GO:0009627,GO:0009696,GO:0009814,GO:0009817,GO:0009987,GO:0010817,GO:0016137,GO:0016139,GO:0016787,GO:0016788,GO:0016829,GO:0016830,GO:0016832,GO:0016999,GO:0017144,GO:0018958,GO:0019752,GO:0032787,GO:0042445,GO:0042537,GO:0043207,GO:…	K20802	-	-	11.198	-2.52874	0.957183	2.64185	0.00824535	0.0985243	Soffic.03G0034130-2C	0	1.30436	0	0	6.47216	0	0	0	2.33127	1.79374	4.87862	15.3909	2.05116	3.81311	6.89385	10.7152	6.91066
Soffic.04G0022170-1A	Alpha/beta hydrolase family	-	K07019	AT3G50790.1	LOC_Os02g43340	2.45282	-4.56739	1.43534	3.1821	0.00146214	0.0323129	Soffic.04G0022170-1A	0.152371	0	0	0	0	0	0	0	0	0	0.909707	0.742458	0	1.35507	0.646517	0.302246	0
Soffic.01G0027200-4F	alpha/beta hydrolase fold	-	-	AT2G36290.1	LOC_Os10g37710	10.9045	6.94655	1.90053	-3.65506	0.000257125	0.00984781	Soffic.01G0027200-4F	0	0.317627	0	2.23862	0.126505	0.925385	3.29617	11.7253	0	0	0	0	0	0	0	0	0
Soffic.02G0005330-2D	alpha/beta hydrolase fold	GO:0003674,GO:0003824,GO:0008150,GO:0008152,GO:0009056,GO:0016787	-	-	LOC_Os07g06830	11.9779	5.82582	1.41909	-4.10531	4.03769e-05	0.00255672	Soffic.02G0005330-2D	0.094843	1.72292	2.01156	0	0.376802	0	0.519721	21.9908	2.34924	2.02324	0	0	0	0.049656	0	0	0.138086
Soffic.02G0004410-1A	alpha/beta hydrolase fold	GO:0003674,GO:0003824,GO:0008150,GO:0008152,GO:0009056,GO:0016787	-	-	LOC_Os07g06830	3.79325	5.42414	1.16944	-4.63824	3.51382e-06	0.000420861	Soffic.02G0004410-1A	1.35704	1.41665	1.79316	0	0.366913	0	0.478695	1.59088	1.61844	0.587398	0	0	0	0	0	0	0
Soffic.04G0023460-3E	alpha/beta hydrolase fold	-	-	AT2G18360.1	LOC_Os02g47780	3.67731	5.39544	1.58536	-3.40329	0.00066579	0.0190029	Soffic.04G0023460-3E	0	2.41186	0	1.00003	1.45201	2.02206	0	0	2.11067	0.48548	0	0	0	0	0	0	0
Soffic.04G0013760-1P	alpha/beta hydrolase fold	-	-	AT5G53050.2	LOC_Os02g19650	3.22242	5.19212	1.6093	-3.22632	0.00125392	0.0290597	Soffic.04G0013760-1P	0.79186	0	0.550528	0.828767	0.671748	0	0	0.642234	0	0.944462	0	0	0	0	0	0	0
Soffic.04G0024700-2B	alpha/beta hydrolase fold	-	-	AT2G18360.1	LOC_Os02g47780	2.50074	4.84553	1.91391	-2.53174	0.0113497	0.119604	Soffic.04G0024700-2B	0	2.077	0	0	0.152808	0.662881	0	0	2.68691	1.00785	0	0	0	0	0	0	0
Soffic.02G0021200-1A	alpha/beta hydrolase fold	-	-	-	LOC_Os09g28690	21.6618	3.77027	0.546433	-6.89979	5.20794e-12	3.79341e-09	Soffic.02G0021200-1A	2.05935	6.19047	0.990117	3.70807	4.10372	1.27193	4.3711	7.49953	1.74725	1.34169	0.094472	0.235948	0.27027	0.144006	0.298048	0.252959	0.12573
Soffic.02G0019850-3D	alpha/beta hydrolase fold	-	-	-	LOC_Os09g28690	27.54	3.67167	0.646116	-5.68268	1.326e-08	4.33115e-06	Soffic.02G0019850-3D	1.33257	4.68519	2.69302	6.15721	2.11776	1.43722	5.84107	12.9049	2.68434	1.12026	0.227711	0.096565	0.77116	0.07272	0	0.488633	0.181419
Soffic.04G0012150-1A	alpha/beta hydrolase fold	-	-	AT5G53050.2	LOC_Os02g19650	5.02074	3.6713	1.22156	-3.00543	0.00265208	0.0480254	Soffic.04G0012150-1A	0.776179	0.389085	1.35325	0.542972	0.614761	2.04509	0	0.525953	0	0.798646	0	0.347141	0	0	0	0	0
Soffic.01G0030240-5H	alpha/beta hydrolase fold	-	-	AT2G36290.1	LOC_Os10g37710	18.4427	3.35175	1.08082	-3.10113	0.00192786	0.0389741	Soffic.01G0030240-5H	8.45179	0.637859	3.00371	3.24683	0.49786	5.82369	2.11108	5.58869	0	0.472821	0	1.13341	0.418902	0.328876	0	0	0
Soffic.01G0001720-1A	alpha/beta hydrolase fold	-	-	-	-	6.56888	2.70337	0.986527	-2.74029	0.00613847	0.0822279	Soffic.01G0001720-1A	0.188637	3.03852	6.59695	6.57668	0.155486	1.65305	5.19741	12.4517	2.4888	0.916132	0	0	0	0.04513	0.501415	0	3.31
Soffic.02G0019780-2B	alpha/beta hydrolase fold	-	-	-	LOC_Os09g28690	43.8059	2.69015	0.464616	-5.79005	7.03651e-09	2.54991e-06	Soffic.02G0019780-2B	4.82027	12.7985	2.15625	8.62489	2.93016	5.69935	6.36981	14.391	4.75932	2.38804	0.854016	0.418398	0.43642	1.30978	0.753827	1.84126	0.801152
Soffic.02G0021170-1A	alpha/beta hydrolase fold	-	-	-	LOC_Os09g28620	13.9767	2.61682	0.571745	-4.5769	4.71906e-06	0.000519232	Soffic.02G0021170-1A	2.4915	1.55523	3.35144	5.43999	0.753289	1.964	3.22743	2.35729	0.793215	0.453824	0.271738	0.076565	0.764551	0.251775	0.129988	0.238452	0.397128
Soffic.04G0018790-2B	alpha/beta hydrolase fold	-	-	-	LOC_Os02g35940	6.11637	2.02798	0.681133	-2.97736	0.0029074	0.050663	Soffic.04G0018790-2B	1.15141	1.20181	2.00739	2.057	1.44838	1.39859	3.21215	9.21612	0.773704	0.643196	0.910683	0.208211	0.981448	0.460412	0	0.314721	0.341073
Soffic.01G0006290-2B	alpha/beta hydrolase fold	GO:0003674,GO:0003824,GO:0008150,GO:0008152,GO:0009056,GO:0016787	-	-	LOC_Os07g06880	2.76942	-2.41279	1.07836	2.23747	0.0252557	0.191625	Soffic.01G0006290-2B	0	0.159952	0	0	0.243431	0	0	0	0.37433	0.352062	0	0.499943	0.718925	0.122654	1.16464	2.42695	0.04092
Soffic.02G0020590-1A	alpha/beta hydrolase fold	GO:0000003,GO:0000902,GO:0000904,GO:0003006,GO:0003674,GO:0003824,GO:0008150,GO:0008152,GO:0009056,GO:0009653,GO:0009826,GO:0009856,GO:0009860,GO:0009932,GO:0009987,GO:0016043,GO:0016049,GO:0016787,GO:0016788,GO:0022414,GO:0030154,GO:0032501,GO:0032502,GO:0032989,GO:0040007,GO:0044706,GO:0048468,GO:0048588,GO:0048589,GO:0048856,GO:0048868,GO:0048869,GO:0051704,GO:0052689,GO:0060560,GO:0071840	K07874,K14493	-	LOC_Os07g44910.2	8.05105	-3.5189	0.826409	4.25806	2.06206e-05	0.00153107	Soffic.02G0020590-1A	0.137	0.445161	0.08259	0	0.33772	0	0	0	0.247803	0.024377	5.37176	1.26906	0.891214	0.191397	0.891185	0.898919	3.35137
Soffic.03G0028320-4D	alpha/beta hydrolase fold	GO:0002376,GO:0003674,GO:0003824,GO:0006082,GO:0006725,GO:0006950,GO:0006952,GO:0006955,GO:0008150,GO:0008152,GO:0009056,GO:0009605,GO:0009607,GO:0009611,GO:0009620,GO:0009627,GO:0009696,GO:0009814,GO:0009817,GO:0009987,GO:0010817,GO:0016137,GO:0016139,GO:0016787,GO:0016788,GO:0016829,GO:0016830,GO:0016832,GO:0016999,GO:0017144,GO:0018958,GO:0019752,GO:0032787,GO:0042445,GO:0042537,GO:0043207,GO:…	K20802	-	LOC_Os01g57770	2.71212	-3.99643	1.91733	2.08437	0.0371261	0.238826	Soffic.03G0028320-4D	0	0	0	0	0	0.604702	0	0	0	0	3.18569	0.649543	0.673763	0	0.968414	0	0
Soffic.08G0007640-6F	alpha/beta hydrolase fold	GO:0003674,GO:0003824,GO:0008150,GO:0008152,GO:0009056,GO:0016787	-	AT5G14310.1	LOC_Os12g15400	5.14814	-5.02325	1.54304	3.25542	0.00113224	0.0272813	Soffic.08G0007640-6F	0	0	0	0	0	0	0	0	0	0.199638	0	1.87602	0	1.26237	2.46166	1.63225	0.882743
Soffic.02G0015910-3G	Alpha-amylase C-terminal beta-sheet domain	-	K01176	-	-	42.1762	-2.82655	1.41146	2.00257	0.045223	0.267457	Soffic.02G0015910-3G	0	0.134708	0.618845	0.337664	1.95856	0.32262	0	0.384994	0	1.97685	2.55178	0	4.75753	16.3399	3.51602	0	0
Soffic.01G0035770-2B	Alpha-amylase C-terminal beta-sheet domain	-	K01176	-	-	10.8628	-3.32392	1.43161	2.32181	0.0202429	0.168646	Soffic.01G0035770-2B	0	0	0	0.411248	0	0.580858	0	0	0.209018	0.164094	3.36392	0	0.710441	3.82368	0.174349	0	0.206649
Soffic.02G0016080-6F	Alpha-amylase C-terminal beta-sheet domain	-	K01176	-	LOC_Os09g16540	19.0234	-4.34951	1.24978	3.48023	0.000500984	0.0155613	Soffic.02G0016080-6F	0.505479	0.389088	0	0.411086	0	0	0	0	0	0	0.909918	0	4.52429	5.55619	3.04975	3.76072	1.75605
Soffic.01G0039210-1A	Alpha-L-arabinofuranosidase C-terminal domain	GO:0000272,GO:0003674,GO:0003824,GO:0004553,GO:0005575,GO:0005576,GO:0005618,GO:0005622,GO:0005623,GO:0005737,GO:0005773,GO:0005975,GO:0005976,GO:0008150,GO:0008152,GO:0009044,GO:0009056,GO:0009057,GO:0009505,GO:0009987,GO:0010383,GO:0010410,GO:0016052,GO:0016787,GO:0016798,GO:0030312,GO:0043170,GO:0043226,GO:0043227,GO:0043229,GO:0043231,GO:0044036,GO:0044237,GO:0044238,GO:0044260,GO:0044424,GO:…	K01209	AT3G10740.1	LOC_Os03g20420	7.50519	2.44615	0.7999	-3.05807	0.00222766	0.0426664	Soffic.01G0039210-1A	0.238988	0.09358	1.37544	0.504337	0.882421	0	0.605451	0.805766	0.605609	1.17637	0.241503	0	0	0.132876	0.12936	0.174228	0
Soffic.08G0002020-4D	Alpha-L-arabinofuranosidase C-terminus	-	K01209	AT3G10740.1	LOC_Os11g03730.2	9.42813	-4.31078	1.55872	2.76559	0.00568195	0.0784285	Soffic.08G0002020-4D	0	0	0	0	0.574901	0	0	0	0	0	0.870861	2.76794	0	2.5959	0.375404	2.3295	0.088795
Soffic.02G0024530-3C	Alpha-L-fucosidase	GO:0003674,GO:0003824,GO:0004553,GO:0004560,GO:0005575,GO:0005622,GO:0005623,GO:0005737,GO:0005773,GO:0006516,GO:0006807,GO:0008150,GO:0008152,GO:0009056,GO:0009057,GO:0009100,GO:0009987,GO:0015928,GO:0016787,GO:0016798,GO:0019538,GO:0030163,GO:0043170,GO:0043226,GO:0043227,GO:0043229,GO:0043231,GO:0044237,GO:0044238,GO:0044248,GO:0044260,GO:0044265,GO:0044424,GO:0044444,GO:0044464,GO:0071704,GO:…	K01206	-	LOC_Os09g34920	5.12905	5.8586	2.36453	-2.47771	0.013223	0.131359	Soffic.02G0024530-3C	0	0	0.69403	2.47757	0	0	2.10719	1.96384	0	0	0	0	0	0	0	0	0
Soffic.02G0023570-6H	Alpha-L-fucosidase	GO:0003674,GO:0003824,GO:0004553,GO:0004560,GO:0005575,GO:0005622,GO:0005623,GO:0005737,GO:0005773,GO:0006516,GO:0006807,GO:0008150,GO:0008152,GO:0009056,GO:0009057,GO:0009100,GO:0009987,GO:0015928,GO:0016787,GO:0016798,GO:0019538,GO:0030163,GO:0043170,GO:0043226,GO:0043227,GO:0043229,GO:0043231,GO:0044237,GO:0044238,GO:0044248,GO:0044260,GO:0044265,GO:0044424,GO:0044444,GO:0044464,GO:0071704,GO:…	K01206	AT2G28100.1	LOC_Os09g34920	10.9366	3.90959	1.59996	-2.44356	0.0145433	0.1388	Soffic.02G0023570-6H	0	2.1833	0.689236	2.33607	0	0	6.42473	4.78154	0.382869	0.286921	0	0	0	0	0	0	0.843676
Soffic.01G0039710-5E	Alpha-N-acetylglucosaminidase (NAGLU) C-terminal domain	GO:0000003,GO:0003006,GO:0005575,GO:0005622,GO:0005623,GO:0005737,GO:0005773,GO:0007275,GO:0008150,GO:0009790,GO:0009791,GO:0009793,GO:0010154,GO:0022414,GO:0032501,GO:0032502,GO:0043226,GO:0043227,GO:0043229,GO:0043231,GO:0044424,GO:0044444,GO:0044464,GO:0048316,GO:0048518,GO:0048522,GO:0048608,GO:0048731,GO:0048856,GO:0050789,GO:0050794,GO:0051302,GO:0051781,GO:0061458,GO:0065007	K01205	AT5G13690.1	LOC_Os04g55730	2.91928	2.32783	1.23076	-1.89137	0.0585747	0.30591	Soffic.01G0039710-5E	0	0.462412	0	0	0.679812	0.268525	0.418983	0.174692	0.201372	0.134493	0	0	0	0.062993	0	0	0.268768
Soffic.06G0021590-3C	Alpha-N-acetylglucosaminidase (NAGLU) tim-barrel domain	-	K01205	AT5G13690.1	LOC_Os04g55730	30.9456	-2.28772	0.90394	2.53084	0.0113791	0.119777	Soffic.06G0021590-3C	2.63874	0.583007	2.02869	0	1.76461	0	0	0.972028	2.28054	1.31753	6.61185	0	4.69001	9.4687	3.73875	7.90487	6.54325
Soffic.01G0023680-2P	Alpha-trehalose glucohydrolase	GO:0003674,GO:0003824,GO:0004553,GO:0004555,GO:0005575,GO:0005623,GO:0005886,GO:0005975,GO:0005984,GO:0005991,GO:0005993,GO:0008150,GO:0008152,GO:0009056,GO:0009311,GO:0009313,GO:0009987,GO:0015927,GO:0016020,GO:0016052,GO:0016787,GO:0016798,GO:0044237,GO:0044238,GO:0044248,GO:0044262,GO:0044275,GO:0044464,GO:0046352,GO:0071704,GO:0071944,GO:1901575	K01194	-	-	316.764	-4.24382	0.791258	5.36338	8.16806e-08	1.99649e-05	Soffic.01G0023680-2P	9.21589	4.1562	9.88559	10.6505	10.9748	10.4941	7.02956	0	14.6649	8.9261	331.982	22.2606	199.811	437.024	24.5691	17.2372	0
Soffic.03G0009850-5F	Aluminium activated malate transporter	-	-	-	LOC_Os02g45160	7.7069	6.44953	2.03716	-3.16595	0.00154579	0.0335401	Soffic.03G0009850-5F	0	0	1.11224	4.38991	0.399515	0	5.58458	0	0	1.0566	0	0	0	0	0	0	0
Soffic.04G0015490-3D	Aluminium activated malate transporter	-	-	-	LOC_Os02g45160	10.4566	4.22495	1.7921	-2.35754	0.0183963	0.160111	Soffic.04G0015490-3D	0.866723	0	1.69802	6.12614	0	0.498542	5.08137	0	0	0.797514	0	0.559645	0	0	0	0	0
Soffic.02G0027110-2C	Amidase	-	K01426	AT4G34880.1	LOC_Os04g10460	7.33615	3.85395	1.41328	-2.72696	0.00639217	0.0841795	Soffic.02G0027110-2C	0.66362	0.287108	1.71045	0.589182	0.171401	3.9676	0.359939	0	0	0	3.76983	0.173828	0	0	0	0	0
Soffic.05G0013980-4E	Amidase	-	-	AT5G07360.1	LOC_Os11g33090	8.2226	-2.47871	1.02502	2.41821	0.0155972	0.145149	Soffic.05G0013980-4E	0	0.763877	0.604435	0	0	0	0	0	0	0.401087	0.377694	1.08664	1.10513	0.517051	1.19908	1.5236	0.954275
Soffic.05G0013770-1A	Amidase	-	-	AT5G07360.1	LOC_Os11g33090	2.98295	-3.37896	1.50022	2.25231	0.0243026	0.18732	Soffic.05G0013770-1A	0	0	0	0	0.185266	0	0	0	0	0.089172	0	0.603228	1.42989	0.165477	0	0.149467	0.348748
Soffic.05G0014590-3C	Amidase	-	-	AT5G07360.1	LOC_Os11g33090	8.96406	-3.80601	0.887894	4.28656	1.81462e-05	0.0013966	Soffic.05G0014590-3C	0	0	0	0.615698	0.162703	0	0	0	0	0.073345	0.510738	1.49814	0.955566	0.735277	0.633222	1.92218	2.48741
Soffic.06G0006650-5F	Amidohydrolase	-	-	AT2G35450.1	LOC_Os04g32150	3.76332	3.21329	1.44189	-2.22853	0.0258454	0.194398	Soffic.06G0006650-5F	0	0	0.368259	0.790992	0.263184	1.32184	0	0	2.06827	1.80144	0.242214	0	0	0	0	0.122866	0
Soffic.02G0017980-1C	Amino acid kinase family	-	K09903	-	-	3.44997	5.30253	2.27508	-2.3307	0.0197689	0.166545	Soffic.02G0017980-1C	0	0.535988	0	0	1.29385	0	0	0	0.81903	0.103371	0	0	0	0	0	0	0
Soffic.03G0037870-1A	Amino acid permease	-	-	AT2G01170.1	LOC_Os01g71740	3.8401	3.77871	1.83572	-2.05844	0.039548	0.247712	Soffic.03G0037870-1A	0.616075	0	0	0	2.10628	1.48666	0	0	0.28568	1.38007	0	0	0	0	0.25716	0	0
Soffic.04G0026270-2F	Amino acid permease	GO:0002376,GO:0003333,GO:0003674,GO:0005215,GO:0005342,GO:0005575,GO:0005622,GO:0005623,GO:0005886,GO:0005887,GO:0006082,GO:0006520,GO:0006807,GO:0006810,GO:0006811,GO:0006812,GO:0006820,GO:0006865,GO:0006928,GO:0006950,GO:0008150,GO:0008152,GO:0008509,GO:0008514,GO:0009266,GO:0009408,GO:0009628,GO:0009987,GO:0015075,GO:0015171,GO:0015179,GO:0015203,GO:0015291,GO:0015297,GO:0015318,GO:0015695,GO:…	K11584	AT1G31830.1	LOC_Os02g47210	8.17893	3.35948	0.921876	-3.64418	0.000268249	0.0101763	Soffic.04G0026270-2F	1.00179	0.905941	0.715827	1.5677	2.57034	1.45971	0.544606	0.698237	0.811534	1.42298	0	0.790357	0	0	0	0	0
Soffic.06G0010640-3D	amino sugar catabolic process	-	K01183	AT3G54420.1	LOC_Os04g41680	33.0039	-5.4368	1.65418	3.28671	0.00101365	0.0252976	Soffic.06G0010640-3D	1.24865	0	1.04996	0	0	0	0	0	0	0.699102	3.07496	1.73529	70.9813	17.8782	0	0.533078	0
Soffic.06G0012090-4F	amino sugar catabolic process	-	K01183	AT3G54420.1	LOC_Os04g41680	11.6288	-5.95646	2.4178	2.46358	0.0137555	0.134399	Soffic.06G0012090-4F	0	0	0	0	0	0	0	0	0	0.53497	0.507845	0	23.591	9.53423	0	0	0
Soffic.03G0003220-3D	Aminotransferase class I and II	GO:0003674,GO:0003824,GO:0005488,GO:0005515,GO:0006082,GO:0006520,GO:0006807,GO:0008150,GO:0008152,GO:0008652,GO:0009058,GO:0009692,GO:0009693,GO:0009987,GO:0010817,GO:0016053,GO:0016829,GO:0016846,GO:0016847,GO:0018871,GO:0019752,GO:0032787,GO:0042218,GO:0042445,GO:0042446,GO:0042802,GO:0043436,GO:0043449,GO:0043450,GO:0044237,GO:0044238,GO:0044249,GO:0044281,GO:0044283,GO:0046394,GO:0065007,GO:…	K01762	AT4G26200.1	LOC_Os05g25490	6.18566	6.13112	2.36831	-2.58881	0.0096307	0.108088	Soffic.03G0003220-3D	3.46918	0	1.0697	2.74587	0	0	3.3215	0	0	0	0	0	0	0	0	0	0
Soffic.03G0003210-2C	Aminotransferase class I and II	GO:0003674,GO:0003824,GO:0005488,GO:0005515,GO:0006082,GO:0006520,GO:0006807,GO:0008150,GO:0008152,GO:0008652,GO:0009058,GO:0009692,GO:0009693,GO:0009987,GO:0010817,GO:0016053,GO:0016829,GO:0016846,GO:0016847,GO:0018871,GO:0019752,GO:0032787,GO:0042218,GO:0042445,GO:0042446,GO:0042802,GO:0043436,GO:0043449,GO:0043450,GO:0044237,GO:0044238,GO:0044249,GO:0044281,GO:0044283,GO:0046394,GO:0065007,GO:…	K01762	AT4G26200.1	LOC_Os05g25490	4.62823	5.71285	2.7961	-2.04315	0.0410379	0.252586	Soffic.03G0003210-2C	2.22303	0	0	2.89629	0	0	2.76931	0	0	0	0	0	0	0	0	0	0
Soffic.03G0002990-4E	Aminotransferase class I and II	GO:0003674,GO:0003824,GO:0005488,GO:0005515,GO:0006082,GO:0006520,GO:0006807,GO:0008150,GO:0008152,GO:0008652,GO:0009058,GO:0009692,GO:0009693,GO:0009987,GO:0010817,GO:0016053,GO:0016829,GO:0016846,GO:0016847,GO:0018871,GO:0019752,GO:0032787,GO:0042218,GO:0042445,GO:0042446,GO:0042802,GO:0043436,GO:0043449,GO:0043450,GO:0044237,GO:0044238,GO:0044249,GO:0044281,GO:0044283,GO:0046394,GO:0065007,GO:…	K01762	AT4G26200.1	LOC_Os05g25490	4.29214	5.60389	2.80676	-1.99657	0.0458724	0.269588	Soffic.03G0002990-4E	2.50807	0	0	1.15193	0	0	3.49605	0	0	0	0	0	0	0	0	0	0
Soffic.06G0017950-2B	Aminotransferase class I and II	GO:0003674,GO:0003824,GO:0006082,GO:0006520,GO:0006807,GO:0008150,GO:0008152,GO:0008652,GO:0009058,GO:0009692,GO:0009693,GO:0009987,GO:0010817,GO:0016053,GO:0016829,GO:0016846,GO:0016847,GO:0018871,GO:0019752,GO:0032787,GO:0042218,GO:0042445,GO:0042446,GO:0043436,GO:0043449,GO:0043450,GO:0044237,GO:0044238,GO:0044249,GO:0044281,GO:0044283,GO:0046394,GO:0065007,GO:0065008,GO:0071704,GO:0072330,GO:…	K01762,K20772	AT4G11280.1	LOC_Os04g48850	5.43409	5.09663	2.48442	-2.05143	0.0402247	0.250039	Soffic.06G0017950-2B	2.20366	0	6.22985	0	0	0	0	0	0	0.984894	0	0	0	0.105114	0	0	0
Soffic.06G0018480-4E	Aminotransferase class I and II	GO:0003674,GO:0003824,GO:0006082,GO:0006520,GO:0006807,GO:0008150,GO:0008152,GO:0008652,GO:0009058,GO:0009692,GO:0009693,GO:0009987,GO:0010817,GO:0016053,GO:0016829,GO:0016846,GO:0016847,GO:0018871,GO:0019752,GO:0032787,GO:0042218,GO:0042445,GO:0042446,GO:0043436,GO:0043449,GO:0043450,GO:0044237,GO:0044238,GO:0044249,GO:0044281,GO:0044283,GO:0046394,GO:0065007,GO:0065008,GO:0071704,GO:0072330,GO:…	K01762,K20772	AT4G11280.1	LOC_Os04g48850	29.2438	2.55498	0.935449	-2.73129	0.00630868	0.0835183	Soffic.06G0018480-4E	6.06104	0.891174	8.20827	4.74713	1.23193	2.51649	4.05542	2.46875	1.96593	2.10255	0	2.36063	0	0	0	0.580577	1.06257
Soffic.04G0024010-1A	Aminotransferase class I and II	GO:0000105,GO:0003674,GO:0003824,GO:0004400,GO:0005575,GO:0005622,GO:0005623,GO:0005737,GO:0006082,GO:0006520,GO:0006547,GO:0006725,GO:0006807,GO:0008150,GO:0008152,GO:0008483,GO:0008652,GO:0009058,GO:0009507,GO:0009532,GO:0009536,GO:0009570,GO:0009987,GO:0016053,GO:0016740,GO:0016769,GO:0018130,GO:0019438,GO:0019752,GO:0034641,GO:0043226,GO:0043227,GO:0043229,GO:0043231,GO:0043436,GO:0044237,GO:…	K00817	AT5G10330.1	LOC_Os02g47940	62.3262	-2.17518	0.591191	3.67932	0.000233857	0.00918764	Soffic.04G0024010-1A	1.56912	1.02424	1.20862	0.619145	1.92835	1.60271	2.54481	2.58934	3.78674	3.21574	23.4623	3.07432	2.78859	19.5466	1.91886	2.55173	4.78317
Soffic.01G0026980-1A	Aminotransferase class I and II	GO:0000166,GO:0001666,GO:0003674,GO:0003824,GO:0004021,GO:0005488,GO:0005524,GO:0005575,GO:0005622,GO:0005623,GO:0005737,GO:0005739,GO:0006082,GO:0006520,GO:0006522,GO:0006524,GO:0006807,GO:0006950,GO:0008144,GO:0008150,GO:0008152,GO:0008483,GO:0009056,GO:0009063,GO:0009078,GO:0009080,GO:0009507,GO:0009536,GO:0009628,GO:0009987,GO:0010035,GO:0010038,GO:0016054,GO:0016740,GO:0016769,GO:0017076,GO:…	K00814	AT1G72330.3	LOC_Os10g25130	37.1939	-2.76292	0.778199	3.55041	0.000384633	0.0131255	Soffic.01G0026980-1A	0	1.17178	0	0.982391	2.1883	0	0.733379	0.816354	1.89667	0.90867	9.99614	7.49733	3.36366	13.6839	2.88594	1.24716	1.97007
Soffic.01G0028060-4E	Aminotransferase class I and II	GO:0000166,GO:0001666,GO:0003674,GO:0003824,GO:0004021,GO:0005488,GO:0005524,GO:0005575,GO:0005622,GO:0005623,GO:0005737,GO:0005739,GO:0006082,GO:0006520,GO:0006522,GO:0006524,GO:0006807,GO:0006950,GO:0008144,GO:0008150,GO:0008152,GO:0008483,GO:0009056,GO:0009063,GO:0009078,GO:0009080,GO:0009507,GO:0009536,GO:0009628,GO:0009987,GO:0010035,GO:0010038,GO:0016054,GO:0016740,GO:0016769,GO:0017076,GO:…	K00814	AT1G72330.3	LOC_Os10g25130	3.06254	-3.48958	1.73153	2.01532	0.0438714	0.262703	Soffic.01G0028060-4E	0	0	0	0	0.13489	0	0	0	0	0.090019	0	1.27052	0	0.720002	0.141376	0	0.390936
Soffic.05G0015000-4D	Aminotransferase class I and II	-	K00815	AT5G53970.1	LOC_Os11g35040	35.8359	-3.51586	1.08419	3.24283	0.0011835	0.0280797	Soffic.05G0015000-4D	0.203661	0	0	0	0.118301	0	0.188464	0.259681	1.0136	0.317273	3.11364	0.567205	0.293455	10.9993	0.461349	0.642551	0.110555
Soffic.01G0021420-5G	Aminotransferase class I and II	GO:0005575,GO:0005622,GO:0005623,GO:0005737,GO:0005777,GO:0005829,GO:0006082,GO:0006732,GO:0006766,GO:0006767,GO:0006768,GO:0006790,GO:0006807,GO:0008150,GO:0008152,GO:0009058,GO:0009102,GO:0009108,GO:0009110,GO:0009987,GO:0016053,GO:0017144,GO:0018130,GO:0019752,GO:0032787,GO:0034641,GO:0042364,GO:0042579,GO:0043226,GO:0043227,GO:0043229,GO:0043231,GO:0043436,GO:0043603,GO:0043604,GO:0044237,GO:…	K00652	AT5G04620.2	LOC_Os01g53450	11.7986	-3.90658	1.24294	3.14302	0.00167214	0.0353237	Soffic.01G0021420-5G	0	0	0.62757	0	0.475304	0	0	0	0.405018	0	4.87838	2.64559	0.391246	1.20485	4.22249	0	1.64163
Soffic.01G0030990-6F	Amino-transferase class IV	-	-	AT5G27410.1	LOC_Os03g24460.2	14.5485	2.92179	1.09573	-2.66652	0.00766402	0.0942358	Soffic.01G0030990-6F	0	2.73416	2.57033	3.1544	0.571718	3.37899	1.19548	0	2.66926	0.592756	0.425103	0	0.384434	0	0	0.526292	0
Soffic.03G0036750-3C	Amino-transferase class IV	-	K18482	AT5G57850.1	LOC_Os01g13690.2	13.2296	2.55595	0.981914	-2.60302	0.00924059	0.105596	Soffic.03G0036750-3C	2.21707	3.31473	0.929283	2.16524	3.75853	2.35118	1.02315	2.3273	0.356639	0.807167	0	0	0.75453	1.40857	0	0	0
Soffic.01G0036310-1A	Amino-transferase class IV	-	-	AT5G27410.1	LOC_Os03g24460.2	5.25491	-6.00493	2.02341	2.96773	0.00300011	0.0517265	Soffic.01G0036310-1A	0	0	0	0	0	0	0	0	0	0	2.60471	0	0	0	0.586275	1.87523	0.552054
Soffic.03G0008840-1A	Aminotransferase class-V	GO:0005575,GO:0005622,GO:0005623,GO:0005737,GO:0005783,GO:0006629,GO:0006643,GO:0006665,GO:0006807,GO:0008150,GO:0008152,GO:0009056,GO:0009987,GO:0012505,GO:0016020,GO:0016042,GO:0030149,GO:0043226,GO:0043227,GO:0043229,GO:0043231,GO:0044237,GO:0044238,GO:0044242,GO:0044248,GO:0044255,GO:0044424,GO:0044444,GO:0044464,GO:0046466,GO:0071704,GO:1901564,GO:1901565,GO:1901575	K01634	AT1G27980.1	LOC_Os01g01080	3.309	-2.32887	0.858392	2.71306	0.00666652	0.0865258	Soffic.03G0008840-1A	0.282666	0.309233	0	0	0	0	0	0	0	0.277175	0.337732	0.390431	0.777802	0.373036	0.759309	0.4624	0.266377
Soffic.09G0015830-4D	Ammonium Transporter Family	GO:0003674,GO:0005215,GO:0005575,GO:0005623,GO:0005886,GO:0005911,GO:0006810,GO:0006811,GO:0006812,GO:0008150,GO:0008324,GO:0008519,GO:0009506,GO:0009605,GO:0009607,GO:0009624,GO:0015075,GO:0015291,GO:0015398,GO:0015696,GO:0016020,GO:0022804,GO:0022857,GO:0030054,GO:0034220,GO:0043207,GO:0044464,GO:0050896,GO:0051179,GO:0051234,GO:0051704,GO:0051707,GO:0055044,GO:0055085,GO:0071705,GO:0071944,GO:…	K03320	AT2G38290.1	LOC_Os05g39240	8.64598	3.07374	0.994759	-3.08994	0.00200197	0.039962	Soffic.09G0015830-4D	1.72564	0.338344	1.61162	2.32597	1.43577	1.15885	2.52007	0	0.308928	1.1388	0	0	0	0	0	0.364144	0.659763
Soffic.03G0025830-2B	AMP-binding enzyme	-	K18660	AT3G16170.1	LOC_Os01g55590	3.53116	5.33065	1.44285	-3.69452	0.000220306	0.00879761	Soffic.03G0025830-2B	1.91379	0.326546	0	0	0.22527	0.340779	0	0.166849	0.331075	1.15929	0	0	0	0	0	0	0
Soffic.04G0011830-1P	AMP-binding enzyme	GO:0003674,GO:0003824,GO:0006725,GO:0007275,GO:0008150,GO:0008152,GO:0009555,GO:0009653,GO:0009698,GO:0009987,GO:0010208,GO:0010584,GO:0010927,GO:0016043,GO:0016207,GO:0016405,GO:0016874,GO:0016877,GO:0016878,GO:0019748,GO:0022607,GO:0030198,GO:0032501,GO:0032502,GO:0032989,GO:0043062,GO:0044085,GO:0044237,GO:0045229,GO:0048229,GO:0048646,GO:0048856,GO:0048869,GO:0071704,GO:0071840,GO:0085029,GO:…	K01904	AT1G65060.1	LOC_Os02g46970	45.4421	2.21018	1.02453	-2.15727	0.0309849	0.215704	Soffic.04G0011830-1P	0	6.20746	6.26645	3.03298	2.64659	3.67035	17.4988	5.88458	5.05819	2.30113	0	0	2.30537	0	3.39374	1.50816	0.815901
Soffic.04G0000860-5E	AMP-binding enzyme	-	K00666	AT1G20560.1	LOC_Os02g02700	55.206	-2.06962	1.03458	2.00045	0.0454513	0.26822	Soffic.04G0000860-5E	1.39915	2.34265	3.42207	3.50571	0	0	0	0.320945	4.87828	3.99856	6.69641	0	12.0178	11.1676	12.6649	8.00746	4.54182
Soffic.01G0047490-4H	AMP-binding enzyme C-terminal domain	GO:0003674,GO:0003824,GO:0005575,GO:0005622,GO:0005623,GO:0005737,GO:0005777,GO:0006082,GO:0006629,GO:0006631,GO:0006790,GO:0006807,GO:0008150,GO:0008152,GO:0009058,GO:0009987,GO:0016143,GO:0016144,GO:0016405,GO:0016874,GO:0016877,GO:0016878,GO:0018858,GO:0019605,GO:0019748,GO:0019752,GO:0019757,GO:0019758,GO:0019760,GO:0019761,GO:0032787,GO:0042579,GO:0043226,GO:0043227,GO:0043229,GO:0043231,GO:…	-	AT1G65880.1	LOC_Os03g03790	12.1497	4.54064	1.29523	-3.50565	0.000455497	0.0146481	Soffic.01G0047490-4H	0.997435	0	0.124016	2.57151	0.088586	0.466308	9.82596	0.038197	0.062955	1.53988	0.025814	0.323231	0	0	0	0	0.024845
Soffic.01G0053020-1A	AMP-binding enzyme C-terminal domain	GO:0003674,GO:0003824,GO:0005575,GO:0005622,GO:0005623,GO:0005737,GO:0005777,GO:0006082,GO:0006629,GO:0006631,GO:0006790,GO:0006807,GO:0008150,GO:0008152,GO:0009058,GO:0009987,GO:0016143,GO:0016144,GO:0016405,GO:0016874,GO:0016877,GO:0016878,GO:0018858,GO:0019605,GO:0019748,GO:0019752,GO:0019757,GO:0019758,GO:0019760,GO:0019761,GO:0032787,GO:0042579,GO:0043226,GO:0043227,GO:0043229,GO:0043231,GO:…	-	AT1G65880.1	LOC_Os03g03790	5.06419	4.22395	1.92361	-2.19585	0.0281028	0.204045	Soffic.01G0053020-1A	0	0	1.49337	2.9563	0	0.312665	0	0.70838	0	0.32966	0.156881	0	0	0	0	0	0
Soffic.01G0053220-1A	AMP-binding enzyme C-terminal domain	GO:0003674,GO:0003824,GO:0005575,GO:0005622,GO:0005623,GO:0005737,GO:0005777,GO:0006082,GO:0006629,GO:0006631,GO:0006790,GO:0006807,GO:0008150,GO:0008152,GO:0009058,GO:0009987,GO:0016143,GO:0016144,GO:0016405,GO:0016874,GO:0016877,GO:0016878,GO:0018858,GO:0019605,GO:0019748,GO:0019752,GO:0019757,GO:0019758,GO:0019760,GO:0019761,GO:0032787,GO:0042579,GO:0043226,GO:0043227,GO:0043229,GO:0043231,GO:…	-	AT1G65880.1	LOC_Os03g03790	16.093	2.11333	1.02842	-2.05494	0.0398851	0.249009	Soffic.01G0053220-1A	4.29145	0	1.0309	5.86209	0.142404	0.970478	6.12797	0.038459	0.063388	0.75341	1.58327	0.257744	0.371717	0.125214	0	0.165712	0.221084
Soffic.01G0046940-3F	AMP-binding enzyme C-terminal domain	GO:0003674,GO:0003824,GO:0005575,GO:0005622,GO:0005623,GO:0005737,GO:0005777,GO:0006082,GO:0006629,GO:0006631,GO:0006790,GO:0006807,GO:0008150,GO:0008152,GO:0009058,GO:0009987,GO:0016143,GO:0016144,GO:0016405,GO:0016874,GO:0016877,GO:0016878,GO:0018858,GO:0019605,GO:0019748,GO:0019752,GO:0019757,GO:0019758,GO:0019760,GO:0019761,GO:0032787,GO:0042579,GO:0043226,GO:0043227,GO:0043229,GO:0043231,GO:…	-	AT1G65880.1	LOC_Os03g03790	12.5814	2.03078	0.974849	-2.08317	0.0372353	0.239169	Soffic.01G0046940-3F	2.52233	0.069379	1.58753	2.57841	0	1.04399	5.38594	0.038526	0.099261	1.45334	0.688134	0.109473	1.20811	0.054904	0	0.072101	0.258111
Soffic.06G0024570-3C	AMP-binding enzyme C-terminal domain	GO:0000003,GO:0003006,GO:0003674,GO:0003824,GO:0005575,GO:0005576,GO:0005622,GO:0005623,GO:0005737,GO:0005911,GO:0006082,GO:0006950,GO:0006952,GO:0007275,GO:0008150,GO:0008152,GO:0009056,GO:0009506,GO:0009507,GO:0009532,GO:0009536,GO:0009570,GO:0009605,GO:0009607,GO:0009620,GO:0009719,GO:0009725,GO:0009735,GO:0009791,GO:0009987,GO:0010029,GO:0010030,GO:0010033,GO:0010035,GO:0010038,GO:0010154,GO:…	K22133	AT3G48990.1	LOC_Os04g58710	162.17	-2.22553	0.838599	2.65387	0.00795746	0.0964816	Soffic.06G0024570-3C	1.03783	6.44385	8.5327	1.14613	12.6231	8.96223	0	0.745822	4.47857	5.832	41.0816	6.43474	5.68322	58.9758	2.11493	30.8546	3.04699
Soffic.02G0030540-5F	AN1-like Zinc finger	-	-	AT2G41835.1	LOC_Os07g38240	24.3984	2.49598	1.21802	-2.04922	0.040441	0.250595	Soffic.02G0030540-5F	4.7199	2.70931	8.0955	7.46356	0.443035	7.51453	8.26204	0	2.72479	5.19499	2.1279	0	3.05418	0	0	0	0
Soffic.02G0005300-3C	AN1-like Zinc finger	-	-	-	LOC_Os07g07350	140.499	2.05919	0.697119	-2.95386	0.00313823	0.053333	Soffic.02G0005300-3C	53.3955	46.0917	32.9427	63.7936	53.8832	42.2817	46.9835	23.0993	31.8314	17.4215	0	21.7173	1.05957	10.6038	0.937033	10.1645	25.1605
Soffic.03G0035880-2B	Anaphase-promoting complex subunit 11 RING-H2 finger	-	-	-	LOC_Os01g70160	8.49981	3.9774	0.991246	-4.01252	6.00732e-05	0.00347275	Soffic.03G0035880-2B	0	2.7827	1.8859	2.38664	1.02865	1.88441	2.07209	1.9993	1.25873	1.54838	0	0	0	0	0	0	0.746611
Soffic.04G0027290-2B	Anaphase-promoting complex subunit 11 RING-H2 finger	GO:0003674,GO:0003824,GO:0004842,GO:0006464,GO:0006508,GO:0006511,GO:0006807,GO:0008150,GO:0008152,GO:0009056,GO:0009057,GO:0009987,GO:0010498,GO:0016567,GO:0016740,GO:0019538,GO:0019787,GO:0019941,GO:0030163,GO:0032446,GO:0036211,GO:0043161,GO:0043170,GO:0043412,GO:0043632,GO:0044237,GO:0044238,GO:0044248,GO:0044257,GO:0044260,GO:0044265,GO:0044267,GO:0051603,GO:0061630,GO:0061659,GO:0070647,GO:…	K19041	AT5G40250.1	LOC_Os02g50930	3.20182	3.83819	1.21595	-3.15653	0.00159659	0.0342948	Soffic.04G0027290-2B	0.924378	0.271278	0.858002	0	0.341774	0.426962	0	3.06585	0.114342	0.089145	0.02699	0	0	0.05966	0	0.053263	0
Soffic.10G0000100-4D	Anaphase-promoting complex subunit 11 RING-H2 finger	-	-	-	LOC_Os06g08820	2.71256	3.60518	1.47942	-2.43688	0.0148144	0.140357	Soffic.10G0000100-4D	0.548547	0.177547	0	0.887045	0	0.666364	0.83146	1.34008	0	0	0.087835	0	0	0	0	0	0.046159
Soffic.10G0000040-2B	Anaphase-promoting complex subunit 11 RING-H2 finger	-	-	-	LOC_Os06g08820	4.10372	3.52312	1.01626	-3.46677	0.000526752	0.0161754	Soffic.10G0000040-2B	1.02519	0.987679	0	0.924496	0.231568	1.17269	1.11572	1.34293	0.190311	0.031618	0.087835	0	0	0	0.097444	0	0.046159
Soffic.03G0005860-3C	Anaphase-promoting complex subunit 11 RING-H2 finger	-	K10635,K19041	-	LOC_Os01g06590	37.8423	3.05543	1.06971	-2.85631	0.00428592	0.0655108	Soffic.03G0005860-3C	8.92079	2.09816	4.49068	11.8927	0	0.923042	6.60587	6.11585	0.904725	0.983639	0	2.08386	0.788853	0	0.392668	0.265484	0
Soffic.02G0021220-1P	Anaphase-promoting complex subunit 11 RING-H2 finger	-	K10664	-	LOC_Os09g29310	6.61205	2.44123	0.599754	-4.07039	4.69343e-05	0.00287765	Soffic.02G0021220-1P	0.631916	0.989143	1.16771	0.694467	0.594383	2.38784	1.64796	0.327035	0.404177	0.625329	0.285163	0.093132	0	0.218352	0.166086	0.030162	0.047006
Soffic.03G0005340-4D	Anaphase-promoting complex subunit 11 RING-H2 finger	-	K10635,K19041	-	LOC_Os01g06590	17.8272	2.14429	1.08838	-1.97017	0.0488194	0.278178	Soffic.03G0005340-4D	0	0.921418	1.85781	2.44796	0	4.57993	3.69798	3.19606	1.65882	0.60802	0	1.25693	0	0.178004	0.81453	0	0.659363
Soffic.02G0019380-4E	Anaphase-promoting complex subunit 11 RING-H2 finger	-	K10664	-	LOC_Os09g29310	8.68172	2.0377	0.545742	-3.73381	0.000188604	0.00792257	Soffic.02G0019380-4E	1.44377	2.23858	0.619366	0.809112	0.657701	2.3065	0.783884	1.82664	0.40761	1.34667	0.419611	0.095989	0.543582	0.315566	0	0.031088	0.347497
Soffic.04G0023680-2F	Anaphase-promoting complex subunit 11 RING-H2 finger	-	K03868	AT3G42830.1	LOC_Os02g47870	8.03359	-4.74826	2.4212	1.96112	0.0498656	0.281475	Soffic.04G0023680-2F	0	0	0	1.31453	0	0	0	0	0	0	0	0	8.04218	16.4537	2.40871	0	0
Soffic.05G0016060-3E	Anaphase-promoting complex subunit 4 WD40 domain	GO:0000151,GO:0000428,GO:0000785,GO:0005575,GO:0005622,GO:0005623,GO:0005634,GO:0005654,GO:0005694,GO:0005737,GO:0005829,GO:0006325,GO:0006355,GO:0006357,GO:0006464,GO:0006479,GO:0006807,GO:0006996,GO:0008023,GO:0008150,GO:0008152,GO:0008213,GO:0009889,GO:0009891,GO:0009892,GO:0009893,GO:0009909,GO:0009910,GO:0009987,GO:0010452,GO:0010468,GO:0010556,GO:0010557,GO:0010604,GO:0010605,GO:0010608,GO:…	K12602	AT4G29830.1	LOC_Os11g43890	2.23552	4.66679	2.33895	-1.99525	0.0460157	0.269966	Soffic.05G0016060-3E	0	0.379101	0	0	0	0.646559	2.13994	0	2.79633	0	0	0	0	4.57564	0	0	0
Soffic.05G0019450-1A	Anaphase-promoting complex subunit 4 WD40 domain	GO:0000151,GO:0000428,GO:0000785,GO:0005575,GO:0005622,GO:0005623,GO:0005634,GO:0005654,GO:0005694,GO:0005737,GO:0005829,GO:0006325,GO:0006355,GO:0006357,GO:0006464,GO:0006479,GO:0006807,GO:0006996,GO:0008023,GO:0008150,GO:0008152,GO:0008213,GO:0009889,GO:0009891,GO:0009892,GO:0009893,GO:0009909,GO:0009910,GO:0009987,GO:0010452,GO:0010468,GO:0010556,GO:0010557,GO:0010604,GO:0010605,GO:0010608,GO:…	K12602	AT4G29830.1	LOC_Os11g43890	10.1226	4.44082	1.1606	-3.82631	0.00013008	0.00607756	Soffic.05G0019450-1A	1.2822	2.55983	0.646886	3.46659	3.11868	0	0	6.51131	1.61846	1.12929	0.135682	0	0.444324	0	0	0	0
Soffic.04G0021420-7H	Anaphase-promoting complex subunit 4 WD40 domain	GO:0000151,GO:0003674,GO:0005488,GO:0005515,GO:0005575,GO:0005622,GO:0005623,GO:0005634,GO:0019899,GO:0019900,GO:0031461,GO:0032991,GO:0033597,GO:0043226,GO:0043227,GO:0043229,GO:0043231,GO:0044422,GO:0044424,GO:0044428,GO:0044446,GO:0044464,GO:0080008,GO:1902494,GO:1990234	K03363	AT4G33270.1	LOC_Os02g47180	5.28072	4.2427	2.24247	-1.89198	0.058494	0.305729	Soffic.04G0021420-7H	0	0.31869	0	0.464003	0	0	3.64154	4.35341	0	0	0	0	0	0	0.276428	0	0
Soffic.04G0033880-1A	Anaphase-promoting complex subunit 4 WD40 domain	GO:0000151,GO:0003674,GO:0005488,GO:0005515,GO:0005575,GO:0005622,GO:0005623,GO:0005634,GO:0019899,GO:0019900,GO:0031461,GO:0032991,GO:0033597,GO:0043226,GO:0043227,GO:0043229,GO:0043231,GO:0044422,GO:0044424,GO:0044428,GO:0044446,GO:0044464,GO:0080008,GO:1902494,GO:1990234	K03363	AT4G33270.1	LOC_Os02g47180	4.32396	3.9808	1.92997	-2.06262	0.0391491	0.246484	Soffic.04G0033880-1A	0	0.251048	0	0.622193	0	0	1.53882	4.12386	0.397993	0	0.226217	0	0	0	0	0	0
Soffic.03G0038610-2B	Anaphase-promoting complex subunit 4 WD40 domain	-	K14818	AT1G71840.1	LOC_Os03g48090	9.7879	3.26582	1.12314	-2.90777	0.0036402	0.058632	Soffic.03G0038610-2B	0	1.00788	2.11823	1.52785	3.33689	2.33012	1.68558	0.958939	0.958959	1.81459	0	0	0	0	0	0	1.20907
Soffic.03G0040330-5E	Anaphase-promoting complex subunit 4 WD40 domain	-	K14818	AT1G71840.1	LOC_Os03g48090	2.65642	-5.01956	2.55056	1.96802	0.0490659	0.279016	Soffic.03G0040330-5E	0	0	0	0	0	0	0	0	0	0	0	1.71061	0	0	1.37573	1.46302	0
Soffic.02G0028780-3D	Ankyrin repeat	-	K15502	-	LOC_Os07g34390	41.8307	2.70576	1.23825	-2.18514	0.0288783	0.207156	Soffic.02G0028780-3D	0.685528	4.88078	3.46494	10.9306	3.36526	0.409544	17.9292	2.36432	1.77426	0.585375	2.42112	0	0	0	2.15353	0	0
Soffic.02G0028050-6G	Ankyrin repeat	-	K15502	-	LOC_Os07g34390	68.6828	2.51177	0.917407	-2.73791	0.00618316	0.0825468	Soffic.02G0028050-6G	1.81296	6.47042	8.42514	16.8286	1.33698	2.78746	31.5021	0.675402	4.37561	1.11208	0	2.47427	1.13752	1.29797	1.58517	0	3.0365
Soffic.08G0014770-1P	Ankyrin repeat	-	-	-	LOC_Os12g40780	11.1549	-4.95226	2.06898	2.39357	0.0166854	0.150806	Soffic.08G0014770-1P	0	0	0	0	0.3119	0	0	0	0	0	0	0	0.239534	0	1.90279	3.66991	0
Soffic.06G0000450-3D	Ankyrin repeat	-	-	-	LOC_Os12g40780	5.94097	-6.18164	1.56346	3.95382	7.69119e-05	0.00415147	Soffic.06G0000450-3D	0	0	0	0	0	0	0	0	0	0	2.74966	1.91257	0	1.56009	0	1.04848	2.46272
Soffic.01G0047870-1A	ankyrin repeats	-	K21596	-	LOC_Os03g09100	4.70806	5.74589	2.2874	-2.51198	0.0120056	0.123723	Soffic.01G0047870-1A	0	1.89679	0	0	0	0.698726	1.0048	0	0	1.54296	0	0	0	0	0	0	0
Soffic.04G0031510-2P	ankyrin repeats	-	-	-	-	3.03123	5.10124	1.21389	-4.2024	2.64103e-05	0.00187495	Soffic.04G0031510-2P	0	0.84648	1.48905	1.42539	0	3.39071	0.363555	0.659913	1.4493	1.46937	0	0	0	0	0	0	0
Soffic.01G0047880-1A	ankyrin repeats	-	K21596	AT5G09410.3	LOC_Os03g09100	9.45512	2.64033	0.867249	-3.04449	0.00233073	0.044012	Soffic.01G0047880-1A	0.730932	0.569764	1.15337	1.05339	1.05252	0.492402	0.766482	0.846083	2.64668	1.81574	0	2.57937	0	0	0	0.62854	0
Soffic.04G0020920-2C	ankyrin repeats	-	-	-	LOC_Os02g38970	19.8169	2.03738	1.05949	-1.92298	0.0544826	0.294582	Soffic.04G0020920-2C	2.25107	2.97608	0	0.545424	2.18711	2.01515	0	5.19726	2.04172	1.54909	0	0.658875	0.573115	0	0	1.0611	0.823767
Soffic.05G0012040-5P	ankyrin repeats	GO:0005575,GO:0005622,GO:0005623,GO:0005737,GO:0005783,GO:0005886,GO:0012505,GO:0016020,GO:0043226,GO:0043227,GO:0043229,GO:0043231,GO:0044424,GO:0044444,GO:0044464,GO:0071944	K15502,K15503	-	-	4.2003	-2.21496	1.04638	2.11677	0.0342792	0.228489	Soffic.05G0012040-5P	0	0	0.386723	0	0	0	0.192808	0	0.527491	0	1.0358	0.487294	0.242315	0.682494	0.220036	0.472644	0.28188
Soffic.03G0031060-1A	Ankyrin repeats (many copies)	-	K07195	AT3G12360.1	LOC_Os01g61990	15.6855	22.747	2.85472	-7.96823	1.60969e-15	2.85971e-12	Soffic.03G0031060-1A	0	0	0	6.51342	2.51917	11.535	0	0	0	0	0	0	0	0	0	0	0
Soffic.02G0023980-3C	Ankyrin repeats (many copies)	GO:0003674,GO:0005048,GO:0005488,GO:0005575,GO:0005622,GO:0005623,GO:0005634,GO:0005737,GO:0005886,GO:0006355,GO:0006605,GO:0006810,GO:0006886,GO:0008104,GO:0008150,GO:0008289,GO:0009507,GO:0009526,GO:0009527,GO:0009536,GO:0009707,GO:0009889,GO:0009941,GO:0010468,GO:0010556,GO:0015031,GO:0015833,GO:0016020,GO:0016021,GO:0019219,GO:0019222,GO:0019867,GO:0030941,GO:0031090,GO:0031224,GO:0031300,GO:…	-	AT4G35450.5	LOC_Os09g33810.2	10.1541	6.85264	1.21075	-5.65982	1.51529e-08	4.7537e-06	Soffic.02G0023980-3C	0	1.20546	3.24928	0.991139	2.29373	3.859	2.09411	0	4.81113	1.09305	0	0	0	0	0	0	0
Soffic.01G0036350-2P	Ankyrin repeats (many copies)	-	K07195	AT3G12360.1	LOC_Os01g61990	3.27969	3.55196	1.42194	-2.49797	0.0124907	0.126442	Soffic.01G0036350-2P	0	0.717155	0.68266	0.241935	0.102108	0.463732	0	0.895368	0.240337	0	0	0	0	0	0	0	0.170897
Soffic.03G0031850-4F	Ankyrin repeats (many copies)	-	K07195	AT3G12360.1	LOC_Os01g61990	7.07551	2.06796	1.05642	-1.95751	0.0502875	0.282587	Soffic.03G0031850-4F	1.30668	0.49361	0.781404	1.24188	0.347331	1.27376	0.381193	1.20822	0	0.48473	0	0.758285	0	0	0.505723	0	0
Soffic.01G0049270-2B	Ankyrin repeats (many copies)	-	-	AT3G09890.1	LOC_Os03g05260	9.65941	-3.94273	1.83655	2.14681	0.0318083	0.218966	Soffic.01G0049270-2B	2.14207	0	0	0	0	0	0	0	0	0	0	0	1.4599	5.61179	6.74937	3.41357	7.93853
Soffic.01G0000210-3F	ANTH domain	-	K20043	-	LOC_Os08g36410	1.9934	-2.27004	0.900397	2.52115	0.0116971	0.121854	Soffic.01G0000210-3F	0	0.191545	0	0.252793	0	0	0	0	0	0.243686	0.349225	0.201058	0.281768	0.907547	0.268336	0.653963	0.287843
Soffic.10G0005500-3F	Anthocyanin regulatory C1 protein	GO:0000003,GO:0000902,GO:0000904,GO:0000981,GO:0000988,GO:0000989,GO:0001067,GO:0001076,GO:0001134,GO:0001135,GO:0003006,GO:0003674,GO:0003676,GO:0003677,GO:0003700,GO:0005488,GO:0005575,GO:0005622,GO:0005623,GO:0005634,GO:0006082,GO:0006355,GO:0006357,GO:0006629,GO:0006631,GO:0006633,GO:0006725,GO:0006950,GO:0006970,GO:0007275,GO:0008150,GO:0008152,GO:0008610,GO:0009058,GO:0009628,GO:0009653,GO:…	K09422	-	LOC_Os06g10350	2.5183	-4.94121	1.62368	3.04321	0.00234068	0.0441462	Soffic.10G0005500-3F	0	0	0	0	0	0	0	0	0	0	1.19817	0	1.88651	0.870744	0.330175	1.27709	0
Soffic.04G0002250-2C	Anthranilate phosphoribosyltransferase	-	-	AT1G70570.2	LOC_Os02g03850	10.1092	2.18589	1.11192	-1.96587	0.0493132	0.279629	Soffic.04G0002250-2C	0.727707	0.733771	0.36484	0	1.45921	0.945548	0.771545	0.460035	2.12169	2.4251	0	0	0.959876	0.51743	0	0	0
Soffic.04G0002380-1A	Anthranilate phosphoribosyltransferase	-	-	AT1G70570.2	LOC_Os02g03850	23.3875	-2.10708	0.741282	2.84248	0.00447639	0.0673112	Soffic.04G0002380-1A	0.966827	1.64208	0	0	0	0.416522	0.989703	0.589161	1.44092	0.727638	0.915102	5.10799	1.03886	2.53617	3.5385	5.64402	2.08856
Soffic.01G0043020-3C	Anthranilate synthase component I, N terminal region	GO:0000162,GO:0003674,GO:0003824,GO:0004049,GO:0005575,GO:0005622,GO:0005623,GO:0005737,GO:0005950,GO:0006082,GO:0006520,GO:0006568,GO:0006576,GO:0006586,GO:0006725,GO:0006807,GO:0008150,GO:0008152,GO:0008652,GO:0009058,GO:0009072,GO:0009073,GO:0009308,GO:0009309,GO:0009507,GO:0009536,GO:0009987,GO:0016053,GO:0016829,GO:0016830,GO:0016833,GO:0018130,GO:0019438,GO:0019752,GO:0032991,GO:0034641,GO:…	K01657	AT2G29690.1	LOC_Os03g15780	7.80901	4.5791	1.32639	-3.45229	0.000555842	0.0167996	Soffic.01G0043020-3C	0	1.01064	4.50481	0.506844	0.282008	0.877044	2.64092	0	0.285153	0.421372	0	0	0	0	0	0.281265	0
Soffic.01G0042080-1A	Anthranilate synthase component I, N terminal region	GO:0000162,GO:0003674,GO:0003824,GO:0004049,GO:0005575,GO:0005622,GO:0005623,GO:0005737,GO:0005950,GO:0006082,GO:0006520,GO:0006568,GO:0006576,GO:0006586,GO:0006725,GO:0006807,GO:0008150,GO:0008152,GO:0008652,GO:0009058,GO:0009072,GO:0009073,GO:0009308,GO:0009309,GO:0009507,GO:0009536,GO:0009987,GO:0016053,GO:0016829,GO:0016830,GO:0016833,GO:0018130,GO:0019438,GO:0019752,GO:0032991,GO:0034641,GO:…	K01657	AT2G29690.1	LOC_Os03g15780	109.552	2.22434	0.608712	-3.65417	0.00025801	0.00987038	Soffic.01G0042080-1A	8.29996	6.21767	44.816	10.2608	1.62508	4.66697	6.62585	6.59224	4.22046	8.84077	4.50404	2.55151	0.43311	1.49159	2.81309	1.08661	0.784128
Soffic.09G0004250-3C	Anticodon binding domain of tRNAs	GO:0005575,GO:0005622,GO:0005623,GO:0005737,GO:0005739,GO:0005829,GO:0006412,GO:0006518,GO:0006807,GO:0008150,GO:0008152,GO:0009058,GO:0009059,GO:0009987,GO:0010467,GO:0019538,GO:0032543,GO:0034641,GO:0034645,GO:0043043,GO:0043170,GO:0043226,GO:0043227,GO:0043229,GO:0043231,GO:0043603,GO:0043604,GO:0044237,GO:0044238,GO:0044249,GO:0044260,GO:0044267,GO:0044271,GO:0044424,GO:0044444,GO:0044464,GO:…	K01892	-	LOC_Os05g05840	3.3763	-5.36531	2.01685	2.66024	0.00780842	0.0953905	Soffic.09G0004250-3C	0	0	0	0	0	0	0	0	0	0	0.897954	0.50532	0.494849	0	0	0.77063	0
Soffic.02G0037010-4P	AP2 domain	GO:0000160,GO:0001101,GO:0003674,GO:0003676,GO:0003677,GO:0003700,GO:0005488,GO:0005575,GO:0005622,GO:0005623,GO:0005634,GO:0005737,GO:0005886,GO:0006355,GO:0006950,GO:0007154,GO:0007165,GO:0008150,GO:0008219,GO:0009266,GO:0009408,GO:0009605,GO:0009607,GO:0009628,GO:0009719,GO:0009723,GO:0009725,GO:0009735,GO:0009753,GO:0009755,GO:0009873,GO:0009889,GO:0009891,GO:0009893,GO:0009987,GO:0010033,GO:…	K09286	AT3G16770.1	LOC_Os07g47790.2	6.44071	6.18892	2.06395	-2.99859	0.00271236	0.0485879	Soffic.02G0037010-4P	4.26216	0.781786	1.85359	2.63232	0	0	12.8806	0	0	0	0	0	0	0	0	0	0
Soffic.02G0024650-1P	AP2 domain	-	-	-	LOC_Os09g35030	13.9608	6.05348	1.46143	-4.14215	3.44064e-05	0.00225777	Soffic.02G0024650-1P	0.029254	0.049372	23.5629	7.44472	0.751482	1.28122	8.34631	7.86895	0.11496	0	0.261	0	0	0	0	0	0
Soffic.06G0021340-4D	AP2 domain	-	-	-	LOC_Os04g56150	6.55562	5.36651	1.63964	-3.27298	0.00106419	0.0261258	Soffic.06G0021340-4D	0	8.18938	0	2.38702	1.49275	2.91945	13.4467	0	0	0.765671	0	0	0.312852	0	0	0	0
Soffic.10G0015150-6F	AP2 domain	GO:0000160,GO:0001101,GO:0003674,GO:0003676,GO:0003677,GO:0003700,GO:0005488,GO:0006355,GO:0006950,GO:0007154,GO:0007165,GO:0008150,GO:0008152,GO:0009058,GO:0009059,GO:0009414,GO:0009415,GO:0009628,GO:0009719,GO:0009723,GO:0009725,GO:0009755,GO:0009873,GO:0009889,GO:0009987,GO:0010033,GO:0010035,GO:0010143,GO:0010166,GO:0010468,GO:0010556,GO:0019219,GO:0019222,GO:0023052,GO:0031323,GO:0031326,GO:…	-	AT1G15360.1	LOC_Os06g40150	2.98587	5.08808	1.91588	-2.65574	0.00791357	0.0961655	Soffic.10G0015150-6F	0	1.82431	0	0	2.78313	1.35912	0	1.70042	0.708075	0	0	0	0	0	0	0	0
Soffic.03G0038170-5G	AP2 domain	-	-	-	LOC_Os01g73770	64.1744	4.97303	2.00379	-2.4818	0.0130719	0.130323	Soffic.03G0038170-5G	15.921	0	4.24726	40.0161	0	0	139.697	1.71436	0.295641	0.165908	3.97794	0	0	0	0	0	0
Soffic.10G0016600-2B	AP2 domain	GO:0000160,GO:0001101,GO:0003674,GO:0003676,GO:0003677,GO:0003700,GO:0005488,GO:0006355,GO:0006950,GO:0007154,GO:0007165,GO:0008150,GO:0008152,GO:0009058,GO:0009059,GO:0009414,GO:0009415,GO:0009628,GO:0009719,GO:0009723,GO:0009725,GO:0009755,GO:0009873,GO:0009889,GO:0009987,GO:0010033,GO:0010035,GO:0010143,GO:0010166,GO:0010468,GO:0010556,GO:0019219,GO:0019222,GO:0023052,GO:0031323,GO:0031326,GO:…	-	AT1G15360.1	LOC_Os06g40150	1.95965	4.47836	2.27954	-1.96458	0.0494624	0.280118	Soffic.10G0016600-2B	0	1.1797	0	0	1.05906	2.36418	0.88408	0	0	0	0	0	0	0	0	0	0
Soffic.04G0024290-2B	AP2 domain	GO:0001067,GO:0003674,GO:0003676,GO:0003677,GO:0003700,GO:0005488,GO:0006082,GO:0006355,GO:0006790,GO:0006807,GO:0006950,GO:0006952,GO:0008150,GO:0008152,GO:0009605,GO:0009607,GO:0009620,GO:0009889,GO:0009987,GO:0010468,GO:0010556,GO:0016143,GO:0019219,GO:0019222,GO:0019748,GO:0019757,GO:0019760,GO:0031323,GO:0031326,GO:0043207,GO:0043436,GO:0043565,GO:0044212,GO:0044237,GO:0044281,GO:0050789,GO:…	-	AT5G52020.1	LOC_Os02g45420	98.4429	4.36828	0.782221	-5.58447	2.34418e-08	6.85733e-06	Soffic.04G0024290-2B	28.9819	5.13954	9.59522	25.4502	2.64401	4.02449	70.9969	3.96441	0.906461	2.51235	0.617675	0.267291	0.873268	1.02471	1.36571	0.709594	0.231968
Soffic.03G0038880-4F	AP2 domain	-	-	-	LOC_Os01g73770	4.08617	4.23457	1.38048	-3.06747	0.00215881	0.0418318	Soffic.03G0038880-4F	8.0179	0.047013	0.159215	1.63627	0	0	42.9832	1.34961	1.09945	0.444981	0.07676	0	0	0	0	0	0.23334
Soffic.03G0040910-3E	AP2 domain	-	-	-	LOC_Os01g73770	30.751	3.9206	1.94617	-2.01452	0.0439551	0.262969	Soffic.03G0040910-3E	16.2637	0	2.31133	26.0434	0	0	50.7124	0.582921	0.296858	0	3.75389	0	0	0.045517	0	0	0
Soffic.03G0039500-2C	AP2 domain	-	-	-	LOC_Os01g73770	11.0584	3.68257	1.6367	-2.25	0.0244492	0.188072	Soffic.03G0039500-2C	3.009	0	5.52972	25.787	0	0	56.9289	1.22096	0.127804	0.203188	1.36614	0	0	0	0	0.23583	0
Soffic.06G0017740-4E	AP2 domain	-	-	-	LOC_Os04g48350	31.8947	3.56206	0.830676	-4.28815	1.80169e-05	0.00139166	Soffic.06G0017740-4E	12.5211	0.14976	6.25478	26.8312	0.326198	2.94152	13.6609	8.11377	0.578551	0.395661	0.458647	0.849966	0.450777	0.674962	0.153356	0.465231	0.579325
Soffic.04G0023180-1A	AP2 domain	GO:0001067,GO:0003674,GO:0003676,GO:0003677,GO:0003700,GO:0005488,GO:0006082,GO:0006355,GO:0006790,GO:0006807,GO:0006950,GO:0006952,GO:0008150,GO:0008152,GO:0009605,GO:0009607,GO:0009620,GO:0009889,GO:0009987,GO:0010468,GO:0010556,GO:0016143,GO:0019219,GO:0019222,GO:0019748,GO:0019757,GO:0019760,GO:0031323,GO:0031326,GO:0043207,GO:0043436,GO:0043565,GO:0044212,GO:0044237,GO:0044281,GO:0050789,GO:…	-	AT5G52020.1	LOC_Os02g45420	89.185	3.5038	0.80288	-4.36403	1.27687e-05	0.00110327	Soffic.04G0023180-1A	54.4538	2.23857	5.1389	16.7016	1.79395	2.34489	41.2905	3.33131	1.19686	1.7915	1.93341	1.0148	0.500882	1.85103	0.982793	0.490242	0.808233
Soffic.02G0024640-3C	AP2 domain	-	-	-	LOC_Os09g35030	52.0407	3.48536	0.682927	-5.10356	3.33315e-07	6.27249e-05	Soffic.02G0024640-3C	5.39775	2.12617	51.8401	20.5892	5.83904	1.30611	19.1656	24.9264	3.6807	4.48522	1.02897	1.39415	0.530563	0.261367	2.2162	1.46958	0.743953
Soffic.09G0011740-1A	AP2 domain	GO:0000160,GO:0003674,GO:0003700,GO:0006355,GO:0007154,GO:0007165,GO:0008150,GO:0009719,GO:0009723,GO:0009725,GO:0009755,GO:0009873,GO:0009889,GO:0009987,GO:0010033,GO:0010468,GO:0010556,GO:0019219,GO:0019222,GO:0023052,GO:0031323,GO:0031326,GO:0032870,GO:0035556,GO:0042221,GO:0050789,GO:0050794,GO:0050896,GO:0051171,GO:0051252,GO:0051716,GO:0060255,GO:0065007,GO:0070887,GO:0071310,GO:0071369,GO:…	-	-	LOC_Os05g41760	4.22455	3.35952	1.58007	-2.12619	0.0334878	0.225623	Soffic.09G0011740-1A	0	0.861201	0.22992	0	0.499194	1.82288	4.39764	7.43975	0	0	0	0	0.607585	0	0.231572	0	0
Soffic.04G0025500-4P	AP2 domain	GO:0001067,GO:0003674,GO:0003676,GO:0003677,GO:0003700,GO:0005488,GO:0006082,GO:0006355,GO:0006790,GO:0006807,GO:0006950,GO:0006952,GO:0008150,GO:0008152,GO:0009605,GO:0009607,GO:0009620,GO:0009889,GO:0009987,GO:0010468,GO:0010556,GO:0016143,GO:0019219,GO:0019222,GO:0019748,GO:0019757,GO:0019760,GO:0031323,GO:0031326,GO:0043207,GO:0043436,GO:0043565,GO:0044212,GO:0044237,GO:0044281,GO:0050789,GO:…	-	AT5G52020.1	LOC_Os02g45420	72.7302	3.35693	0.810788	-4.14033	3.46814e-05	0.00227172	Soffic.04G0025500-4P	36.6043	1.90545	3.85774	13.2585	1.88499	0.980209	31.9322	2.29542	0.631742	1.60471	1.48826	0.751371	0.40017	1.49977	0.607602	0.352491	1.04488
Soffic.06G0021870-3C	AP2 domain	-	-	-	LOC_Os04g56150	11.9361	3.3127	1.08868	-3.04285	0.00234349	0.0441827	Soffic.06G0021870-3C	0	8.15597	14.806	3.89955	0.539361	2.8651	11.5044	4.26254	4.23803	2.9915	0.702278	0	0	0	0	2.48414	0
Soffic.04G0022860-3P	AP2 domain	GO:0001067,GO:0003674,GO:0003676,GO:0003677,GO:0003700,GO:0005488,GO:0006082,GO:0006355,GO:0006790,GO:0006807,GO:0006950,GO:0006952,GO:0008150,GO:0008152,GO:0009605,GO:0009607,GO:0009620,GO:0009889,GO:0009987,GO:0010468,GO:0010556,GO:0016143,GO:0019219,GO:0019222,GO:0019748,GO:0019757,GO:0019760,GO:0031323,GO:0031326,GO:0043207,GO:0043436,GO:0043565,GO:0044212,GO:0044237,GO:0044281,GO:0050789,GO:…	-	-	LOC_Os02g45420	110.864	3.1103	0.771986	-4.02896	5.60234e-05	0.00328131	Soffic.04G0022860-3P	49.1346	3.51414	10.4107	26.186	1.60855	4.3737	43.6031	7.15738	1.62362	3.08268	3.4695	1.97141	1.04897	2.45566	0.86338	1.55883	0.07816
Soffic.04G0024250-2C	AP2 domain	-	-	-	LOC_Os02g43970	3.89957	2.99408	0.853459	-3.50816	0.000451211	0.0145682	Soffic.04G0024250-2C	1.15069	2.15031	1.02547	1.83982	1.8114	0.353156	0.872597	0	1.72081	1.22931	0	0	0	0	0.447195	0.475134	0
Soffic.02G0023540-4G	AP2 domain	-	-	-	LOC_Os09g35030	70.1767	2.96829	0.704397	-4.21394	2.50953e-05	0.00179736	Soffic.02G0023540-4G	9.98598	4.13473	64.5436	39.6257	3.83998	1.33204	23.615	25.055	4.6138	2.26674	1.53283	2.86732	1.14865	0.497135	2.60658	2.51517	4.13376
Soffic.04G0022660-3E	AP2 domain	GO:0001067,GO:0003674,GO:0003676,GO:0003677,GO:0003700,GO:0005488,GO:0006082,GO:0006355,GO:0006790,GO:0006807,GO:0006950,GO:0006952,GO:0008150,GO:0008152,GO:0009605,GO:0009607,GO:0009620,GO:0009889,GO:0009987,GO:0010468,GO:0010556,GO:0016143,GO:0019219,GO:0019222,GO:0019748,GO:0019757,GO:0019760,GO:0031323,GO:0031326,GO:0043207,GO:0043436,GO:0043565,GO:0044212,GO:0044237,GO:0044281,GO:0050789,GO:…	-	-	LOC_Os02g45420	74.7607	2.93531	0.785216	-3.73822	0.000185326	0.00781188	Soffic.04G0022660-3E	30.6036	1.61252	5.48738	20.4801	1.66339	2.95047	29.7724	6.32026	1.32293	2.12811	1.25128	4.46496	0.259593	1.15109	1.0144	0.197541	0.776399
Soffic.06G0015530-3D	AP2 domain	-	-	-	LOC_Os04g48350	20.7767	2.77428	0.715554	-3.87711	0.000105705	0.00520918	Soffic.06G0015530-3D	8.48045	0.671736	4.59293	15.5462	0.765747	1.36877	7.61977	4.54511	0.462467	0.554524	0.458647	1.17366	0.387313	0.674962	0.257166	0.520862	0.645684
Soffic.04G0028760-2B	AP2 domain	-	-	-	LOC_Os02g52670	102.342	2.67491	0.909888	-2.93983	0.00328396	0.0549337	Soffic.04G0028760-2B	50.4231	4.87383	54.994	36.6302	0.906359	8.47799	139.142	4.97775	1.21218	1.59169	11.2605	4.17055	0.136471	2.70111	3.26452	5.3129	5.15864
Soffic.04G0024070-2C	AP2 domain	GO:0000160,GO:0001101,GO:0002218,GO:0002252,GO:0002253,GO:0002376,GO:0002682,GO:0002684,GO:0003674,GO:0003700,GO:0005575,GO:0005622,GO:0005623,GO:0005634,GO:0006355,GO:0006950,GO:0006952,GO:0006955,GO:0007154,GO:0007165,GO:0008150,GO:0009605,GO:0009607,GO:0009617,GO:0009682,GO:0009719,GO:0009723,GO:0009725,GO:0009753,GO:0009755,GO:0009864,GO:0009867,GO:0009873,GO:0009888,GO:0009889,GO:0009891,GO:…	K09286,K13432,K14517	-	LOC_Os02g43790	31.7302	2.63677	0.610415	-4.31964	1.56285e-05	0.00126205	Soffic.04G0024070-2C	3.6311	4.25907	12.964	3.88879	0.715554	9.94729	5.99429	9.53416	3.5569	2.04791	1.16716	0.074091	2.38527	0.679081	0.717189	0.13664	0.435879
Soffic.02G0023700-8H	AP2 domain	-	-	-	LOC_Os09g35030	84.2305	2.58178	0.832217	-3.1023	0.00192025	0.0388526	Soffic.02G0023700-8H	25.4784	11.0865	102.273	32.4674	1.22102	1.19288	12.8867	12.3016	1.57223	4.00283	3.87155	1.88584	0.805411	0.528817	0.486216	8.39958	6.26292
Soffic.09G0011510-1P	AP2 domain	GO:0000160,GO:0003674,GO:0003700,GO:0006355,GO:0007154,GO:0007165,GO:0008150,GO:0009719,GO:0009723,GO:0009725,GO:0009755,GO:0009873,GO:0009889,GO:0009987,GO:0010033,GO:0010468,GO:0010556,GO:0019219,GO:0019222,GO:0023052,GO:0031323,GO:0031326,GO:0032870,GO:0035556,GO:0042221,GO:0050789,GO:0050794,GO:0050896,GO:0051171,GO:0051252,GO:0051716,GO:0060255,GO:0065007,GO:0070887,GO:0071310,GO:0071369,GO:…	-	-	LOC_Os05g41760	4.73332	2.57812	1.18865	-2.16895	0.0300868	0.212169	Soffic.09G0011510-1P	0	0.278689	3.18759	0.329553	0.03939	0	2.53105	4.26742	0.077086	0.031946	0.453865	0	0	0.085562	0	0.316846	0.153666
Soffic.06G0017890-5G	AP2 domain	-	-	-	LOC_Os04g48350	23.2263	2.54787	0.769941	-3.30917	0.000935717	0.0240412	Soffic.06G0017890-5G	8.75333	0.151784	4.76626	19.6491	0.330606	2.5519	6.77055	6.28837	0.586368	0.686666	1.04794	0.861692	1.11478	1.07555	0.207674	0.471362	0.586584
Soffic.09G0011480-5G	AP2 domain	GO:0000160,GO:0003674,GO:0003700,GO:0006355,GO:0007154,GO:0007165,GO:0008150,GO:0009719,GO:0009723,GO:0009725,GO:0009755,GO:0009873,GO:0009889,GO:0009987,GO:0010033,GO:0010468,GO:0010556,GO:0019219,GO:0019222,GO:0023052,GO:0031323,GO:0031326,GO:0032870,GO:0035556,GO:0042221,GO:0050789,GO:0050794,GO:0050896,GO:0051171,GO:0051252,GO:0051716,GO:0060255,GO:0065007,GO:0070887,GO:0071310,GO:0071369,GO:…	-	-	LOC_Os05g41760	4.17479	2.51965	1.09095	-2.30958	0.0209113	0.171875	Soffic.09G0011480-5G	0	0.40408	1.32344	0.698956	0.145818	0.550662	2.98021	2.82333	0.074952	0.080776	0.445075	0	0	0.083192	0	0.340806	0
Soffic.04G0023430-7H	AP2 domain	GO:0000160,GO:0001101,GO:0002218,GO:0002252,GO:0002253,GO:0002376,GO:0002682,GO:0002684,GO:0003674,GO:0003700,GO:0005575,GO:0005622,GO:0005623,GO:0005634,GO:0006355,GO:0006950,GO:0006952,GO:0006955,GO:0007154,GO:0007165,GO:0008150,GO:0009605,GO:0009607,GO:0009617,GO:0009682,GO:0009719,GO:0009723,GO:0009725,GO:0009753,GO:0009755,GO:0009864,GO:0009867,GO:0009873,GO:0009888,GO:0009889,GO:0009891,GO:…	K09286,K13432,K14517	-	LOC_Os02g43790	21.5959	2.50474	0.622081	-4.02639	5.6639e-05	0.00331102	Soffic.04G0023430-7H	1.95775	3.99941	15.0533	8.31648	1.93608	4.55029	10.0238	2.71182	0.967161	1.12434	0.106902	1.10754	0.874231	0.125049	1.90393	0.772498	0.969216
Soffic.02G0023490-4D	AP2 domain	-	-	-	LOC_Os09g35030	34.6203	2.4733	0.658164	-3.75789	0.000171355	0.00739208	Soffic.02G0023490-4D	4.77269	2.30057	14.5705	32.1483	4.11422	1.87208	4.97752	15.3727	3.76445	1.93416	0.418526	0.836676	0.566911	0.954759	4.807	1.22306	1.08407
Soffic.01G0000690-2B	AP2 domain	-	-	AT2G44940.1	LOC_Os10g41130	33.2867	2.40249	0.651007	-3.69042	0.000223888	0.00891134	Soffic.01G0000690-2B	8.81257	3.24172	1.8305	8.81003	2.92987	5.16242	18.3437	6.09263	3.47042	0.923964	0.278486	0.807999	1.18084	0.085199	1.12916	3.51752	0.784314
Soffic.04G0008580-3C	AP2 domain	GO:0003674,GO:0003676,GO:0003677,GO:0003700,GO:0005488,GO:0006355,GO:0008150,GO:0009889,GO:0009891,GO:0009893,GO:0010468,GO:0010556,GO:0010557,GO:0010604,GO:0010628,GO:0019219,GO:0019222,GO:0031323,GO:0031325,GO:0031326,GO:0031328,GO:0043565,GO:0045893,GO:0045935,GO:0048518,GO:0048522,GO:0050789,GO:0050794,GO:0051171,GO:0051173,GO:0051252,GO:0051254,GO:0060255,GO:0065007,GO:0080090,GO:0097159,GO:…	K09286	-	LOC_Os02g13710	15.4192	2.27305	0.902785	-2.51782	0.0118084	0.122541	Soffic.04G0008580-3C	10.7207	1.23522	1.14626	3.50756	0.186336	0.84288	20.8057	0.064457	0.992527	0.61009	0.475135	0.951716	0.257433	0.115992	1.19722	2.47475	0.066947
Soffic.04G0023640-3H	AP2 domain	-	-	AT2G44940.1	LOC_Os02g43970	6.03901	2.20233	0.961615	-2.29025	0.0220071	0.177261	Soffic.04G0023640-3H	0.029964	1.87054	0	2.0351	2.17626	1.23492	5.09625	0.299717	3.22985	1.31267	0	0	0	0	0.657046	1.13512	0.783003
Soffic.01G0029810-1P	AP2 domain	-	-	-	LOC_Os10g41130	28.8767	2.14164	0.826718	-2.59053	0.00958295	0.107779	Soffic.01G0029810-1P	4.57606	1.99889	1.82051	12.5762	1.91688	1.33595	22.2817	4.69565	1.61942	0.260407	0.424963	1.42166	0.489814	0	3.99738	0.986102	1.14214
Soffic.04G0029050-3C	AP2 domain	-	-	-	LOC_Os02g52670	95.8395	2.11606	0.979691	-2.15992	0.0307787	0.214678	Soffic.04G0029050-3C	45.5371	7.51284	55.4454	33.6789	0.712451	2.52735	99.0632	25.6725	1.93503	3.66299	22.7536	8.39161	1.06886	1.74535	5.31331	0	1.26846
[truncated: 6,603 more rows]

## Sheet: Table S-4
Table S-4 List of the hormone and growth-related genes along with their log2FC and FPKM values.													9183	9178	9169	9148	9053	9019	9010	9009	9006	9001	9246	9197	9190	9163	9074	9069	9065
[truncated: 230 more rows]

[truncated: 5 more sheets: Table S-5, Table S-6, Table S-7, Table S-8, Table S-9]
